# Supplementary material for: Crystal structure of Ti8Bi9O0.25 containing inter­stitial oxygen atoms
Source: Acta Crystallogr E Crystallogr Commun. 2018 Aug 24;74(Pt 9):1366–8. doi: 10.1107/S205698901801188X (PMC6127688; doi:10.1107/S205698901801188X)
Supplement: Supplementary file 1 [file e-74-01366-sup1.cif]

##############################################################################
#                                                                            #
# This CIF contains the data in a paper accepted for publication in          #
# Acta Crystallographica Section E. It conforms to the requirements of       #
# Notes for Authors for Acta Crystallographica Section E, and has been       #
# peer reviewed under the auspices of the IUCr Commission on Journals.       #
#                                                                            #
# Full details of the Crystallographic Information File format               #
# are given in the paper "The Crystallographic Information File (CIF):       #
# a New Standard Archive File for Crystallography" by S. R. Hall, F. H.      #
# Allen and I. D. Brown [Acta Cryst. (1991), A47, 655-685].                  #
#                                                                            #
# The current version of the core CIF dictionary is obtainable from          #
# ftp://ftp.iucr.org/pub/cif_core.dic.                                       #
#                                                                            #
# Software is freely available for graphical display of the structure(s)     #
# in this CIF. For information consult the CIF software page                 #
# http://www.iucr.org/resources/cif/software.                                #
#                                                                            #
# This file may be used for bona fide research purposes within the           #
# scientific community so long as proper attribution is given to the journal # 
# article from which it was obtained.                                        #
#                                                                            #
##############################################################################
data_I
_audit_creation_method     'SHELXL-2014/7'
_chemical_name_systematic
;
Titanium bismuth oxide (8/9/0.25)
;
_chemical_name_common     'titanium bismuth suboxide'
_chemical_formula_moiety     ?
_chemical_formula_sum     'Bi9 Ti8 O0.25'
_chemical_formula_iupac     'Ti8 Bi9 O0.25'
_chemical_formula_weight     2267.94
_chemical_melting_point     ?
_shelx_space_group_comment
;
The symmetry employed for this shelxl refinement is uniquely defined
by the following loop, which should always be used as a source of
symmetry information in preference to the above space-group names.
They are only intended as comments.
;
_space_group_crystal_system     tetragonal
_space_group_name_H-M_alt     'P 4/n m m'
_space_group_name_Hall     '-P 4a 2a'
loop_
    _space_group_symop_operation_xyz
    'x, y, z'
    '-x+1/2, -y+1/2, z'
    '-y+1/2, x, z'
    'y, -x+1/2, z'
    '-x, y+1/2, -z'
    'x+1/2, -y, -z'
    'y+1/2, x+1/2, -z'
    '-y, -x, -z'
    '-x, -y, -z'
    'x-1/2, y-1/2, -z'
    'y-1/2, -x, -z'
    '-y, x-1/2, -z'
    'x, -y-1/2, z'
    '-x-1/2, y, z'
    '-y-1/2, -x-1/2, z'
    'y, x, z'
_cell_length_a     10.3198(2)
_cell_length_b     10.3198(2)
_cell_length_c     7.36840(10)
_cell_angle_alpha     90
_cell_angle_beta     90
_cell_angle_gamma     90
_cell_volume     784.72(3)
_cell_formula_units_Z     2
_cell_measurement_reflns_used     9927
_cell_measurement_theta_min     2.7648
_cell_measurement_theta_max     36.3100
_cell_measurement_temperature     301(2)
_exptl_crystal_description     granule
_exptl_crystal_colour     black
_exptl_crystal_size_max     0.095
_exptl_crystal_size_mid     0.077
_exptl_crystal_size_min     0.063
_exptl_crystal_density_diffrn     9.598
_exptl_crystal_density_method     ?
_exptl_crystal_F_000     1850
_exptl_absorpt_coefficient_mu     104.263
_exptl_absorpt_correction_type     numerical
_exptl_absorpt_process_details
;
(<i>SADABS</i>; Krause <i>et al.</i>, 2015)
;
_shelx_estimated_absorpt_T_min     0.036
_shelx_estimated_absorpt_T_max     0.058
_exptl_absorpt_correction_T_min     0.0108
_exptl_absorpt_correction_T_max     0.0752
_exptl_special_details
;
;
_diffrn_ambient_temperature     301(2)
_diffrn_radiation_type     MoK\a
_diffrn_radiation_wavelength     0.71073
_diffrn_measurement_device_type     'Bruker APEXII CCD'
_diffrn_measurement_method     '\w- and \f-scans'
_diffrn_detector_area_resol_mean     7.4074
_diffrn_reflns_number     14767
_diffrn_reflns_av_R_equivalents     0.0589
_diffrn_reflns_theta_min     2.764
_diffrn_reflns_theta_max     36.320
_diffrn_reflns_theta_full     25.242
_diffrn_measured_fraction_theta_max     1.000
_diffrn_measured_fraction_theta_full     1.000
_diffrn_reflns_limit_h_min     -17
_diffrn_reflns_limit_h_max     17
_diffrn_reflns_limit_k_min     -16
_diffrn_reflns_limit_k_max     17
_diffrn_reflns_limit_l_min     -11
_diffrn_reflns_limit_l_max     12
_refine_special_details     ?
_reflns_number_total     1101
_reflns_number_gt     1079
_reflns_threshold_expression     'I > 2\s(I)'
_refine_ls_structure_factor_coef     Fsqd
_refine_ls_matrix_type     full
_refine_ls_R_factor_all     0.0208
_refine_ls_R_factor_gt     0.0201
_refine_ls_wR_factor_gt     0.0439
_refine_ls_wR_factor_ref     0.0441
_refine_ls_goodness_of_fit_ref     1.361
_refine_ls_restrained_S_all     1.361
_refine_ls_number_reflns     1101
_refine_ls_number_parameters     34
_refine_ls_number_restraints     0
_refine_ls_weighting_scheme     calc
_refine_ls_weighting_details
                           'w=1/[\s^2^(Fo^2^)+5.5451P] where P=(Fo^2^+2Fc^2^)/3'
_refine_ls_shift/su_max     0.000
_refine_ls_shift/su_mean     0.000
_refine_diff_density_max     1.549
_refine_diff_density_min     -1.606
_refine_ls_extinction_method
;
SHELXL2014 (Sheldrick, 2015b)
;
_refine_ls_extinction_coef     0.00132(8)
_refine_ls_extinction_expression
                                  'Fc^*^=kFc[1+0.001xFc^2^\l^3^/sin(2\q)]^-1/4^'
loop_
    _atom_type_symbol
    _atom_type_description
    _atom_type_scat_dispersion_real
    _atom_type_scat_dispersion_imag
    _atom_type_scat_source
    'O' 'O' 0.0106 0.0060
                         'International Tables Vol C Tables 4.2.6.8 and 6.1.1.4'
    'Ti' 'Ti' 0.2776 0.4457
                         'International Tables Vol C Tables 4.2.6.8 and 6.1.1.4'
    'Bi' 'Bi' -4.1077 10.2566
                         'International Tables Vol C Tables 4.2.6.8 and 6.1.1.4'
_computing_data_collection
;
APEX3 (Bruker, 2015)
;
_computing_cell_refinement
;
SAINT (Bruker, 2015)
;
_computing_data_reduction
;
SAINT (Bruker, 2015)
;
_computing_structure_solution
;
SHELXT (Sheldrick, 2015a)
;
_computing_structure_refinement
;
SHELXL2014 (Sheldrick, 2015b)
;
_computing_molecular_graphics
;
<i>VESTA</i> (Momma & Izumi, 2011)
;
_computing_publication_material
;
publCIF (Westrip, 2010)
;
loop_
    _atom_site_type_symbol
    _atom_site_label
    _atom_site_fract_x
    _atom_site_fract_y
    _atom_site_fract_z
    _atom_site_U_iso_or_equiv
    _atom_site_adp_type
    _atom_site_calc_flag
    _atom_site_occupancy
    _atom_site_disorder_assembly
    _atom_site_disorder_group
    Ti Ti1 0.2500 0.60505(11) 0.15508(15) 0.00985(18) Uani d 1 . .
    Ti Ti2 0.0000 0.0000 0.0000 0.0082(2) Uani d 1 . .
    Ti Ti3 0.2500 0.2500 0.0782(3) 0.0161(4) Uani d 1 . .
    Ti Ti4 0.2500 0.2500 0.5769(3) 0.0094(3) Uani d 1 . .
    Bi Bi1 0.08500(2) 0.08500(2) 0.34804(3) 0.00996(6) Uani d 1 . .
    Bi Bi2 0.2500 0.01379(2) 0.80886(3) 0.00990(6) Uani d 1 . .
    Bi Bi3 0.7500 0.2500 0.5000 0.01392(9) Uani d 1 . .
    O O1 0.7500 0.2500 0.0000 0.001(6) Uiso d 0.25(4) . .
loop_
    _atom_site_aniso_label
    _atom_site_aniso_U_11
    _atom_site_aniso_U_22
    _atom_site_aniso_U_33
    _atom_site_aniso_U_12
    _atom_site_aniso_U_13
    _atom_site_aniso_U_23
    Ti1 0.0095(4) 0.0098(4) 0.0102(4) 0.000 0.000 -0.0005(3)
    Ti2 0.0073(3) 0.0073(3) 0.0099(6) 0.0006(4) 0.0002(3) 0.0002(3)
    Ti3 0.0180(6) 0.0180(6) 0.0122(9) 0.000 0.000 0.000
    Ti4 0.0081(5) 0.0081(5) 0.0119(8) 0.000 0.000 0.000
    Bi1 0.01015(7) 0.01015(7) 0.00956(10) -0.00054(6) -0.00099(4) -0.00099(4)
    Bi2 0.00785(9) 0.01194(10) 0.00990(10) 0.000 0.000 0.00110(6)
    Bi3 0.01626(13) 0.01626(13) 0.00924(17) 0.000 0.000 0.000
_geom_special_details
;
 All esds (except the esd in the dihedral angle between two l.s. planes)
 are estimated using the full covariance matrix.  The cell esds are taken
 into account individually in the estimation of esds in distances, angles
 and torsion angles; correlations between esds in cell parameters are only
 used when they are defined by crystal symmetry.  An approximate (isotropic)
 treatment of cell esds is used for estimating esds involving l.s. planes.
;
loop_
    _geom_bond_atom_site_label_1
    _geom_bond_atom_site_label_2
    _geom_bond_site_symmetry_2
    _geom_bond_distance
    _geom_bond_publ_flag
    Ti1 O1 9_665 1.8824(11) ?
    Ti1 Bi2 2_554 2.8305(11) ?
    Ti1 Bi3 9_666 2.9491(11) ?
    Ti1 Bi1 4 2.9610(9) ?
    Ti1 Bi1 2 2.9610(9) ?
    Ti1 Ti1 2_565 2.992(2) ?
    Ti1 Ti2 4 3.0228(6) ?
    Ti1 Ti2 2 3.0227(6) ?
    Ti1 Ti1 11_565 3.1142(19) ?
    Ti1 Ti1 12_665 3.1142(19) ?
    Ti1 Bi2 11_666 3.1175(6) ?
    Ti1 Bi2 12_566 3.1175(6) ?
    Ti2 Bi1 . 2.8488(2) ?
    Ti2 Bi1 9 2.8488(2) ?
    Ti2 Bi2 12_556 2.94278(11) ?
    Ti2 Bi2 4_554 2.94278(11) ?
    Ti2 Bi2 9_556 2.94278(11) ?
    Ti2 Bi2 1_554 2.94278(11) ?
    Ti2 Ti1 10 3.0228(6) ?
    Ti2 Ti1 2 3.0228(6) ?
    Ti2 Ti1 11 3.0228(6) ?
    Ti2 Ti1 3 3.0228(6) ?
    Ti3 Bi1 2 3.1227(16) ?
    Ti3 Bi1 4 3.1227(16) ?
    Ti3 Bi1 3 3.1227(16) ?
    Ti3 Bi1 . 3.1228(16) ?
    Ti3 Bi2 4_554 3.1434(16) ?
    Ti3 Bi2 1_554 3.1434(16) ?
    Ti3 Bi2 2_554 3.1434(16) ?
    Ti3 Bi2 3_554 3.1434(16) ?
    Ti4 Bi1 4 2.9398(13) ?
    Ti4 Bi1 3 2.9398(13) ?
    Ti4 Bi1 2 2.9398(13) ?
    Ti4 Bi1 . 2.9399(13) ?
    Ti4 Bi2 3 2.9771(13) ?
    Ti4 Bi2 2 2.9771(13) ?
    Ti4 Bi2 4 2.9771(13) ?
    Ti4 Bi2 . 2.9771(13) ?
    Bi1 Ti1 3 2.9610(9) ?
    Bi1 Ti1 2 2.9610(9) ?
    Bi1 Bi1 9_556 3.3423(4) ?
    Bi1 Bi1 4 3.4054(3) ?
    Bi1 Bi1 3 3.4054(3) ?
    Bi2 Ti1 2_556 2.8305(11) ?
    Bi2 Ti2 3_556 2.94277(11) ?
    Bi2 Ti2 1_556 2.94276(11) ?
    Bi2 Ti1 11_556 3.1175(6) ?
    Bi2 Ti1 12_656 3.1175(6) ?
    Bi2 Ti3 1_556 3.1434(16) ?
    Bi2 Bi2 3 3.4474(3) ?
    Bi2 Bi2 4 3.4474(3) ?
    Bi2 Bi3 9_656 3.5482(2) ?
    Bi3 Ti1 4 2.9491(11) ?
    Bi3 Ti1 9_666 2.9491(11) ?
    Bi3 Ti1 10_656 2.9491(11) ?
    Bi3 Ti1 3_655 2.9491(11) ?
    Bi3 Bi2 4_655 3.5482(2) ?
    Bi3 Bi2 9_656 3.5482(2) ?
    Bi3 Bi2 10_666 3.5482(2) ?
    Bi3 Bi2 3 3.5482(2) ?
    O1 Ti1 3_655 1.8824(11) ?
    O1 Ti1 10_655 1.8824(11) ?
    O1 Ti1 4 1.8824(11) ?
    O1 Ti1 9_665 1.8824(11) ?
loop_
    _geom_angle_atom_site_label_1
    _geom_angle_atom_site_label_2
    _geom_angle_atom_site_label_3
    _geom_angle_site_symmetry_1
    _geom_angle_site_symmetry_3
    _geom_angle
    _geom_angle_publ_flag
    O1 Ti1 Bi2 9_665 2_554 78.30(4) no
    O1 Ti1 Bi3 9_665 9_666 96.90(4) no
    Bi2 Ti1 Bi3 2_554 9_666 175.19(4) no
    O1 Ti1 Bi1 9_665 4 144.872(13) no
    Bi2 Ti1 Bi1 2_554 4 98.38(3) no
    Bi3 Ti1 Bi1 9_666 4 85.54(3) no
    O1 Ti1 Bi1 9_665 2 144.872(13) no
    Bi2 Ti1 Bi1 2_554 2 98.38(3) no
    Bi3 Ti1 Bi1 9_666 2 85.54(3) no
    Bi1 Ti1 Bi1 4 2 70.21(3) no
    O1 Ti1 Ti1 9_665 2_565 37.37(3) no
    Bi2 Ti1 Ti1 2_554 2_565 115.67(2) no
    Bi3 Ti1 Ti1 9_666 2_565 59.52(2) no
    Bi1 Ti1 Ti1 4 2_565 131.482(19) no
    Bi1 Ti1 Ti1 2 2_565 131.482(19) no
    O1 Ti1 Ti2 9_665 4 93.18(3) no
    Bi2 Ti1 Ti2 2_554 4 60.259(18) no
    Bi3 Ti1 Ti2 9_666 4 120.510(18) no
    Bi1 Ti1 Ti2 4 4 56.850(12) no
    Bi1 Ti1 Ti2 2 4 115.77(3) no
    Ti1 Ti1 Ti2 2_565 4 111.02(2) no
    O1 Ti1 Ti2 9_665 2 93.18(3) no
    Bi2 Ti1 Ti2 2_554 2 60.259(18) no
    Bi3 Ti1 Ti2 9_666 2 120.510(18) no
    Bi1 Ti1 Ti2 4 2 115.77(3) no
    Bi1 Ti1 Ti2 2 2 56.850(12) no
    Ti1 Ti1 Ti2 2_565 2 111.02(2) no
    Ti2 Ti1 Ti2 4 2 117.19(4) no
    O1 Ti1 Ti1 9_665 11_565 34.188(17) no
    Bi2 Ti1 Ti1 2_554 11_565 63.05(3) no
    Bi3 Ti1 Ti1 9_666 11_565 112.88(4) no
    Bi1 Ti1 Ti1 4 11_565 113.225(13) no
    Bi1 Ti1 Ti1 2 11_565 161.22(5) no
    Ti1 Ti1 Ti1 2_565 11_565 61.29(2) no
    Ti2 Ti1 Ti1 4 11_565 58.99(2) no
    Ti2 Ti1 Ti1 2 11_565 107.75(4) no
    O1 Ti1 Ti1 9_665 12_665 34.188(17) no
    Bi2 Ti1 Ti1 2_554 12_665 63.05(3) no
    Bi3 Ti1 Ti1 9_666 12_665 112.88(4) no
    Bi1 Ti1 Ti1 4 12_665 161.22(5) no
    Bi1 Ti1 Ti1 2 12_665 113.225(13) no
    Ti1 Ti1 Ti1 2_565 12_665 61.29(2) no
    Ti2 Ti1 Ti1 4 12_665 107.75(4) no
    Ti2 Ti1 Ti1 2 12_665 58.99(2) no
    Ti1 Ti1 Ti1 11_565 12_665 57.42(4) no
    O1 Ti1 Bi2 9_665 11_666 70.76(2) no
    Bi2 Ti1 Bi2 2_554 11_666 106.54(2) no
    Bi3 Ti1 Bi2 9_666 11_666 71.53(2) no
    Bi1 Ti1 Bi2 4 11_666 141.17(3) no
    Bi1 Ti1 Bi2 2 11_666 76.984(10) no
    Ti1 Ti1 Bi2 2_565 11_666 61.325(18) no
    Ti2 Ti1 Bi2 4 11_666 161.73(4) no
    Ti2 Ti1 Bi2 2 11_666 57.249(4) no
    Ti1 Ti1 Bi2 11_565 11_666 104.57(2) no
    Ti1 Ti1 Bi2 12_665 11_666 54.03(3) no
    O1 Ti1 Bi2 9_665 12_566 70.76(2) no
    Bi2 Ti1 Bi2 2_554 12_566 106.54(2) no
    Bi3 Ti1 Bi2 9_666 12_566 71.53(2) no
    Bi1 Ti1 Bi2 4 12_566 76.984(10) no
    Bi1 Ti1 Bi2 2 12_566 141.17(3) no
    Ti1 Ti1 Bi2 2_565 12_566 61.325(18) no
    Ti2 Ti1 Bi2 4 12_566 57.249(5) no
    Ti2 Ti1 Bi2 2 12_566 161.73(4) no
    Ti1 Ti1 Bi2 11_565 12_566 54.03(3) no
    Ti1 Ti1 Bi2 12_665 12_566 104.57(2) no
    Bi2 Ti1 Bi2 11_666 12_566 121.67(4) no
    Bi1 Ti2 Bi1 . 9 180.0 no
    Bi1 Ti2 Bi2 . 12_556 81.606(5) no
    Bi1 Ti2 Bi2 9 12_556 98.393(5) no
    Bi1 Ti2 Bi2 . 4_554 98.394(5) no
    Bi1 Ti2 Bi2 9 4_554 81.607(5) no
    Bi2 Ti2 Bi2 12_556 4_554 180.0 no
    Bi1 Ti2 Bi2 . 9_556 81.606(5) no
    Bi1 Ti2 Bi2 9 9_556 98.393(5) no
    Bi2 Ti2 Bi2 12_556 9_556 71.710(9) no
    Bi2 Ti2 Bi2 4_554 9_556 108.290(9) no
    Bi1 Ti2 Bi2 . 1_554 98.394(5) no
    Bi1 Ti2 Bi2 9 1_554 81.607(5) no
    Bi2 Ti2 Bi2 12_556 1_554 108.290(9) no
    Bi2 Ti2 Bi2 4_554 1_554 71.710(9) no
    Bi2 Ti2 Bi2 9_556 1_554 180.0 no
    Bi1 Ti2 Ti1 . 10 119.52(2) no
    Bi1 Ti2 Ti1 9 10 60.48(2) no
    Bi2 Ti2 Ti1 12_556 10 117.005(19) no
    Bi2 Ti2 Ti1 4_554 10 62.995(19) no
    Bi2 Ti2 Ti1 9_556 10 56.632(18) no
    Bi2 Ti2 Ti1 1_554 10 123.369(18) no
    Bi1 Ti2 Ti1 . 2 60.48(2) no
    Bi1 Ti2 Ti1 9 2 119.52(2) no
    Bi2 Ti2 Ti1 12_556 2 62.995(19) no
    Bi2 Ti2 Ti1 4_554 2 117.005(19) no
    Bi2 Ti2 Ti1 9_556 2 123.369(18) no
    Bi2 Ti2 Ti1 1_554 2 56.632(18) no
    Ti1 Ti2 Ti1 10 2 180.00(4) no
    Bi1 Ti2 Ti1 . 11 119.52(2) no
    Bi1 Ti2 Ti1 9 11 60.48(2) no
    Bi2 Ti2 Ti1 12_556 11 56.631(18) no
    Bi2 Ti2 Ti1 4_554 11 123.369(18) no
    Bi2 Ti2 Ti1 9_556 11 117.005(19) no
    Bi2 Ti2 Ti1 1_554 11 62.995(19) no
    Ti1 Ti2 Ti1 10 11 117.99(4) no
    Ti1 Ti2 Ti1 2 11 62.01(4) no
    Bi1 Ti2 Ti1 . 3 60.48(2) no
    Bi1 Ti2 Ti1 9 3 119.52(2) no
    Bi2 Ti2 Ti1 12_556 3 123.369(18) no
    Bi2 Ti2 Ti1 4_554 3 56.631(18) no
    Bi2 Ti2 Ti1 9_556 3 62.995(19) no
    Bi2 Ti2 Ti1 1_554 3 117.005(19) no
    Ti1 Ti2 Ti1 10 3 62.01(4) no
    Ti1 Ti2 Ti1 2 3 117.99(4) no
    Ti1 Ti2 Ti1 11 3 180.00(4) no
    Bi1 Ti3 Bi1 2 4 66.09(4) no
    Bi1 Ti3 Bi1 2 3 66.09(4) no
    Bi1 Ti3 Bi1 4 3 100.91(7) no
    Bi1 Ti3 Bi1 2 . 100.91(7) no
    Bi1 Ti3 Bi1 4 . 66.09(4) no
    Bi1 Ti3 Bi1 3 . 66.09(4) no
    Bi1 Ti3 Bi2 2 4_554 145.571(2) no
    Bi1 Ti3 Bi2 4 4_554 88.805(5) no
    Bi1 Ti3 Bi2 3 4_554 145.571(2) no
    Bi1 Ti3 Bi2 . 4_554 88.805(5) no
    Bi1 Ti3 Bi2 2 1_554 145.571(2) no
    Bi1 Ti3 Bi2 4 1_554 145.571(2) no
    Bi1 Ti3 Bi2 3 1_554 88.805(5) no
    Bi1 Ti3 Bi2 . 1_554 88.805(5) no
    Bi2 Ti3 Bi2 4_554 1_554 66.51(4) no
    Bi1 Ti3 Bi2 2 2_554 88.805(5) no
    Bi1 Ti3 Bi2 4 2_554 88.805(5) no
    Bi1 Ti3 Bi2 3 2_554 145.571(2) no
    Bi1 Ti3 Bi2 . 2_554 145.571(2) no
    Bi2 Ti3 Bi2 4_554 2_554 66.51(4) no
    Bi2 Ti3 Bi2 1_554 2_554 101.70(7) no
    Bi1 Ti3 Bi2 2 3_554 88.805(5) no
    Bi1 Ti3 Bi2 4 3_554 145.571(2) no
    Bi1 Ti3 Bi2 3 3_554 88.805(5) no
    Bi1 Ti3 Bi2 . 3_554 145.571(2) no
    Bi2 Ti3 Bi2 4_554 3_554 101.70(7) no
    Bi2 Ti3 Bi2 1_554 3_554 66.51(4) no
    Bi2 Ti3 Bi2 2_554 3_554 66.51(4) no
    Bi1 Ti4 Bi1 4 3 109.99(7) no
    Bi1 Ti4 Bi1 4 2 70.79(4) no
    Bi1 Ti4 Bi1 3 2 70.79(4) no
    Bi1 Ti4 Bi1 4 . 70.79(4) no
    Bi1 Ti4 Bi1 3 . 70.79(4) no
    Bi1 Ti4 Bi1 2 . 109.99(7) no
    Bi1 Ti4 Bi2 4 3 143.4720(10)
                               no
    Bi1 Ti4 Bi2 3 3 81.667(5) no
    Bi1 Ti4 Bi2 2 3 81.667(5) no
    Bi1 Ti4 Bi2 . 3 143.471(2) no
    Bi1 Ti4 Bi2 4 2 81.667(5) no
    Bi1 Ti4 Bi2 3 2 143.4720(10)
                               no
    Bi1 Ti4 Bi2 2 2 81.667(5) no
    Bi1 Ti4 Bi2 . 2 143.4710(10)
                               no
    Bi2 Ti4 Bi2 3 2 70.76(4) no
    Bi1 Ti4 Bi2 4 4 81.667(5) no
    Bi1 Ti4 Bi2 3 4 143.4720(10)
                               no
    Bi1 Ti4 Bi2 2 4 143.4720(10)
                               no
    Bi1 Ti4 Bi2 . 4 81.667(5) no
    Bi2 Ti4 Bi2 3 4 109.93(7) no
    Bi2 Ti4 Bi2 2 4 70.76(4) no
    Bi1 Ti4 Bi2 4 . 143.4720(10)
                               no
    Bi1 Ti4 Bi2 3 . 81.668(5) no
    Bi1 Ti4 Bi2 2 . 143.472(2) no
    Bi1 Ti4 Bi2 . . 81.667(5) no
    Bi2 Ti4 Bi2 3 . 70.76(4) no
    Bi2 Ti4 Bi2 2 . 109.93(7) no
    Bi2 Ti4 Bi2 4 . 70.76(4) no
    Ti2 Bi1 Ti4 . . 150.82(4) no
    Ti2 Bi1 Ti1 . 3 62.668(16) no
    Ti4 Bi1 Ti1 . 3 109.028(19) no
    Ti2 Bi1 Ti1 . 2 62.668(16) no
    Ti4 Bi1 Ti1 . 2 109.028(19) no
    Ti1 Bi1 Ti1 3 2 122.09(4) no
    Ti2 Bi1 Ti3 . . 76.27(4) no
    Ti4 Bi1 Ti3 . . 74.55(5) no
    Ti1 Bi1 Ti3 3 . 75.04(2) no
    Ti1 Bi1 Ti3 2 . 75.04(2) no
    Ti2 Bi1 Bi1 . 9_556 106.253(10) no
    Ti4 Bi1 Bi1 . 9_556 102.93(4) no
    Ti1 Bi1 Bi1 3 9_556 106.02(2) no
    Ti1 Bi1 Bi1 2 9_556 106.02(2) no
    Ti3 Bi1 Bi1 . 9_556 177.48(4) no
    Ti2 Bi1 Bi1 . 4 107.934(3) no
    Ti4 Bi1 Bi1 . 4 54.606(18) no
    Ti1 Bi1 Bi1 3 4 54.897(13) no
    Ti1 Bi1 Bi1 2 4 131.480(19) no
    Ti3 Bi1 Bi1 . 4 56.957(19) no
    Bi1 Bi1 Bi1 9_556 4 121.663(4) no
    Ti2 Bi1 Bi1 . 3 107.934(3) no
    Ti4 Bi1 Bi1 . 3 54.606(18) no
    Ti1 Bi1 Bi1 3 3 131.480(19) no
    Ti1 Bi1 Bi1 2 3 54.897(13) no
    Ti3 Bi1 Bi1 . 3 56.957(19) no
    Bi1 Bi1 Bi1 9_556 3 121.663(4) no
    Bi1 Bi1 Bi1 4 3 90.0 no
    Ti1 Bi2 Ti2 2_556 3_556 63.110(6) no
    Ti1 Bi2 Ti2 2_556 1_556 63.110(6) no
    Ti2 Bi2 Ti2 3_556 1_556 122.496(7) no
    Ti1 Bi2 Ti4 2_556 . 150.71(4) no
    Ti2 Bi2 Ti4 3_556 . 108.320(15) no
    Ti2 Bi2 Ti4 1_556 . 108.320(14) no
    Ti1 Bi2 Ti1 2_556 11_556 62.93(4) no
    Ti2 Bi2 Ti1 3_556 11_556 109.73(2) no
    Ti2 Bi2 Ti1 1_556 11_556 59.756(18) no
    Ti4 Bi2 Ti1 . 11_556 139.81(3) no
    Ti1 Bi2 Ti1 2_556 12_656 62.93(4) no
    Ti2 Bi2 Ti1 3_556 12_656 59.756(18) no
    Ti2 Bi2 Ti1 1_556 12_656 109.73(2) no
    Ti4 Bi2 Ti1 . 12_656 139.81(3) no
    Ti1 Bi2 Ti1 11_556 12_656 57.35(4) no
    Ti1 Bi2 Ti3 2_556 1_556 76.52(4) no
    Ti2 Bi2 Ti3 3_556 1_556 74.653(16) no
    Ti2 Bi2 Ti3 1_556 1_556 74.653(16) no
    Ti4 Bi2 Ti3 . 1_556 74.19(5) no
    Ti1 Bi2 Ti3 11_556 1_556 128.56(3) no
    Ti1 Bi2 Ti3 12_656 1_556 128.56(3) no
    Ti1 Bi2 Bi2 2_556 3 107.841(15) no
    Ti2 Bi2 Bi2 3_556 3 54.145(4) no
    Ti2 Bi2 Bi2 1_556 3 130.853(4) no
    Ti4 Bi2 Bi2 . 3 54.621(18) no
    Ti1 Bi2 Bi2 11_556 3 163.087(18) no
    Ti1 Bi2 Bi2 12_656 3 106.151(18) no
    Ti3 Bi2 Bi2 1_556 3 56.746(19) no
    Ti1 Bi2 Bi2 2_556 4 107.841(15) no
    Ti2 Bi2 Bi2 3_556 4 130.853(4) no
    Ti2 Bi2 Bi2 1_556 4 54.145(4) no
    Ti4 Bi2 Bi2 . 4 54.621(18) no
    Ti1 Bi2 Bi2 11_556 4 106.151(18) no
    Ti1 Bi2 Bi2 12_656 4 163.087(18) no
    Ti3 Bi2 Bi2 1_556 4 56.746(19) no
    Bi2 Bi2 Bi2 3 4 90.0 no
    Ti1 Bi2 Bi3 2_556 9_656 104.22(2) no
    Ti2 Bi2 Bi3 3_556 9_656 105.657(5) no
    Ti2 Bi2 Bi3 1_556 9_656 105.657(5) no
    Ti4 Bi2 Bi3 . 9_656 105.07(4) no
    Ti1 Bi2 Bi3 11_556 9_656 52.029(19) no
    Ti1 Bi2 Bi3 12_656 9_656 52.029(19) no
    Ti3 Bi2 Bi3 1_556 9_656 179.25(4) no
    Bi2 Bi2 Bi3 3 9_656 122.853(2) no
    Bi2 Bi2 Bi3 4 9_656 122.853(2) no
    Ti1 Bi3 Ti1 4 9_666 137.96(3) no
    Ti1 Bi3 Ti1 4 10_656 137.96(3) no
    Ti1 Bi3 Ti1 9_666 10_656 60.96(4) no
    Ti1 Bi3 Ti1 4 3_655 60.96(4) no
    Ti1 Bi3 Ti1 9_666 3_655 137.96(3) no
    Ti1 Bi3 Ti1 10_656 3_655 137.96(3) no
    Ti1 Bi3 Bi2 4 4_655 160.38(2) no
    Ti1 Bi3 Bi2 9_666 4_655 56.443(9) no
    Ti1 Bi3 Bi2 10_656 4_655 56.443(9) no
    Ti1 Bi3 Bi2 3_655 4_655 99.42(2) no
    Ti1 Bi3 Bi2 4 9_656 56.443(9) no
    Ti1 Bi3 Bi2 9_666 9_656 160.38(2) no
    Ti1 Bi3 Bi2 10_656 9_656 99.42(2) no
    Ti1 Bi3 Bi2 3_655 9_656 56.443(9) no
    Bi2 Bi3 Bi2 4_655 9_656 114.292(4) no
    Ti1 Bi3 Bi2 4 10_666 56.443(9) no
    Ti1 Bi3 Bi2 9_666 10_666 99.42(2) no
    Ti1 Bi3 Bi2 10_656 10_666 160.38(2) no
    Ti1 Bi3 Bi2 3_655 10_666 56.443(9) no
    Bi2 Bi3 Bi2 4_655 10_666 114.292(4) no
    Bi2 Bi3 Bi2 9_656 10_666 100.208(7) no
    Ti1 Bi3 Bi2 4 3 99.42(2) no
    Ti1 Bi3 Bi2 9_666 3 56.443(9) no
    Ti1 Bi3 Bi2 10_656 3 56.443(9) no
    Ti1 Bi3 Bi2 3_655 3 160.38(2) no
    Bi2 Bi3 Bi2 4_655 3 100.208(7) no
    Bi2 Bi3 Bi2 9_656 3 114.292(4) no
    Bi2 Bi3 Bi2 10_666 3 114.292(4) no
    Ti1 O1 Ti1 3_655 10_655 111.62(3) no
    Ti1 O1 Ti1 3_655 4 105.25(7) no
    Ti1 O1 Ti1 10_655 4 111.62(3) no
    Ti1 O1 Ti1 3_655 9_665 111.62(3) no
    Ti1 O1 Ti1 10_655 9_665 105.25(7) no
    Ti1 O1 Ti1 4 9_665 111.62(3) no
_shelx_hkl_file
;
   1   0   0 3.67963 0.83810   3
   1   1   0 33.6583 2.69116   2
   1   1   0 33.1803 2.92342   2
   1   1   0 35.6505 2.65563   4
  -1  -1   0 35.8532 2.98089   2
  -1   1   0 41.6066 4.07816   3
  -1  -1   0 31.6639 2.65260   2
   1  -1   0 34.7897 3.53204   3
  -1   2   0 3.15946 1.02560   2
  -2  -1   0 3.00979 1.08102   2
   1  -2   0 0.25471 2.03854   3
   2   1   0 3.41108 1.52351   2
   2   1   0 0.78597 1.16146   4
  -2  -1   0 1.83845 1.06763   4
  -2  -1   0 2.74588 1.56127   2
  -1   2   0 0.88703 1.96800   3
  -2   0   0 130.691 8.45092   2
  -2   0   0 120.300 8.33074   2
   0   2   0 112.793 8.30586   2
   2   0   0 109.664 9.26509   3
   2   0   0 115.094 8.43245   4
   0  -2   0 126.486 8.41067   2
   0  -2   0 142.973 8.58959   2
  -1  -2   0 5.47115 1.94049   2
  -1  -2   0 3.98151 1.14039   4
   2  -1   0 2.21080 2.59582   3
   1   2   0 4.89964 1.42096   2
   1   2   0 0.79391 1.52416   2
  -1  -2   0 6.83145 1.36461   2
  -2   1   0 0.72550 2.35791   3
   2   2   0 631.006 44.9469   2
   2   2   0 682.421 44.2601   2
  -2  -2   0 635.114 44.0063   4
  -2   2   0 711.068 46.1983   3
   2  -2   0 716.100 45.8599   3
   2   2   0 718.497 44.2470   4
  -2  -2   0 743.768 44.8553   2
  -2   3   0 0.64426 3.48901   3
   3   2   0 5.54916 2.31740   2
  -3  -2   0 2.46670 1.51192   4
  -2   3   0 3.30551 0.84015   2
  -3  -2   0 5.24601 1.77764   2
   3   2   0 2.14025 1.90111   2
  -3  -2   0 3.36369 2.71352   2
   2  -3   0 0.80315 3.13062   3
   3   1   0 2803.27 183.899   2
   1  -3   0 2877.60 182.874   2
   3   1   0 3052.47 183.699   4
   0   3   0 1.11165 1.44740   2
   0  -3   0 3.34779 1.73163   2
  -3   0   0 2.24525 1.66073   4
   0   3   0 8.55558 2.11730   2
   0  -3   0 0.16304 1.63329   2
   3   0   0 2.05815 2.21959   4
   0   3   0 3.36181 2.38988   4
  -3   0   0 -0.0368 1.69721   2
   3   0   0 -0.4627 3.56909   3
   3  -1   0 3040.72 193.402   3
   2   3   0 18.0435 2.92284   2
   3  -2   0 1.60931 3.58606   3
  -2  -3   0 11.4710 2.13745   2
  -2  -3   0 17.2543 3.62013   2
  -3   2   0 1.46713 5.09244   3
   3  -3   0 3596.01 224.498   3
   3   3   0 3028.89 222.650   2
   3   3   0 3830.96 222.602   4
  -3   3   0 3653.74 225.239   3
  -3   4   0 1.47403 0.81020   2
   4   3   0 4.88104 2.32962   2
  -4  -3   0 3.67703 1.77946   2
   3  -4   0 5.60944 4.58296   3
  -4  -3   0 1.92002 2.86667   2
   4   3   0 5.23782 2.74897   4
  -3   4   0 1.32972 4.45166   3
  -2   4   0 740.681 49.9841   3
  -4  -2   0 735.789 47.5414   4
  -4  -2   0 784.282 48.0905   2
  -2   4   0 717.497 46.9080   2
   4   2   0 690.424 47.5194   2
   4   2   0 733.838 47.6155   4
  -1   4   0 3.98410 1.51291   2
  -4  -1   0 6.91446 2.15959   4
  -1   4   0 3.56264 2.00738   2
  -4  -1   0 2.68349 2.23561   2
   4   1   0 1.29588 2.29446   4
  -1   4   0 2.62460 3.30066   3
   1  -4   0 0.63679 1.75167   2
  -4  -1   0 -0.0253 1.68776   2
   1  -4   0 3.70187 1.34632   2
   4   1   0 1.20070 1.66825   2
   4   0   0 4799.78 280.417   4
  -4   0   0 4101.06 279.979   4
   1   4   0 2.09930 3.17790   4
  -4   1   0 3.69869 3.96064   3
  -4   1   0 3.48733 1.59060   2
   4  -1   0 0.70146 3.95110   3
   1   4   0 -0.5595 1.52360   2
  -1  -4   0 7.52402 2.69807   2
   1   4   0 1.77225 2.44883   2
  -1  -4   0 0.92268 1.28291   2
  -2  -4   0 582.203 42.8697   2
  -4   2   0 771.344 42.3073   2
  -2  -4   0 743.400 44.0091   2
  -4   2   0 608.712 45.6341   3
   4  -2   0 710.780 45.6604   3
  -2  -4   0 572.093 42.7842   4
   3   4   0 10.1917 2.65298   2
  -3  -4   0 3.14952 1.84786   2
  -4   3   0 3.89888 4.66061   3
   4  -3   0 0.46420 3.79373   3
  -3  -4   0 7.83869 1.92652   4
  -3  -4   0 6.90955 3.21889   2
   3   4   0 3.00195 2.06038   2
   3   4   0 1.09431 2.33801   4
  -4   4   0 8523.19 539.916   3
  -4   5   0 0.55768 5.57256   3
  -4   5   0 3.71442 1.83669   2
   5   4   0 3.59773 2.96290   4
  -5  -4   0 3.27695 2.11636   4
  -5  -4   0 1.08841 3.63483   2
   4  -5   0 3.56163 4.41907   3
   5   4   0 3.51952 2.87789   2
   3  -5   0 740.230 49.3168   3
  -3   5   0 658.538 50.2434   3
   5   3   0 748.839 46.4954   4
  -5  -3   0 674.848 48.0269   2
  -3   5   0 681.919 45.1330   2
   5   3   0 662.591 46.0779   2
  -5  -3   0 759.335 46.9444   2
  -5  -3   0 693.460 45.4270   4
  -5  -2   0 0.30157 1.77092   4
  -2   5   0 3.20418 1.29521   2
   5   2   0 6.31497 2.92623   4
  -2   5   0 1.44129 2.08685   2
   5   2   0 12.0412 2.99822   2
  -5  -2   0 0.92005 2.94553   2
  -5  -2   0 2.16084 2.07512   2
  -2   5   0 3.20426 4.45144   3
   5   1   0 420.161 28.8055   4
  -5  -1   0 440.396 28.5474   2
   1  -5   0 430.729 27.9273   2
   1  -5   0 414.350 28.3347   2
   0   5   0 1.88716 1.55485   2
   0   5   0 3.57953 3.81553   3
   0  -5   0 0.44485 1.99743   2
   5   0   0 0.95572 4.12469   3
  -5   0   0 4.52671 2.02125   2
   0   5   0 5.81063 3.17706   4
  -5   0   0 3.26638 1.95707   4
  -5   0   0 5.21190 2.37101   2
   0   5   0 2.28252 2.07744   2
   0  -5   0 3.59916 1.86585   2
  -1  -5   0 476.971 33.1479   2
  -5   1   0 516.575 32.4214   2
   5  -1   0 492.656 35.6068   3
  -5   2   0 2.71842 4.64847   3
   5  -2   0 2.90132 5.15632   3
  -2  -5   0 3.00741 3.03068   2
   2   5   0 0.68460 1.56363   2
   2   5   0 6.77680 3.44903   4
   2   5   0 3.23992 2.99272   2
  -2  -5   0 1.07814 1.44481   2
   3   5   0 777.013 47.5857   2
  -5   3   0 645.589 50.2666   3
   5  -3   0 731.610 49.4687   3
   3   5   0 773.833 47.6542   4
  -5   3   0 674.465 45.5771   2
  -3  -5   0 714.598 47.8494   2
  -5   4   0 6.90374 1.11225   2
   5  -4   0 25.8708 7.34569   3
  -4  -5   0 8.86887 2.59944   2
  -4  -5   0 3.37354 2.19940   4
   4   5   0 8.19297 3.34807   4
   4   5   0 0.62754 2.27248   2
  -5   4   0 8.90775 6.97181   3
   4   5   0 22.5046 4.09354   2
  -4  -5   0 5.15956 3.95763   2
  -5   5   0 881.285 67.1554   3
  -5  -5   0 847.135 62.0835   4
   5  -5   0 1053.40 66.4915   3
  -5   5   0 989.772 61.1100   2
   5   5   0 1017.52 63.2903   4
   5   5   0 954.838 63.0446   2
  -5  -5   0 1019.82 64.0131   2
  -5   6   0 5.77430 2.38387   2
   6   5   0 2.60989 3.13682   2
   6   5   0 2.96515 3.69922   4
  -6  -5   0 -1.6099 1.85596   4
  -6  -5   0 1.54443 4.11671   2
   5  -6   0 -3.2235 4.81508   3
   6   4   0 266.214 19.1932   2
  -4   6   0 278.197 17.8901   2
  -6  -4   0 211.327 18.3361   2
  -4   6   0 244.287 22.8267   3
  -6  -4   0 295.576 20.3779   2
   6   4   0 280.096 19.5449   4
  -6  -4   0 253.266 18.0765   4
  -3   6   0 7.47589 2.58331   2
  -6  -3   0 3.04978 3.78158   2
   6   3   0 6.85492 3.25196   2
  -3   6   0 2.69104 1.38673   2
   6   3   0 5.24260 3.78552   4
   3  -6   0 -2.3196 4.97368   3
  -6  -3   0 17.3633 2.97861   4
  -3   6   0 -0.8022 4.04586   3
  -6  -3   0 5.82709 2.87553   2
  -6  -2   0 3439.81 206.403   4
  -2   6   0 3370.09 210.961   3
   6   2   0 2895.35 206.882   4
  -6  -2   0 2898.81 206.627   2
  -6  -2   0 3738.07 207.594   2
  -1   6   0 2.72793 1.61640   2
   6   1   0 2.87697 3.27089   4
  -6  -1   0 3.51739 2.33581   4
  -1   6   0 1.27102 2.70202   4
   1  -6   0 1.78022 1.54431   2
  -6  -1   0 1.40341 2.79764   2
   1  -6   0 7.61041 2.81271   2
  -1   6   0 0.48242 3.72758   3
  -6  -1   0 2.24382 2.20563   2
  -1   6   0 3.40469 2.29184   2
  -6   0   0 8267.83 519.038   4
   0   6   0 8238.95 522.462   3
  -6   1   0 4.12874 2.25265   2
  -6   1   0 2.32776 2.81430   4
   1   6   0 0.99640 2.73392   4
   1   6   0 1.14486 2.43253   2
  -1  -6   0 2.56300 3.00469   2
  -6   1   0 1.73143 2.10624   2
   6  -1   0 1.11954 4.93548   3
  -1  -6   0 3.02577 1.69270   2
   1   6   0 -0.6473 1.63582   2
  -6   2   0 3352.11 202.332   2
   6  -2   0 3322.82 206.655   3
  -6   2   0 3301.92 203.885   4
  -2  -6   0 3236.23 203.959   2
  -6   2   0 2823.66 205.942   3
  -6   3   0 2.08328 5.79142   3
  -3  -6   0 0.13265 1.78329   2
   3   6   0 5.77025 3.99056   4
  -3  -6   0 5.93004 4.07185   2
   3   6   0 4.69437 3.51669   2
   3   6   0 1.41958 2.11596   2
  -6   3   0 1.31592 1.36984   2
   6  -3   0 1.17537 4.55321   3
   6  -4   0 316.858 24.2795   3
  -6   4   0 263.503 18.9597   2
   4   6   0 319.579 21.7357   2
  -6   4   0 269.149 25.4851   3
   4   6   0 302.158 21.5901   4
  -4  -6   0 309.265 22.3964   2
  -6   5   0 3.81050 1.20265   2
  -5  -6   0 5.41056 4.51330   2
  -6   5   0 4.40630 7.40203   3
  -5  -6   0 0.32838 1.78613   4
   5   6   0 2.23989 3.85802   4
   5   6   0 2.33164 3.28362   2
  -5  -6   0 6.79003 2.93859   2
   6  -5   0 -2.7513 5.60566   3
   6   6   0 1398.90 91.9205   4
  -6   6   0 1464.92 89.7507   2
   6  -6   0 1486.75 95.0623   3
   6   6   0 1342.68 91.7964   2
  -6  -6   0 1379.58 93.1381   2
  -7  -6   0 2.24806 1.99396   4
   6  -7   0 10.9249 7.28176   3
   7   6   0 4.26619 3.68698   2
   7   6   0 5.32383 4.11832   4
  -7  -6   0 2.76076 4.56796   2
  -6   7   0 3.92922 2.58324   2
   7   5   0 7.66659 3.55892   2
   5  -7   0 11.2302 7.36399   3
   7   5   0 5.68729 4.15940   4
  -7  -5   0 12.7352 3.29682   4
  -5   7   0 5.83376 2.59781   2
  -7  -5   0 -3.4285 4.35541   2
  -7  -4   0 4.36527 4.19274   2
   4  -7   0 0.75193 5.71079   3
  -7  -4   0 -1.2380 1.95146   4
   7   4   0 3.95253 4.12457   4
   7   4   0 -0.2619 3.37365   2
  -4   7   0 3.29224 2.47678   2
  -3   7   0 4601.05 259.263   2
   7   3   0 3584.69 260.049   4
  -3   7   0 4332.14 268.329   3
  -7  -3   0 3799.14 258.996   4
  -7  -3   0 4233.71 260.526   2
  -2   7   0 8.63683 4.44424   4
  -2   7   0 2.20006 2.55706   2
  -7  -2   0 0.28887 2.33358   2
  -2   7   0 6.43072 1.80470   2
  -7  -2   0 5.86197 3.94186   2
  -7  -2   0 3.19206 2.55280   4
   7   2   0 2.67271 4.07790   4
   7   1   0 266.072 21.8428   3
   1  -7   0 223.853 15.9653   2
   1  -7   0 202.569 16.6577   2
   7   1   0 197.076 17.4486   4
  -7  -1   0 287.020 18.0204   2
  -7  -1   0 248.107 17.3579   2
  -7  -1   0 270.378 16.8994   4
  -1   7   0 196.652 19.7681   3
  -7   0   0 4.02012 2.63301   4
   0  -7   0 -0.2857 1.89798   2
   7   0   0 4.82508 5.92943   3
   0   7   0 0.15642 1.64101   2
   0   7   0 -0.2617 3.38416   4
  -7   0   0 1.29650 2.89683   2
   0   7   0 -0.2845 3.12123   3
   0   7   0 1.39256 2.73824   2
   0  -7   0 4.78211 2.77627   2
  -7   0   0 1.57552 2.38567   2
  -7   1   0 258.780 19.4662   4
   1   7   0 324.420 20.8620   4
  -7   1   0 249.006 19.2688   2
  -7   1   0 298.382 19.3177   2
   7  -1   0 261.069 23.6532   3
  -1  -7   0 262.795 20.2399   2
   1   7   0 278.065 19.8637   2
   2   7   0 3.44052 3.76096   4
  -7   2   0 0.20261 1.96603   2
  -7   2   0 24.5068 5.19988   4
  -7   2   0 -5.2818 5.88153   3
  -7   2   0 4.18901 2.25024   2
   2   7   0 1.55916 2.13716   2
  -2  -7   0 0.39323 1.50120   2
   7  -2   0 26.1257 8.18765   3
  -2  -7   0 3.81378 3.91116   2
   2   7   0 4.32704 3.38451   2
  -7   3   0 3952.58 265.852   4
  -3  -7   0 4235.53 266.299   2
   7  -3   0 4298.52 268.193   3
   3   7   0 4728.60 266.232   2
  -7   3   0 3765.87 263.745   2
   4   7   0 -0.9849 3.58792   2
  -7   4   0 2.56888 1.52877   2
  -7   4   0 1.60428 6.26019   3
  -4  -7   0 1.55709 4.45653   2
  -4  -7   0 0.78278 1.90333   2
   7  -4   0 -6.0138 4.82970   3
   4   7   0 5.11609 4.18437   4
   5   7   0 35.4902 6.70702   4
  -5  -7   0 48.0215 11.2612   2
   7  -6   0 3.82919 5.53180   3
   6   7   0 -2.9357 3.23761   2
   6   7   0 19.7397 5.25813   4
  -6  -7   0 -1.4045 4.47839   2
  -7   6   0 5.46490 1.67624   2
   7   7   0 740.325 54.0716   2
   7  -7   0 854.091 57.6039   3
  -7   7   0 828.115 52.1817   2
   7   7   0 792.695 54.3062   4
  -7  -7   0 820.397 55.3535   2
  -7   8   0 4.34490 2.37599   2
  -8  -7   0 -0.4243 5.06367   2
   7  -8   0 7.76706 6.89287   3
   8   7   0 5.19599 4.23424   2
   8   7   0 1.32928 4.10889   4
  -6   8   0 53.8793 5.33874   2
   6  -8   0 40.5823 10.3493   3
   8   6   0 45.4871 7.48135   4
  -8  -6   0 49.3079 7.96360   2
  -8  -6   0 35.3354 4.94594   4
   8   6   0 37.3960 6.54453   2
  -8  -5   0 7.00079 4.95651   2
   8   5   0 5.89535 3.72002   2
  -5   8   0 -0.1676 2.06760   2
   8   5   0 2.38646 3.95764   4
  -8  -5   0 0.93626 1.93920   4
  -4   8   0 6995.53 390.913   4
  -4   8   0 6184.92 388.138   2
   8   4   0 5844.78 389.908   4
  -8  -4   0 5636.80 389.782   2
   8   3   0 -0.7414 4.39718   4
  -3   8   0 -1.9314 3.87351   4
  -3   8   0 1.90372 2.74564   2
  -8  -3   0 3.44790 3.90548   2
   8   2   0 402.100 31.3334   3
  -8  -2   0 358.790 24.8328   4
  -2   8   0 391.575 27.0977   4
  -8  -2   0 355.091 26.1139   2
  -2   8   0 375.787 25.2458   2
   8   2   0 325.372 26.1937   4
  -1   8   0 1.07723 1.81821   2
  -1   8   0 1.87915 4.27638   4
   1  -8   0 1.99268 1.95858   2
  -8  -1   0 15.5582 3.96519   2
  -8  -1   0 -2.4039 3.12969   2
  -8  -1   0 6.82519 2.99776   4
   1  -8   0 1.37636 2.69705   2
   8   1   0 1.29416 6.11932   3
  -1   8   0 5.53083 3.13216   2
   0   8   0 3773.87 227.721   2
   0  -8   0 3322.33 227.260   2
   0   8   0 3805.62 228.693   4
  -8   0   0 3429.26 227.689   2
   8   0   0 3707.72 231.501   3
  -8   0   0 3401.37 227.051   4
  -8   0   0 3726.70 227.649   2
   1   8   0 11.4637 3.65172   2
   1   8   0 0.09115 1.71889   2
   1   8   0 7.55828 4.37207   4
   8  -1   0 5.15418 7.05899   3
  -1  -8   0 0.82426 3.48594   2
  -1  -8   0 2.66496 2.09731   2
  -8   1   0 2.52216 2.54589   2
  -8   1   0 1.07686 2.90962   4
   2   8   0 357.176 25.4800   4
  -2  -8   0 350.540 25.7054   2
   2   8   0 351.387 24.9558   2
  -8   2   0 338.973 23.3915   2
  -8   2   0 321.583 23.8792   2
  -8   2   0 345.660 24.8477   4
   8  -2   0 381.404 29.6104   3
  -8   3   0 3.31845 3.93200   4
   3   8   0 3.51010 4.17404   4
   8  -3   0 3.26846 6.26351   3
  -3  -8   0 1.18455 1.54386   2
  -3  -8   0 11.0735 5.20462   2
  -8   3   0 0.34727 1.84057   2
   3   8   0 2.11508 3.58248   2
   4   8   0 5830.76 374.862   2
  -8   4   0 5613.85 373.695   4
   4   8   0 6295.63 374.185   4
   8  -4   0 5870.75 375.566   3
   5   8   0 4.51528 5.96986   4
   8  -5   0 1.00819 5.42315   3
  -5  -8   0 4.47460 5.09634   2
   5   8   0 1.09931 4.09790   2
  -8   5   0 3.31116 1.49366   2
   6   8   0 40.7602 7.03752   2
   8  -6   0 37.0027 8.35573   3
   6   8   0 51.5752 7.83528   4
  -8   6   0 45.7235 4.19441   2
  -6  -8   0 45.1796 8.51868   2
  -8   7   0 2.88231 1.90653   2
  -7  -8   0 -2.0849 5.01284   2
   7   8   0 -0.8708 4.04205   2
   8  -7   0 4.32741 6.14597   3
   7   8   0 2.01327 4.38318   4
   8   8   0 3461.59 229.194   2
   8  -8   0 3533.13 231.814   3
  -8  -8   0 3676.11 230.484   2
   8   8   0 3617.11 229.173   4
  -8   8   0 3654.63 226.709   2
   8  -9   0 -1.1890 6.09173   3
  -8   9   0 5.67134 2.20646   2
   9   8   0 3.49989 4.37895   2
   9   8   0 3.08340 4.61807   4
  -9  -8   0 0.49918 5.49155   2
  -8   9   0 4.06202 4.77850   4
   9   7   0 847.482 54.8087   4
  -9  -7   0 846.427 56.0451   2
   7  -9   0 814.407 58.3956   3
   9   7   0 728.142 54.1637   2
  -7   9   0 789.086 52.4109   2
  -9  -6   0 2.28745 4.86915   2
  -6   9   0 24.6147 6.54664   4
  -6   9   0 4.52082 2.42613   2
   9   6   0 3.05128 3.62531   2
   9   6   0 -4.7068 3.64752   4
  -9  -5   0 1.59445 4.76379   2
  -9  -5   0 1.56359 2.13785   4
  -5   9   0 11.7711 5.71349   4
  -5   9   0 8.57421 2.93147   2
   9   5   0 13.0570 5.75197   4
  -9  -4   0 8.15800 4.52924   2
  -4   9   0 3.63531 5.17966   4
   9   4   0 6.53980 5.03123   4
  -4   9   0 0.34599 2.47841   2
  -9  -4   0 -0.1978 1.82456   4
  -9  -3   0 3381.47 228.070   2
  -3   9   0 3760.92 225.535   2
  -9  -3   0 3059.98 224.891   4
   9   3   0 3262.33 226.778   4
  -3   9   0 4009.35 227.860   4
   9   3   0 3936.31 232.573   3
  -2   9   0 4.63258 4.14954   4
  -9  -2   0 0.72399 3.61733   2
  -2   9   0 8.81381 3.51618   2
   9   2   0 9.11783 7.68604   3
   9   2   0 5.84273 4.57641   4
  -9  -2   0 3.35236 2.34368   4
   1  -9   0 177.340 14.3002   2
   9   1   0 254.309 22.1246   3
  -1   9   0 242.452 16.2634   2
  -9  -1   0 215.954 15.3075   4
  -1   9   0 238.144 17.7759   4
  -9  -1   0 226.595 16.7959   2
   1  -9   0 166.967 15.0200   2
   0  -9   0 1.04601 2.01390   2
   0  -9   0 0.02910 2.62929   2
  -9   0   0 1.47589 2.51704   4
  -9   0   0 -2.8204 2.97349   2
   9   0   0 5.70206 7.06473   3
   0   9   0 7.33913 4.29618   4
  -9   0   0 4.40634 3.26439   2
   0   9   0 5.35349 3.42212   2
  -1  -9   0 203.616 17.2026   2
   1   9   0 221.883 18.0023   4
  -9   1   0 216.364 16.6163   2
   1   9   0 218.820 17.1216   2
  -9   1   0 236.888 16.4129   4
   9  -1   0 239.428 22.1457   3
  -9   1   0 212.730 16.1497   2
   2   9   0 19.3187 4.78164   2
  -9   2   0 -0.0310 2.69757   4
  -2  -9   0 2.26775 4.18071   2
   2   9   0 6.19267 4.13990   4
  -9   2   0 7.55986 3.13952   2
  -9   2   0 -1.0805 2.26224   2
   9  -2   0 6.90343 7.25592   3
   3   9   0 3540.34 212.900   4
  -9   3   0 3163.74 210.436   2
  -9   3   0 3394.07 211.266   2
   9  -3   0 2857.33 221.570   3
  -9   3   0 3418.55 212.660   4
   3   9   0 3572.48 212.468   2
   9  -4   0 10.9560 6.85162   3
   4   9   0 2.15299 4.09354   2
   4   9   0 13.5310 4.87011   4
  -4  -9   0 10.4627 5.48142   2
  -9   5   0 5.64463 4.14820   4
   5   9   0 6.89088 4.74219   4
   9  -5   0 5.09314 5.39351   3
   5   9   0 9.43552 4.84735   2
  -9   5   0 4.81736 1.80625   2
  -5  -9   0 2.63863 4.86385   2
   6   9   0 4.73288 4.40918   2
   6   9   0 4.40407 4.74927   4
   9  -6   0 4.76643 5.49255   3
  -6  -9   0 3.09432 5.51479   2
  -9   6   0 0.79293 1.46314   2
  -7  -9   0 824.522 56.3649   2
   7   9   0 842.915 55.5917   2
  -9   7   0 791.437 51.9701   2
   7   9   0 778.037 55.0885   4
   9  -7   0 804.240 57.2590   3
   8   9   0 11.0721 5.48896   4
  -9   8   0 7.53469 2.48179   2
   9  -8   0 2.05665 5.97622   3
   8   9   0 4.54291 4.91076   2
  -8  -9   0 1.88131 5.47621   2
  -9   9   0 3317.87 225.361   2
  -9  -9   0 3855.41 230.560   2
   9  -9   0 3526.59 231.346   3
   9   9   0 3342.97 228.525   2
  -9   9   0 3930.84 228.905   4
   9   9   0 3483.30 228.321   4
  10   9   0 1.49463 4.86091   4
  -9  10   0 8.97668 5.57479   4
 -10  -9   0 3.56833 6.72567   2
  10   9   0 0.43677 5.42965   2
  10   8   0 315.271 25.2144   4
 -10  -8   0 347.054 27.2036   2
  -8  10   0 379.007 26.4833   4
  -8  10   0 287.662 21.7990   2
  10   7   0 3.50848 4.80435   4
 -10  -7   0 -0.1385 5.12989   2
  -7  10   0 15.2800 6.31262   4
  -7  10   0 3.86555 2.63209   2
 -10  -6   0 1561.02 106.902   2
  -6  10   0 1758.59 107.311   4
  -6  10   0 1533.61 103.751   2
  10   6   0 1666.59 106.644   4
  10   5   0 0.47879 4.43170   4
  -5  10   0 2.14634 2.65224   2
 -10  -5   0 -2.4026 4.73170   2
 -10  -5   0 1.42470 1.82097   4
  -5  10   0 -2.7297 4.38456   4
  -4  10   0 595.880 38.6243   4
  10   4   0 506.500 38.0479   4
  10   4   0 584.412 44.6272   3
  -4  10   0 550.842 35.6388   2
 -10  -4   0 510.617 37.4828   2
 -10  -4   0 458.927 35.5783   4
  -3  10   0 11.9391 5.29952   4
  10   3   0 8.03494 8.04191   3
 -10  -3   0 3.82165 4.26953   2
  -3  10   0 4.44031 3.08800   2
  10   3   0 5.76093 5.16063   4
  -2  10   0 135.833 11.2187   2
  -2  10   0 122.472 13.0739   4
 -10  -2   0 114.446 9.87222   4
 -10  -2   0 115.628 16.7195   2
  10   2   0 145.553 17.9133   3
 -10  -1   0 2.41577 2.39349   4
  10   1   0 19.9766 8.79932   3
   1 -10   0 3.65457 1.88728   2
 -10  -1   0 -1.1155 3.42768   2
  -1  10   0 1.54426 4.00312   4
  -1  10   0 -1.6444 2.98487   2
   0 -10   0 47.4178 6.78567   2
 -10   0   0 63.6317 6.58775   4
 -10   0   0 61.3966 7.62084   2
  10   0   0 57.0771 11.1263   3
   0  10   0 84.8525 9.81665   4
   0  10   0 61.1375 7.85876   2
   1  10   0 6.95740 4.31506   2
 -10   1   0 2.41598 2.70076   4
  10  -1   0 -0.9804 6.50412   3
  -1 -10   0 2.48514 1.81164   2
 -10   1   0 2.06229 2.81493   2
   1  10   0 9.98989 5.02611   4
  -1 -10   0 8.21848 4.02799   2
   2  10   0 133.924 12.9761   4
 -10   2   0 141.989 11.3205   4
   2  10   0 122.970 12.2203   2
 -10   2   0 127.324 10.6840   2
  -2 -10   0 125.502 12.8753   2
  10  -2   0 130.402 16.5674   3
   3  10   0 -2.3655 4.10888   4
 -10   3   0 6.65671 3.75347   4
 -10   3   0 1.25798 2.31174   2
 -10   3   0 3.15636 2.41208   2
  10  -3   0 -0.0768 5.54827   3
  -3 -10   0 4.60714 4.56991   2
   3  10   0 -1.6333 3.58687   2
  10  -4   0 518.315 38.3186   3
 -10   4   0 533.646 34.0414   2
   4  10   0 488.509 35.8721   4
 -10   4   0 490.348 33.1882   2
  -4 -10   0 530.446 36.9653   2
   4  10   0 495.844 35.5142   2
 -10   4   0 466.568 35.5891   4
  10  -5   0 14.6564 6.88300   3
  -5 -10   0 5.35417 5.46625   2
   5  10   0 2.70506 4.30628   2
   5  10   0 10.0267 5.25429   4
 -10   5   0 1.80933 1.81421   2
   6  10   0 1548.77 99.4321   4
  10  -6   0 1526.04 100.838   3
 -10   6   0 1471.85 95.5307   2
   6  10   0 1420.92 98.4758   2
  -6 -10   0 1559.34 100.068   2
  -7 -10   0 1.72261 5.86657   2
   7  10   0 5.18111 4.73757   2
   7  10   0 3.00827 5.29687   4
  10  -7   0 1.81622 5.47579   3
  10  -8   0 317.980 26.9931   3
 -10   8   0 293.313 21.0408   2
   8  10   0 294.043 24.6311   2
   8  10   0 314.916 24.7070   4
  -8 -10   0 323.084 26.2929   2
   9  10   0 1.28063 4.90634   4
 -10   9   0 -1.6202 4.28941   4
   9  10   0 -0.1512 6.49294   2
  -9 -10   0 -1.9531 7.27200   2
  10  -9   0 4.55867 6.36651   3
  10  10   0 24.7230 6.67990   4
 -10  10   0 8.95013 2.58792   2
 -10  10   0 13.7732 5.49682   4
 -10 -10   0 18.4064 7.64750   2
  10  10   0 19.4487 6.61218   2
 -11 -10   0 -0.6415 5.76808   2
  11  10   0 0.10342 4.47526   4
 -10  11   0 -5.0095 5.10333   4
 -11  -9   0 219.366 19.8855   2
  -9  11   0 175.056 13.6437   2
  11   9   0 196.708 18.0930   4
  -9  11   0 211.851 18.4234   4
  -8  11   0 1.08951 2.43604   2
  -8  11   0 3.75460 5.36000   4
 -11  -8   0 26.3836 7.76684   2
  11   8   0 -2.0401 5.05539   4
  -7  11   0 450.578 32.1868   2
  11   7   0 487.389 35.6930   4
  -7  11   0 521.426 36.4047   4
 -11  -7   0 485.526 36.5183   2
  -6  11   0 3.80689 2.99374   2
  -6  11   0 -5.4745 4.76026   4
 -11  -6   0 1.12705 5.08394   2
 -11  -5   0 6.80209 5.21066   2
  -5  11   0 7.65494 3.37961   2
  11   5   0 9.60975 8.46421   3
  -5  11   0 0.96143 5.57210   4
  11   5   0 9.91062 5.99171   4
  11   4   0 0.52560 4.41115   4
  11   4   0 -3.0516 8.04235   3
  -4  11   0 2.01272 3.12126   2
 -11  -4   0 -0.5158 4.31113   2
  -4  11   0 7.10561 5.73654   4
 -11  -4   0 0.07901 2.07089   4
  -3  11   0 1437.86 92.7538   4
 -11  -3   0 1362.51 91.8485   2
  -3  11   0 1400.66 90.4903   2
  11   3   0 1313.01 91.3895   4
  11   3   0 1500.64 97.9693   3
  11   2   0 5.20484 7.76058   3
 -11  -2   0 6.72173 2.92040   4
  -2  11   0 2.16692 3.26820   2
 -11  -2   0 -0.8728 4.16395   2
  -2  11   0 1.51405 5.14470   4
  -1  11   0 129.339 13.4230   4
  11   1   0 134.900 17.7474   3
  -1  11   0 133.554 11.8871   2
 -11  -1   0 115.991 10.0016   4
 -11  -1   0 124.107 12.1358   2
  11   0   0 7.63637 7.37344   3
   0  11   0 2.85867 4.42714   4
   0  11   0 1.97346 3.68066   2
 -11   0   0 14.5151 3.30167   4
   0 -11   0 4.07976 2.39594   2
 -11   0   0 1.39274 3.31671   2
   0 -11   0 0.80055 2.74010   2
  -1 -11   0 112.285 11.3006   2
   1  11   0 124.754 11.8156   2
   1  11   0 125.687 12.7508   4
  11  -1   0 104.089 16.5221   3
 -11   1   0 112.704 9.83144   4
 -11   1   0 114.979 10.5583   2
 -11   2   0 9.64285 5.26824   4
 -11   2   0 2.52171 2.93284   2
   2  11   0 2.85193 3.89545   2
   2  11   0 8.00553 5.09031   4
  -2 -11   0 -0.5950 1.34104   2
  -2 -11   0 4.23904 4.27598   2
  11  -2   0 11.4153 7.30201   3
  -3 -11   0 1303.95 85.8426   2
  11  -3   0 1284.74 87.9092   3
 -11   3   0 1304.41 83.2729   2
   3  11   0 1246.93 85.3331   4
   3  11   0 1323.37 85.1228   2
  -4 -11   0 6.68909 5.19212   2
   4  11   0 3.36971 4.78753   4
 -11   4   0 5.15083 3.88458   4
 -11   4   0 1.04120 2.23047   2
   4  11   0 0.72767 4.00571   2
  11  -4   0 7.24891 6.56694   3
  -5 -11   0 2.88102 5.38243   2
  11  -5   0 8.07524 6.00603   3
 -11   5   0 4.24665 2.94868   2
   5  11   0 10.2194 5.33878   2
 -11   5   0 4.72700 2.35695   2
   5  11   0 4.68492 4.65831   4
 -11   6   0 1.65058 1.98072   2
   6  11   0 -1.4874 4.16812   2
  11  -6   0 0.24490 5.43744   3
  -6 -11   0 1.21029 5.31841   2
   6  11   0 -0.4894 4.89393   4
 -11   6   0 3.52910 2.48714   2
  -7 -11   0 457.665 34.2059   2
 -11   7   0 426.192 28.8530   2
   7  11   0 426.612 32.9812   4
   7  11   0 413.422 32.3444   2
  11  -7   0 456.528 34.8033   3
  -8 -11   0 12.3216 8.73124   2
 -11   8   0 8.09059 3.61897   2
   8  11   0 -5.2393 4.48233   4
   8  11   0 -4.5589 4.03793   2
  11  -8   0 -0.2960 6.14013   3
   9  11   0 175.459 18.3342   2
  11  -9   0 209.848 21.2359   3
   9  11   0 183.627 18.0283   4
 -11   9   0 212.904 17.6346   4
  -9 -11   0 221.623 20.5097   2
  10  11   0 -2.1926 4.72704   2
  11 -10   0 3.40096 6.68746   3
  10  11   0 3.66928 5.39365   4
 -10 -11   0 -3.1433 5.96144   2
 -11  10   0 0.42092 4.14820   4
  11  11   0 317.296 25.7875   4
 -11 -11   0 333.444 28.8277   2
 -11  11   0 313.041 25.1778   4
  12  11   0 8.18777 5.16763   4
 -12 -11   0 3.07930 6.74020   2
 -11  12   0 3.89492 4.56304   4
 -10  12   0 248.348 23.0136   4
  12  10   0 303.710 23.9427   4
 -12 -10   0 306.843 25.7574   2
  -9  12   0 -2.3766 4.79722   4
 -12  -9   0 -4.7730 5.57797   2
  12   9   0 7.15211 5.72680   4
  12   8   0 497.553 34.7852   4
  -8  12   0 459.117 35.1652   4
  -8  12   0 421.083 30.2947   2
 -12  -8   0 446.300 34.9416   2
 -12  -7   0 1.97472 5.80634   2
  -7  12   0 25.2142 4.56633   2
  12   7   0 6.30659 6.11415   4
  -7  12   0 11.9351 6.25343   4
 -12  -6   0 1298.64 89.3666   2
  -6  12   0 1262.27 85.9932   2
  12   6   0 1300.68 95.3175   3
  -6  12   0 1420.92 89.6438   4
  12   6   0 1394.79 89.3364   4
 -12  -5   0 0.19925 5.40532   2
  -5  12   0 4.71872 5.54771   4
  12   5   0 -1.2424 4.85015   4
  12   5   0 5.28434 8.98685   3
  -5  12   0 0.05482 2.98577   2
  -4  12   0 390.491 27.6262   2
  12   4   0 358.114 28.9013   4
  -4  12   0 402.749 30.3925   4
 -12  -4   0 388.583 29.8201   2
  12   4   0 432.153 36.7077   3
 -12  -3   0 2.28126 4.84047   2
  -3  12   0 -0.9597 3.23106   2
  -3  12   0 -2.1132 4.60742   4
  12   3   0 2.80041 7.97889   3
  -2  12   0 552.694 40.3854   4
 -12  -2   0 581.364 39.9003   2
 -12  -2   0 521.317 37.7059   4
  -2  12   0 548.247 38.6843   2
  12   2   0 622.587 45.7551   3
  -1  12   0 -0.7075 5.01251   4
  12   1   0 6.99132 7.74391   3
  -1  12   0 9.90735 4.43416   2
 -12  -1   0 -0.0270 4.04305   2
 -12  -1   0 3.99361 2.49499   4
   0  12   0 7980.50 478.430   2
 -12   0   0 7296.65 476.514   4
   0 -12   0 7514.35 476.411   2
   0  12   0 7422.78 479.118   4
 -12   0   0 7666.44 477.858   2
  12   0   0 7522.94 483.137   3
   1  12   0 20.0983 5.62791   2
  -1 -12   0 1.58650 1.72600   2
  -1 -12   0 0.21902 3.56172   2
   1  12   0 2.28869 4.40078   4
  12  -1   0 0.25931 6.36601   3
   2  12   0 489.123 36.7967   4
 -12   2   0 516.427 34.9335   2
   2  12   0 513.890 36.4075   2
  -2 -12   0 509.599 36.4210   2
  12  -2   0 478.834 39.7125   3
 -12   2   0 543.206 34.7651   4
 -12   3   0 0.70160 2.52764   4
   3  12   0 -0.1576 4.17465   2
  -3 -12   0 6.35076 5.14867   2
   3  12   0 1.71907 4.88488   4
  12  -3   0 0.88031 5.61628   3
 -12   3   0 1.53914 2.73637   2
  12  -4   0 395.953 30.5808   3
   4  12   0 327.930 27.7573   4
   4  12   0 352.858 27.7212   2
  -4 -12   0 363.417 28.5812   2
 -12   4   0 383.571 25.4473   2
 -12   4   0 374.294 28.1380   4
  12  -5   0 -1.0627 5.06432   3
   5  12   0 4.29376 5.36334   4
  -5 -12   0 9.21760 5.94193   2
   5  12   0 0.68295 4.39538   2
 -12   5   0 3.92492 2.32521   2
   6  12   0 1075.98 78.1970   4
 -12   6   0 1223.84 75.1836   2
  -6 -12   0 1260.62 79.7528   2
  12  -6   0 1200.19 80.4020   3
   6  12   0 1078.58 78.8841   2
  -7 -12   0 6.24952 6.80298   2
  12  -7   0 4.42879 6.55316   3
   7  12   0 0.97151 4.95702   2
 -12   7   0 5.99317 2.20703   2
   7  12   0 1.14242 4.91933   4
   8  12   0 400.151 32.8069   2
  -8 -12   0 489.852 34.9005   2
  12  -8   0 413.630 34.7490   3
 -12   8   0 445.494 31.4300   4
   9  12   0 6.71793 5.35300   4
  -9 -12   0 4.75056 6.38170   2
   9  12   0 -0.0960 4.99774   2
 -12   9   0 3.44789 4.23793   4
  12  -9   0 -0.9577 5.93300   3
  10  12   0 231.226 21.7407   2
 -10 -12   0 225.756 25.7633   2
  10  12   0 269.238 21.5108   4
 -12  10   0 243.985 21.4938   4
  12 -10   0 256.800 24.4132   3
  11  12   0 1.78451 4.73562   4
 -12  11   0 1.34784 4.62593   4
 -11 -12   0 -3.9606 5.60629   2
  12  12   0 2005.75 134.943   4
 -12 -12   0 2124.56 136.544   2
 -13 -11   0 15.1293 7.95793   2
  13  11   0 34.5838 7.09460   4
 -11  13   0 23.3766 6.53557   4
 -10  13   0 22.9868 7.87595   4
  13  10   0 8.74446 6.60091   4
  -9  13   0 1.09722 4.69282   4
 -13  -9   0 4.97234 6.70228   2
  13   9   0 11.4750 5.73368   4
  13   8   0 6.26400 8.61624   3
  13   8   0 0.23192 5.39786   4
  -8  13   0 4.30647 5.75359   4
 -13  -8   0 5.19510 6.23980   2
  -7  13   0 29.4303 7.77278   4
  13   7   0 35.4380 12.9646   3
  -7  13   0 29.8629 5.30882   2
 -13  -7   0 32.0245 8.29316   2
  13   7   0 30.6601 8.01721   4
  -6  13   0 1.39833 5.53119   4
  -6  13   0 0.99496 3.34650   2
 -13  -6   0 1.55844 5.56480   2
  13   6   0 -3.6275 4.95519   4
  13   6   0 -3.5913 8.22085   3
  -5  13   0 699.677 44.5483   4
  13   5   0 562.095 42.0106   4
  -5  13   0 617.195 40.9534   2
  13   5   0 520.240 48.2667   3
  13   4   0 -2.6960 7.52327   3
  -4  13   0 -1.9712 3.59294   2
 -13  -4   0 -6.4566 4.56862   2
 -13  -3   0 238.931 20.4255   2
  -3  13   0 224.445 20.6376   4
  -3  13   0 214.668 18.1437   2
  13   3   0 238.740 25.6229   3
  -2  13   0 1.46356 4.17433   2
 -13  -2   0 7.85560 5.33285   2
  -2  13   0 -2.8993 5.54330   4
  13   2   0 11.0216 8.97620   3
  13   1   0 351.231 32.8988   3
  -1  13   0 359.623 28.7257   4
  -1  13   0 375.567 27.3630   2
 -13  -1   0 371.767 27.6085   2
 -13   0   0 8.11218 3.11172   4
   0  13   0 10.4227 5.46275   4
 -13   0   0 16.3431 5.08717   2
   0  13   0 3.77659 4.48600   2
  13   0   0 5.36154 8.08923   3
   1  13   0 364.368 26.7269   2
   1  13   0 336.976 27.2431   4
  -1 -13   0 336.906 24.8919   2
  13  -1   0 325.363 30.6459   3
 -13   1   0 365.732 25.5811   2
  13  -2   0 5.50409 6.56797   3
 -13   2   0 1.37461 3.37105   2
  -2 -13   0 0.71130 1.73802   2
  -2 -13   0 -2.2261 3.90813   2
   2  13   0 5.78959 5.68278   4
   2  13   0 14.0127 5.66534   2
  13  -3   0 223.454 21.7257   3
  -3 -13   0 223.063 19.0325   2
 -13   3   0 232.890 16.8740   2
   3  13   0 203.018 18.8846   2
   3  13   0 190.359 18.9326   4
  13  -4   0 3.67238 5.41034   3
   4  13   0 2.58663 4.94272   2
   4  13   0 3.93901 7.44799   4
 -13   4   0 -0.1848 2.53523   2
  -4 -13   0 -5.3133 4.57241   2
   5  13   0 563.461 43.3746   4
  13  -5   0 608.493 45.1919   3
   5  13   0 613.542 43.4691   2
 -13   5   0 617.799 40.3455   2
  -5 -13   0 620.387 43.9420   2
   6  13   0 4.19425 5.46461   2
 -13   6   0 2.44048 2.46199   2
  -6 -13   0 1.23556 5.80420   2
  13  -6   0 -0.1173 5.21118   3
   6  13   0 3.16724 5.16754   4
  13  -7   0 44.3651 10.0448   3
   7  13   0 29.3808 7.79673   4
   7  13   0 29.0164 7.65221   2
  -7 -13   0 38.1426 8.66988   2
 -13   7   0 26.7678 5.59469   4
  13  -8   0 1.52672 5.60971   3
   8  13   0 2.02089 5.06309   2
   8  13   0 0.68750 5.09458   4
 -13   8   0 -0.3786 3.62561   4
  -8 -13   0 0.48499 5.67096   2
  -9 -13   0 6.19699 6.81333   2
   9  13   0 2.41581 4.74647   2
 -13   9   0 9.85851 4.65412   4
  13  -9   0 9.54797 8.10043   3
   9  13   0 3.95708 4.64135   4
  10  13   0 -1.1441 4.23938   4
  13 -10   0 4.03528 6.06815   3
 -13  10   0 4.00588 4.22831   4
 -10 -13   0 -2.0103 5.89582   2
  11  13   0 24.9891 6.95869   4
 -13  11   0 25.6889 5.90255   4
 -11 -13   0 19.2089 7.38158   2
  14   9   0 14.6815 10.5354   3
  -9  14   0 -1.4089 4.39724   4
 -14  -9   0 -0.1824 5.95909   2
  -8  14   0 318.404 32.0906   4
 -14  -8   0 331.615 28.7627   2
  14   8   0 371.208 35.4631   3
  14   8   0 367.722 27.8809   4
  14   7   0 -10.845 4.68424   4
  -7  14   0 4.46692 5.75815   4
  14   7   0 -0.8224 8.91874   3
  -6  14   0 158.360 14.4500   2
 -14  -6   0 149.201 17.3046   2
  14   6   0 212.126 24.5719   3
  -6  14   0 204.911 18.5979   4
  -5  14   0 5.68154 6.35098   4
  -5  14   0 -1.2896 3.76349   2
 -14  -5   0 -2.6001 4.97982   2
  14   5   0 0.14468 7.66482   3
  -4  14   0 529.223 39.7124   4
  -4  14   0 518.019 37.0458   2
 -14  -4   0 543.309 39.5978   2
  -3  14   0 -5.2813 5.48819   4
  -3  14   0 -0.6171 4.05505   2
  14   3   0 1.14785 7.37214   3
 -14  -3   0 4.24918 5.75821   2
  -2  14   0 25.1748 8.04263   4
  -2  14   0 7.27854 4.71157   2
  14   2   0 21.5979 10.0057   3
 -14  -2   0 12.7232 5.80359   2
 -14  -1   0 1.43231 4.22145   2
  -1  14   0 11.4152 5.93252   4
  -1  14   0 1.13137 4.50593   2
  14   1   0 3.20573 7.76086   3
  14   0   0 157.816 20.2383   3
   0  14   0 171.400 15.6164   2
 -14   0   0 160.729 14.9674   2
   0  14   0 161.468 16.7113   4
   1  14   0 0.10431 4.61377   2
  14  -1   0 1.09109 6.38674   3
 -14   1   0 -0.0213 3.81403   2
   1  14   0 5.40019 5.21214   4
  -2 -14   0 10.5621 4.36281   2
  14  -2   0 15.1373 7.60765   3
   2  14   0 13.1352 5.63073   4
   2  14   0 8.40725 5.65032   2
 -14   2   0 11.1098 4.52566   2
   3  14   0 0.96188 4.94293   4
  14  -3   0 10.6283 7.30210   3
 -14   3   0 5.58913 3.71623   2
   3  14   0 -2.4343 4.80399   2
  -3 -14   0 3.06479 3.92487   2
  -4 -14   0 463.818 35.2856   2
   4  14   0 469.135 36.0210   4
  14  -4   0 482.098 37.5543   3
 -14   4   0 502.711 33.3410   2
   4  14   0 482.937 35.9644   2
   5  14   0 -2.0903 4.89792   2
  -5 -14   0 -1.4413 5.66405   2
 -14   5   0 1.89753 2.83206   2
  14  -5   0 2.31941 5.84612   3
   5  14   0 2.64925 5.11994   4
   6  14   0 161.112 16.7530   2
  -6 -14   0 181.242 17.3932   2
  14  -6   0 163.568 18.0832   3
 -14   6   0 170.648 13.4336   4
   6  14   0 147.715 16.4358   4
 -14   7   0 1.46493 3.27715   4
   7  14   0 5.35920 6.04023   2
  -7 -14   0 -3.3519 5.04545   2
  14  -7   0 6.82510 5.91273   3
   7  14   0 9.88958 5.80116   4
   8  14   0 270.260 25.8163   2
  14  -8   0 332.150 29.3506   3
  -8 -14   0 357.063 27.0454   2
 -14   8   0 318.248 23.3858   4
   9  14   0 11.1122 5.31030   4
 -14   9   0 1.20741 4.57647   4
   9  14   0 8.05787 5.26060   2
  14  -9   0 14.5000 6.72938   3
  -9 -14   0 0.24280 5.89745   2
 -15  -8   0 -0.5128 5.82598   2
  15   8   0 -8.9877 9.05911   3
  -8  15   0 5.10856 6.09443   4
 -15  -7   0 1654.00 110.672   2
  -7  15   0 1530.81 105.815   4
  15   6   0 -11.007 7.99211   3
  -6  15   0 11.3763 6.60386   4
 -15  -6   0 -2.7611 5.55902   2
  -5  15   0 511.867 36.6326   4
  15   5   0 399.758 39.8437   3
 -15  -5   0 484.607 36.0151   2
  -5  15   0 447.572 32.8079   2
  -4  15   0 -0.2737 3.95394   2
  15   4   0 -4.2321 7.23912   3
  -4  15   0 -2.6387 6.67493   4
 -15  -4   0 -6.8431 5.58419   2
  -3  15   0 76.6760 11.7116   4
  15   3   0 63.4847 14.8097   3
 -15  -3   0 104.897 13.3781   2
  -3  15   0 93.8411 10.9500   2
  15   2   0 3.62580 7.22840   3
  -2  15   0 -2.5886 4.20090   2
 -15  -2   0 -3.9253 4.40781   2
  -2  15   0 -5.4369 4.89611   4
  15   1   0 940.415 74.5571   3
  -1  15   0 1038.09 70.9620   4
 -15  -1   0 1080.95 70.1522   2
  -1  15   0 1054.47 69.6490   2
  15   0   0 5.02938 6.42335   3
 -15   0   0 2.85629 4.62577   2
   0  15   0 -3.5783 6.97257   2
   0  15   0 5.70200 5.25172   4
   1  15   0 1014.50 71.2828   4
 -15   1   0 1114.77 69.8338   2
   1  15   0 1049.68 70.6819   2
  15  -1   0 979.407 73.5795   3
  15  -2   0 3.85477 5.66033   3
 -15   2   0 2.10824 3.90449   2
   2  15   0 -0.9228 4.75078   4
   2  15   0 4.43186 5.46945   2
  -3 -15   0 89.6914 9.94041   2
   3  15   0 93.0586 12.9076   4
   3  15   0 89.5260 12.9308   2
 -15   3   0 102.205 10.3482   2
  15  -3   0 112.073 14.4331   3
   4  15   0 4.32201 6.37687   4
  -4 -15   0 2.19700 3.82537   2
  15  -4   0 6.78018 5.64295   3
 -15   4   0 2.60719 3.35429   2
   4  15   0 7.29327 5.60713   2
  15  -5   0 456.053 34.9914   3
  -5 -15   0 435.273 32.6878   2
   5  15   0 419.731 35.6672   4
  -6 -15   0 5.02284 4.72719   2
   6  15   0 16.5944 6.47310   4
   6  15   0 -0.8189 5.25863   2
   7  15   0 1206.43 87.8740   4
   7  15   0 1198.45 93.5301   2
  -7 -15   0 1443.69 88.5621   2
  15  -7   0 1385.12 90.0903   3
   8  15   0 2.32324 4.91494   2
  15  -8   0 21.2857 9.84308   3
 -16  -6   0 387.391 30.8081   2
  -6  16   0 371.385 30.8740   4
  -5  16   0 2.70973 6.36321   4
 -16  -5   0 0.23203 5.93138   2
  16   4   0 825.344 65.3960   3
  -4  16   0 788.106 55.1443   2
  -3  16   0 4.83139 6.11979   2
  -3  16   0 5.96960 6.44296   4
  16   3   0 -6.7858 6.44533   3
 -16  -3   0 -1.3128 5.25783   2
  16   2   0 4.90680 7.38772   3
 -16  -2   0 -0.9275 5.31387   2
  -2  16   0 -2.3841 4.51571   2
  -2  16   0 6.35258 6.21446   4
 -16  -1   0 1.03678 5.14455   2
  -1  16   0 2.31220 4.84591   2
  16   1   0 0.10500 6.80649   3
  -1  16   0 1.14062 5.93043   4
  16   0   0 160.026 18.9814   3
   0  16   0 171.573 17.6418   4
 -16   0   0 159.553 15.6232   2
   0  16   0 147.709 15.9701   2
  16  -1   0 8.62257 6.67762   3
   1  16   0 3.44194 5.35034   2
   1  16   0 -2.5156 5.26985   4
   2  16   0 6.24043 6.10064   4
   2  16   0 1.50567 5.75864   2
 -16   2   0 -2.0678 3.71485   2
  16  -2   0 6.44943 5.75913   3
  16  -3   0 2.98362 5.35459   3
   3  16   0 3.03272 5.59495   2
   3  16   0 0.50528 5.74112   4
 -16   3   0 1.90140 3.68155   2
  -4 -16   0 847.116 57.4853   2
  16  -4   0 824.285 61.0383   3
   4  16   0 908.462 66.9873   4
   4  16   0 856.016 60.0205   2
   5  16   0 11.4590 6.34582   4
  -5 -16   0 6.92986 4.08728   2
   5  16   0 7.63723 10.7187   2
  -6 -16   0 383.138 27.4374   2
   6  16   0 347.743 29.1076   2
   6  16   0 320.386 27.9958   4
 -17  -2   0 -5.6793 4.42916   2
  -2  17   0 -1.5812 5.12983   2
  17   2   0 -2.0930 6.28392   3
  -2  17   0 6.20821 6.02013   4
 -17  -1   0 248.500 19.9610   2
  17   1   0 173.596 21.6498   3
  -1  17   0 189.569 19.8902   4
   0  17   0 -9.7528 4.81726   2
 -17   0   0 6.67370 5.21745   2
   0  17   0 10.2256 6.70100   4
  17   0   0 -1.2324 6.10531   3
   1  17   0 207.255 19.4818   2
 -17   1   0 210.657 17.9986   2
  17  -1   0 199.610 20.6707   3
   1  17   0 179.984 19.5384   4
   2  17   0 9.17235 6.66778   4
  17  -2   0 7.52947 5.37460   3
   0   0  -1 211.746 14.9637   4
   0   0  -1 251.611 15.5378   2
   0   0   1 211.892 14.9817   4
   0   0   1 240.378 15.3510   2
   0  -1  -1 22.1989 3.00373   2
   0   1  -1 25.6064 2.47541   4
   1   0  -1 24.4758 2.46331   2
   1   0  -1 20.2389 2.75331   4
   0  -1  -1 21.0809 2.76076   3
   0   1   1 25.4743 2.94575   3
  -1   0   1 28.0943 3.73905   4
   1   0   1 27.3386 2.09006   4
   0   1   1 24.0810 2.96690   2
   0  -1   1 22.9942 2.46501   2
   1  -1  -1 14.9424 3.27716   3
   1   1  -1 11.3275 2.02790   4
  -1   1  -1 16.3303 2.77333   3
   1  -1  -1 15.3136 2.15716   2
  -1   1  -1 15.9806 1.88896   2
  -1  -1  -1 17.1282 2.42904   2
  -1   1  -1 13.7422 1.64893   4
  -1  -1   1 14.9636 2.46858   4
   1  -1   1 19.2635 1.92937   2
  -1   1   1 13.4664 3.20078   3
  -1   1   1 11.9114 2.09616   2
  -1  -1   1 14.3143 2.07345   2
   1   1   1 15.7668 2.42883   2
   1  -1   1 14.4665 1.65330   4
  -2  -1  -1 124.167 8.84909   2
  -1   2  -1 127.275 8.76651   2
  -1   2  -1 133.837 8.78455   4
   1  -2  -1 117.184 9.49971   2
  -1   2  -1 126.275 8.28261   2
   2   1  -1 126.694 10.0496   4
  -1   2   1 107.702 9.59430   2
   1  -2   1 129.777 8.84835   4
  -1   2   1 126.183 11.1121   3
  -2  -1   1 129.154 9.50028   4
   0   2  -1 15.1390 2.09118   2
   0  -2  -1 19.8607 3.62243   3
   0   2  -1 14.1445 1.94235   2
   0  -2  -1 12.3804 2.77838   2
  -2   0  -1 17.9924 2.14565   2
   2   0  -1 12.0389 5.39764   3
   2   0  -1 9.15605 2.37639   4
   2   0  -1 11.0101 1.98185   2
   0   2   1 11.4179 2.61737   2
   0  -2   1 7.62177 1.68001   4
  -2   0   1 5.52999 2.04718   4
   0  -2   1 14.8752 2.01935   2
   2   0   1 12.0429 2.46830   3
   2   0   1 17.4836 1.92384   2
  -2   0   1 11.9797 1.99083   2
   0   2   1 14.1602 2.99974   3
   1   2  -1 114.490 9.36343   2
  -2   1  -1 131.578 10.2949   3
  -2   1  -1 128.873 8.60468   4
  -2   1  -1 145.598 8.60204   2
  -1  -2  -1 146.587 10.1310   2
   1   2  -1 129.467 9.39155   2
   2  -1  -1 120.623 9.05572   2
   2  -1  -1 125.738 11.3976   3
  -2   1   1 131.320 10.3812   4
  -1  -2   1 129.949 9.57962   4
   2  -1   1 143.199 10.1792   3
  -2   1   1 121.373 11.2125   3
  -2   1   1 126.572 9.13987   2
  -1  -2   1 133.219 9.42013   2
  -2   2  -1 2808.76 169.283   3
  -2  -2  -1 2318.36 167.950   2
   2  -2  -1 2559.40 167.724   2
   2  -2  -1 2838.66 170.158   3
   2   2  -1 2398.03 168.311   2
  -2  -2   1 3037.62 168.797   4
  -2   2   1 2637.52 168.055   2
  -2   2   1 2741.60 170.566   3
  -2   3   1 5650.28 355.790   2
  -1   3  -1 1590.41 108.569   2
  -3  -1  -1 1641.18 108.772   2
   3   1  -1 1714.88 109.688   4
   3   1  -1 1578.13 109.215   2
   1  -3  -1 1527.50 109.481   2
  -1   3  -1 1839.66 108.466   2
  -1   3  -1 1932.78 109.227   4
   1  -3   1 1557.48 108.261   2
  -1   3   1 1851.37 110.999   3
   1  -3   1 1704.45 109.048   4
  -3  -1   1 1745.76 109.253   2
  -3  -1   1 1692.65 109.431   2
  -3  -1   1 1727.82 109.511   4
   3   1   1 1756.67 108.940   2
   3   1   1 1981.32 108.504   4
  -1   3   1 1694.99 109.429   2
   0   3  -1 5429.00 407.468   1
   0   3   1 5867.68 485.920   1
   3   0   1 5074.08 434.600   1
  -3   0   1 5766.17 428.447   1
  -1  -3  -1 1693.71 106.940   2
   1   3  -1 1743.59 106.726   2
  -3   1  -1 1631.54 107.823   3
  -3   1  -1 1652.30 105.951   2
   3  -1  -1 1708.37 108.783   3
   3  -1  -1 1842.04 106.564   2
   1   3  -1 1515.11 106.739   2
  -1  -3   1 1591.55 106.543   2
  -3   1   1 1662.05 108.759   3
  -1  -3   1 1669.24 106.878   2
  -3   1   1 1764.00 107.726   4
   3  -1   1 1784.47 107.757   3
  -1  -3   1 1668.52 106.836   4
  -3   1   1 1647.10 106.477   2
  -3   2  -1 5806.50 355.347   3
  -3   2   1 5429.35 356.008   3
  -3  -3  -1 688.561 40.4018   2
   3   3  -1 623.462 39.3773   4
  -3   3  -1 542.785 40.3354   3
  -3   3  -1 636.466 38.5161   4
   3   3  -1 531.809 39.0327   2
  -3  -3   1 545.473 38.8872   4
   3  -3   1 629.918 40.8163   3
  -3   3   1 580.698 42.2600   3
  -3  -3   1 614.585 39.4067   2
  -3   3   1 555.903 38.2693   2
   4   3  -1 77.0477 7.53249   2
  -3   4  -1 76.2335 9.79764   3
  -4  -3  -1 67.1519 6.63218   2
   4   3  -1 92.5858 8.26388   4
   4   3  -1 78.6066 7.67249   2
   3  -4  -1 77.0657 10.5311   3
  -3   4  -1 91.8569 7.30988   4
  -3   4   1 93.5304 7.39102   2
  -4  -3   1 80.6375 7.51057   4
   4   3   1 87.7906 7.74496   2
  -4  -3   1 80.6001 8.01522   2
  -3   4   1 80.9230 11.6862   3
  -4  -3   1 79.0437 7.52879   2
  -4  -2  -1 2125.67 126.779   2
   4   2  -1 1937.76 126.277   4
  -2   4  -1 1930.80 128.419   3
  -2   4  -1 2202.83 124.813   2
   2  -4  -1 2133.29 125.173   2
  -2   4  -1 1778.02 124.748   2
   2  -4  -1 1827.16 124.936   2
   2  -4  -1 2087.88 128.411   3
  -2   4  -1 2258.27 126.061   4
  -4  -2   1 2020.32 126.209   4
  -2   4   1 1811.08 125.781   2
   4   2   1 1951.21 125.273   4
  -4  -2   1 1890.72 126.105   2
  -4  -2   1 1966.61 126.110   2
   4   2   1 1859.89 125.569   2
  -2   4   1 1918.01 128.217   3
  -1   4  -1 3347.31 237.679   2
   1  -4  -1 4374.03 238.368   2
   4   1  -1 3674.49 238.719   4
   4   1  -1 3899.53 238.447   2
   1  -4  -1 3276.69 238.382   2
   1  -4   1 3635.86 237.130   2
  -4  -1   1 3766.11 238.441   2
  -4  -1   1 3780.50 238.357   4
   4   1   1 3473.23 237.273   4
  -1   4   1 4330.23 238.632   2
  -1   4   1 3967.39 240.208   3
   0   4  -1 1702.23 107.921   2
  -4   0  -1 1571.50 107.673   2
   4   0  -1 1634.84 108.971   4
   4   0  -1 1788.53 108.478   2
   4   0  -1 1762.97 110.684   3
   0  -4  -1 1923.38 109.157   2
   0  -4  -1 1575.86 109.293   2
   0   4  -1 1481.12 107.974   2
   0   4  -1 1908.57 108.734   4
  -4   0   1 1664.55 108.166   2
   0  -4   1 1700.14 108.019   2
   0  -4   1 1652.61 107.847   2
   0   4   1 1978.24 110.997   3
   0  -4   1 1541.32 108.201   4
   4   0   1 1725.84 109.412   3
   4  -1  -1 4058.58 235.405   3
  -4   1  -1 3729.39 231.872   2
   1   4  -1 3317.73 232.584   2
  -4   1  -1 3477.78 233.741   3
   4  -1  -1 4072.42 232.464   2
  -1  -4  -1 3163.26 232.446   2
   4  -1   1 3792.55 234.072   3
  -4   1   1 3762.43 235.137   3
  -4   1   1 3833.08 233.648   4
   2   4  -1 1957.64 116.024   4
  -4   2  -1 1701.45 117.651   3
   2   4  -1 1561.02 115.725   2
  -4   2  -1 1908.19 114.542   2
   4  -2  -1 2000.19 119.027   3
   2   4  -1 1859.07 115.752   2
   4  -2   1 1803.83 117.057   3
  -2  -4   1 1712.34 115.670   4
  -2  -4   1 1909.61 116.211   2
  -4   2   1 1798.15 115.095   2
  -3  -4  -1 95.1638 9.55826   2
   3   4  -1 69.3551 7.38643   2
   3   4  -1 80.0425 7.33598   2
   4  -3  -1 110.687 11.1760   3
  -4   3  -1 69.9687 10.3124   3
  -3  -4   1 78.2947 7.77462   2
   4  -3   1 80.7782 9.50902   3
  -3  -4   1 63.7062 6.77572   2
  -4   3   1 80.7745 11.5472   3
  -4   3   1 79.6547 6.14545   2
  -3  -4   1 80.7411 7.08558   4
  -4  -4  -1 19.7669 5.13255   2
   4   4  -1 16.4618 3.71959   2
   4   4  -1 9.52762 3.19123   2
   4  -4  -1 19.0402 6.35870   3
   4   4  -1 29.0232 4.93918   4
  -4   4  -1 47.7172 8.29568   3
  -4  -4   1 20.2902 3.67046   2
   4   4   1 21.8195 3.90027   4
   4   4   1 15.7204 4.01634   2
   4  -4   1 23.1930 6.57177   3
  -4  -4   1 22.6463 3.56482   4
  -4   4   1 17.7416 3.02326   2
   5   4  -1 3571.93 202.220   4
  -4   5  -1 3635.48 201.461   4
  -4   5  -1 2925.16 203.859   3
   5   4  -1 3246.16 201.782   2
   4  -5  -1 3204.48 204.315   3
   5   4   1 3257.47 201.621   2
  -5  -4   1 2750.27 202.077   2
  -5  -4   1 3004.01 201.227   4
   5   4   1 3261.01 201.235   4
  -5  -4   1 3237.74 201.956   2
  -4   5   1 3067.73 207.682   3
  -4   5   1 2945.29 200.839   2
  -3   5  -1 1759.36 100.012   4
   5   3  -1 1681.97 100.662   4
   3  -5  -1 1677.76 103.120   3
  -3   5  -1 1321.18 98.2660   2
  -3   5  -1 1524.62 102.544   3
   5   3   1 1520.93 99.4375   4
   5   3   1 1537.24 99.7636   2
  -3   5   1 1480.49 103.144   3
  -5  -3   1 1620.25 100.122   4
  -5  -3   1 1633.15 100.448   2
  -5  -3   1 1428.66 99.9949   2
   5   2  -1 32.2829 5.14707   2
  -5  -2  -1 39.9686 5.81619   2
  -2   5  -1 31.9961 3.47743   2
  -5  -2  -1 30.9442 4.13478   2
   2  -5  -1 44.6210 3.95756   2
   2  -5  -1 38.3869 3.96896   2
  -5  -2  -1 33.5718 3.28154   4
  -2   5  -1 45.9748 3.82649   2
   5   2  -1 38.4995 5.81772   4
  -2   5   1 38.8651 5.11386   2
   5   2   1 35.1142 4.61308   4
  -2   5   1 48.0586 8.57488   3
  -5  -2   1 25.5668 4.37524   2
  -5  -2   1 42.4607 5.73223   2
  -5  -2   1 48.0290 5.70677   4
   5   2   1 37.2515 4.82210   2
   1  -5  -1 123.190 11.1512   2
   5   1  -1 135.726 11.0054   2
  -5  -1  -1 118.205 9.67588   2
   1  -5  -1 165.812 10.9975   2
   5   1  -1 118.258 11.5019   4
  -5  -1  -1 127.036 8.93551   4
  -5  -1  -1 156.656 11.4672   2
  -1   5  -1 168.992 11.4420   4
  -1   5  -1 118.962 9.64634   2
  -1   5   1 131.919 13.2557   3
   5   1   1 139.329 12.5181   3
   1  -5   1 119.901 9.29776   2
  -5  -1   1 128.964 10.6887   4
  -1   5   1 152.711 11.3018   2
   1  -5   1 136.326 9.27802   2
  -5  -1   1 130.463 10.8260   2
  -5  -1   1 140.639 10.6007   2
   5   1   1 141.173 10.2833   2
   5   1   1 129.696 9.64259   4
   5   0  -1 197.284 13.7837   2
  -5   0  -1 161.693 11.9712   2
   5   0  -1 178.871 16.0174   3
   5   0  -1 184.905 14.0407   4
   0  -5  -1 154.694 12.7544   2
   0   5  -1 160.637 12.3848   2
   0  -5  -1 212.652 13.9717   2
  -5   0  -1 200.518 11.5838   4
   0  -5   1 150.681 11.9533   2
  -5   0   1 148.296 12.9976   4
  -5   0   1 162.655 12.4768   2
   5   0   1 174.971 14.7120   3
   0  -5   1 178.802 12.4144   2
   1   5  -1 108.378 9.84813   2
  -1  -5  -1 138.876 9.84146   2
  -1  -5  -1 139.086 11.4958   2
   5  -1  -1 143.489 14.0381   3
  -5   1  -1 133.401 9.30488   4
   1   5  -1 139.974 9.91125   2
   1   5  -1 143.347 10.6848   4
   5  -1  -1 125.327 9.60211   2
  -5   1  -1 127.882 9.02910   2
  -5   1  -1 115.106 11.8050   3
  -5   1   1 125.043 11.0542   4
  -1  -5   1 144.302 10.3696   2
   5  -1   1 133.536 12.6557   3
  -1  -5   1 104.920 9.66822   4
  -1  -5   1 106.378 9.31568   2
   1   5   1 107.515 11.2626   3
  -5   1   1 135.936 9.54233   2
  -5   2  -1 38.6973 3.40355   2
   5  -2  -1 60.8263 9.81383   3
   2   5  -1 32.3372 4.69705   2
   2   5  -1 37.0947 5.12508   4
  -2  -5  -1 45.3332 6.48474   2
  -5   2  -1 44.6093 8.03873   3
   2   5  -1 22.7921 4.20623   2
  -2  -5   1 34.9686 5.07575   2
   2   5   1 43.1742 5.88357   2
  -2  -5   1 30.5021 4.46373   4
  -5   2   1 31.9759 7.61198   3
   5  -2   1 42.8619 6.81375   3
   2   5   1 41.8835 5.50599   4
  -5   2   1 39.4913 4.41148   2
  -2  -5   1 31.9867 4.30604   2
  -5   2   1 28.8906 5.67145   4
  -5   3  -1 1402.29 97.4478   3
   5  -3  -1 1602.31 97.8688   3
   3   5  -1 1540.12 94.8871   4
   3   5  -1 1549.80 94.6794   2
  -5   3   1 1459.16 93.5578   2
  -5   3   1 1373.66 99.6381   3
  -3  -5   1 1558.66 95.2151   2
   5  -3   1 1471.98 96.3968   3
  -3  -5   1 1319.60 94.3259   4
   4   5  -1 3117.69 191.730   2
  -5   4  -1 2864.04 194.931   3
   5  -4  -1 3385.06 194.663   3
   4   5  -1 3110.75 191.871   4
  -5   4   1 3089.21 190.478   2
   5  -4   1 3113.09 193.888   3
  -4  -5   1 3137.05 192.235   2
  -4  -5   1 2755.39 191.261   4
  -4  -5   1 2618.11 191.183   2
   5   5  -1 311.473 21.3925   4
  -5   5  -1 254.484 25.9332   3
   5   5  -1 289.440 20.9577   2
   5  -5  -1 322.375 24.4985   3
  -5   5   1 303.201 19.8677   2
  -5  -5   1 298.021 21.5196   2
   5   5   1 296.343 20.8102   4
   5   5   1 322.603 21.6012   2
  -5  -5   1 225.590 20.1723   2
  -5   5   1 277.416 26.1088   3
  -5  -5   1 256.414 20.2831   4
   5  -5   1 300.687 24.0052   3
   6   5  -1 1398.50 88.3313   4
  -5   6  -1 1134.56 90.6850   3
  -6  -5  -1 1586.52 89.9761   2
   5  -6  -1 1402.71 91.2237   3
   6   5  -1 1298.38 87.9073   2
  -5   6  -1 1551.61 87.9830   4
  -5   6   1 1294.97 87.1694   2
  -6  -5   1 1218.96 87.3523   4
   6   5   1 1350.39 88.0700   2
   5  -6   1 1447.68 91.6807   3
   6   5   1 1274.09 87.5671   4
  -6  -5   1 1353.38 88.4118   2
  -4   6  -1 14.9511 6.08402   3
  -6  -4  -1 6.08725 5.21729   2
  -4   6  -1 20.7912 4.34651   4
   6   4  -1 15.0765 4.18074   2
  -6  -4  -1 10.9124 2.84355   2
   4  -6  -1 7.42241 6.13973   3
  -4   6  -1 8.85521 1.90729   2
   6   4  -1 11.5854 4.94204   4
  -4   6  -1 11.3662 1.58332   2
  -6  -4   1 22.2823 4.23278   4
   6   4   1 8.97630 3.59301   4
  -4   6   1 11.8694 3.94673   2
  -6  -4   1 6.51776 3.21396   2
   6   4   1 5.76049 3.31369   2
  -6  -4   1 8.36130 4.14322   2
  -4   6   1 7.50372 6.33110   3
   6   3  -1 79.0263 9.85036   2
  -3   6  -1 86.5307 12.4441   3
  -6  -3  -1 119.229 11.0085   2
   6   3  -1 91.0124 9.78659   4
  -6  -3  -1 73.2285 6.44567   4
  -3   6  -1 96.4259 8.68299   4
  -6  -3  -1 74.2723 7.41258   2
  -3   6  -1 71.4901 6.33225   2
  -6  -3   1 98.9662 8.89399   2
   6   3   1 96.8264 8.58629   4
  -6  -3   1 95.1721 9.26523   2
  -3   6   1 78.9392 12.1110   3
   6   3   1 95.8458 8.52526   2
  -6  -3   1 86.5303 8.38387   4
  -3   6   1 101.001 8.63548   2
   2  -6  -1 104.241 7.94481   2
   6   2  -1 86.8393 9.19411   2
   6   2  -1 93.8196 10.2139   4
   2  -6  -1 138.381 14.2982   3
  -2   6  -1 112.023 9.55340   4
  -6  -2  -1 99.0321 7.23198   4
  -6  -2  -1 88.3594 8.11032   2
  -2   6  -1 84.9146 7.52469   2
  -2   6  -1 122.284 13.8413   3
  -6  -2  -1 110.613 10.7585   2
  -6  -2   1 104.036 9.38147   4
  -6  -2   1 131.780 10.0961   2
  -6  -2   1 100.815 9.44614   2
   6   2   1 98.2259 8.92307   2
  -1   6  -1 2803.03 156.408   2
  -1   6  -1 2791.64 157.512   4
   6   1  -1 2193.41 156.793   2
   1  -6  -1 2635.73 156.759   2
   1  -6  -1 2191.42 157.294   2
  -1   6  -1 2324.12 160.108   3
   6   1  -1 2302.45 157.720   4
  -6  -1  -1 2097.66 156.096   2
   6   1  -1 2798.61 161.130   3
  -6  -1  -1 2448.13 155.433   4
   1  -6   1 2431.46 155.749   2
   6   1   1 2472.38 156.612   2
  -1   6   1 2685.49 160.481   3
  -6  -1   1 2441.39 158.168   2
   6   1   1 2482.28 158.727   3
  -6  -1   1 2643.25 157.042   2
  -6  -1   1 2415.89 156.999   4
   6   1   1 2328.11 155.927   4
   0   6  -1 2200.22 159.269   2
  -6   0  -1 2323.53 159.039   2
  -6   0  -1 2403.40 159.828   2
  -6   0  -1 2877.25 158.633   4
   6   0  -1 2345.07 159.582   2
   6   0  -1 2786.82 163.407   3
   0  -6  -1 2939.76 160.717   2
   6   0  -1 2489.25 160.530   4
   6   0   1 2528.25 161.711   3
  -6   0   1 2496.76 160.083   2
  -6   0   1 2269.74 159.918   4
  -6   0   1 2633.61 159.607   2
   0  -6   1 2445.74 159.280   2
   6  -1  -1 2703.49 165.917   3
  -1  -6  -1 2879.09 163.571   2
   1   6  -1 2765.92 162.333   2
  -6   1  -1 2415.80 161.393   2
  -6   1  -1 2365.06 161.236   4
   6  -1   1 2470.53 164.418   3
  -6   1   1 2245.80 161.575   2
  -1  -6   1 2460.56 162.256   2
   1   6   1 2845.02 163.126   4
  -6   1   1 2448.43 162.953   4
   6  -2  -1 108.205 14.0684   3
   2   6  -1 92.9502 8.76134   2
  -6   2  -1 86.5070 11.9467   3
  -6   2  -1 111.441 9.50901   4
  -6   2  -1 104.901 7.50918   2
  -2  -6  -1 109.734 11.0835   2
  -6   2   1 110.553 10.6673   4
  -6   2   1 87.5314 12.8843   3
  -6   2   1 102.747 7.79782   2
  -2  -6   1 82.7156 8.78604   4
  -2  -6   1 98.3702 9.32880   2
   6  -2   1 81.7749 11.0131   3
  -2  -6   1 75.3199 7.89936   2
   2   6   1 114.820 9.69664   4
   2   6   1 106.971 9.65406   2
  -6   3  -1 97.5164 6.83449   2
   3   6  -1 68.0336 8.31683   2
   3   6  -1 89.3766 8.78729   2
  -3  -6  -1 106.576 11.5870   2
   3   6  -1 92.8565 9.27404   4
  -6   3  -1 83.4052 12.4926   3
   6  -3  -1 110.421 13.6026   3
  -6   3   1 92.1724 10.5849   4
  -6   3   1 124.533 14.4601   3
  -3  -6   1 90.9798 8.44109   4
  -6   3   1 86.7113 7.24663   2
   3   6   1 102.952 9.69318   2
   3   6   1 95.2198 9.46702   4
  -3  -6   1 99.1232 9.73297   2
   6  -3   1 83.9255 11.3069   3
   4   6  -1 8.05600 3.55192   2
  -4  -6  -1 3.18805 4.74075   2
  -4  -6  -1 3.08511 1.81315   2
  -6   4  -1 2.86889 6.74335   3
   6  -4  -1 8.99621 6.48305   3
   4   6  -1 9.29978 3.61103   2
   4   6  -1 8.87672 4.23105   4
  -4  -6   1 2.99265 2.44657   4
   4   6   1 7.86444 4.41585   2
   6  -4   1 3.06388 5.08121   3
   4   6   1 9.02028 4.57032   4
  -4  -6   1 6.56390 2.59603   2
  -6   4   1 4.18170 6.77444   3
   5   6  -1 1261.70 87.1646   2
   5   6  -1 1342.23 87.5648   4
  -6   5  -1 1137.04 90.6461   3
  -5  -6  -1 1486.41 89.2527   2
   6  -5  -1 1459.76 90.4000   3
  -5  -6   1 1131.83 86.6066   4
  -5  -6   1 1343.64 87.9145   2
   5   6   1 1431.41 87.6215   4
   5   6   1 1581.57 88.4878   2
   6  -5   1 1317.76 89.7990   3
  -6   6  -1 2766.57 159.007   4
   6   6  -1 2468.89 159.426   4
   6  -6   1 2347.52 161.839   3
   6   6   1 2359.62 158.999   4
  -6   6   1 2503.22 158.165   2
  -6   7  -1 3385.68 194.461   4
   7   6  -1 2798.59 194.193   2
  -7  -6  -1 3404.02 196.287   2
   6  -7  -1 3137.40 197.716   3
   7   6  -1 3127.77 194.747   4
   7   6   1 2976.89 194.601   2
  -6   7   1 3051.25 193.531   2
   7   6   1 2764.06 194.054   4
   6  -7   1 3125.70 198.226   3
  -7  -6   1 2743.48 194.658   2
  -7  -5  -1 -0.4138 5.09168   2
  -5   7  -1 5.74630 3.75283   4
   5  -7  -1 10.0097 6.23042   3
   7   5  -1 4.10132 4.24207   4
  -5   7  -1 2.52408 1.20553   2
  -5   7   1 4.21450 3.37746   2
  -7  -5   1 5.95731 2.69292   4
   7   5   1 3.23123 3.72947   4
   7   5   1 -1.2274 3.43034   2
  -4   7  -1 1218.56 71.1581   2
   7   4  -1 1160.47 73.8135   4
  -7  -4  -1 1200.43 74.3342   2
  -4   7  -1 1158.54 73.0067   4
  -7  -4   1 1113.57 73.2822   2
  -7  -4   1 1031.82 73.1182   4
   7   4   1 1006.47 72.5963   2
   7   4   1 1094.19 72.5714   4
  -4   7   1 1065.76 72.1922   2
  -7  -3  -1 557.427 35.8559   2
  -3   7  -1 546.357 34.7592   4
  -3   7  -1 511.962 39.6997   3
   3  -7  -1 570.601 39.3556   3
  -3   7  -1 419.782 32.5425   2
  -7  -3  -1 431.087 32.5172   4
   7   3  -1 487.146 35.4210   4
   7   3   1 511.092 34.3532   2
  -3   7   1 563.455 34.3276   2
   7   3   1 456.154 33.9318   4
  -7  -3   1 533.122 35.3394   4
  -7  -3   1 534.887 34.9742   2
   2  -7  -1 552.390 35.3493   2
  -2   7  -1 589.145 35.6894   2
  -2   7  -1 596.925 37.2384   4
   2  -7  -1 528.818 35.2272   2
  -7  -2  -1 634.819 38.1401   2
  -2   7  -1 448.576 35.3003   2
  -2   7  -1 514.060 40.3284   3
   7   2  -1 510.228 37.9378   4
  -2   7   1 501.154 39.9928   3
  -7  -2   1 532.534 37.0775   2
   7   2   1 588.567 40.0769   3
   7   2   1 481.064 36.0070   4
  -7  -2   1 581.086 37.2352   2
  -7  -2   1 563.321 36.8985   4
   7   2   1 566.642 36.8073   2
  -7  -1  -1 55.8121 4.47092   4
   1  -7  -1 61.7584 6.68165   2
  -7  -1  -1 45.8569 5.50125   2
  -1   7  -1 56.3559 10.1660   3
  -1   7  -1 46.9459 5.40527   2
   7   1  -1 39.4427 5.96225   2
   7   1  -1 61.2507 10.4994   3
  -7  -1  -1 70.6810 8.55781   2
   7   1  -1 45.8282 7.56536   4
  -1   7  -1 59.1433 5.95252   2
   1  -7   1 41.2770 5.00423   2
  -7  -1   1 53.6055 6.73535   4
   7   1   1 51.9650 8.82575   3
  -7  -1   1 64.1030 6.88819   2
  -1   7   1 48.3690 8.97684   3
  -7  -1   1 73.2261 7.14827   2
   0   7  -1 201.740 20.1674   3
   7   0  -1 243.126 21.5701   3
  -7   0  -1 261.404 17.5850   2
   0  -7  -1 223.476 17.3843   2
   0   7  -1 261.170 16.7112   2
  -7   0  -1 189.435 15.7438   2
  -7   0  -1 251.688 15.2950   4
  -7   0   1 199.161 16.8220   4
   7   0   1 220.023 19.8357   3
  -7   0   1 252.304 16.6454   2
   0   7   1 260.729 17.5170   2
  -7   0   1 193.444 16.7689   2
   0  -7   1 205.981 15.9669   2
   0  -7   1 217.190 15.6517   2
  -1  -7  -1 57.5299 7.82448   2
   7  -1  -1 66.1571 11.4831   3
   1   7  -1 43.4225 5.94303   2
  -7   1  -1 53.4572 5.40350   2
  -7   1  -1 62.6035 6.97654   2
  -1  -7  -1 37.4765 5.50407   2
  -7   1  -1 53.4256 5.19296   4
   1   7  -1 69.7386 7.30039   2
  -1  -7   1 53.2231 6.72531   2
  -7   1   1 70.3993 6.16075   2
  -7   1   1 64.3368 7.82116   4
   7  -1   1 55.3621 9.77892   3
   1   7   1 62.4239 7.52161   2
   1   7   1 45.9720 7.78531   3
   1   7   1 63.6662 8.00226   4
  -7   2  -1 545.471 36.2479   2
  -2  -7  -1 617.396 39.2815   2
   2   7  -1 579.377 37.6481   2
  -7   2  -1 622.712 36.9458   2
  -7   2  -1 522.364 36.7773   4
  -7   2  -1 466.502 41.1160   3
   7  -2  -1 552.621 41.9882   3
   2   7  -1 608.520 38.5263   4
  -7   2   1 454.768 40.7287   3
  -2  -7   1 531.530 37.7678   2
   2   7   1 570.862 37.8645   2
  -7   2   1 559.715 36.4774   2
  -7   2   1 544.421 38.6543   4
   2   7   1 602.654 38.1662   4
   7  -2   1 540.754 39.6597   3
   7  -3  -1 510.589 39.8840   3
   3   7  -1 515.654 36.0041   2
  -7   3  -1 522.752 34.3942   2
  -3  -7  -1 571.145 37.9823   2
   3   7  -1 541.864 36.6281   4
   3   7   1 547.163 36.4296   4
   7  -3   1 493.039 37.7791   3
  -3  -7   1 521.850 36.6322   2
   3   7   1 544.640 36.4586   2
  -7   3   1 501.022 34.5744   2
  -7   3   1 589.967 40.8257   4
  -4  -7  -1 1242.13 74.1855   2
   7  -4  -1 1144.79 75.3956   3
   4   7  -1 1046.41 72.0034   2
   4   7  -1 1100.69 72.4554   4
   7  -4   1 1076.55 74.0441   3
  -7   4   1 1043.39 74.6544   4
   4   7   1 1201.11 72.9685   2
  -4  -7   1 1071.49 72.7705   2
  -7   4   1 1027.60 70.3938   2
   5   7  -1 0.27778 4.74480   2
   5   7  -1 4.49812 4.07641   4
  -5  -7  -1 -1.3994 5.61583   2
  -7   5   1 3.98574 2.04034   2
   5   7   1 1.53618 4.21158   2
   7  -5   1 12.2900 6.88201   3
   5   7   1 1.43930 4.35515   4
   6   7  -1 2998.20 200.614   4
  -7   6  -1 3392.64 199.989   4
  -6  -7  -1 3380.82 202.337   2
   7  -6  -1 3302.34 203.518   3
   6   7  -1 2743.83 200.115   2
  -6  -7   1 2916.80 200.911   2
   6   7   1 3273.40 201.201   2
  -7   6   1 3065.57 198.945   2
   6   7   1 3182.31 200.680   4
   7  -6   1 3215.21 206.871   3
  -7  -7  -1 217.700 18.2496   2
   7   7  -1 210.591 16.8215   4
  -7   7  -1 204.693 15.7585   4
   7   7  -1 172.222 15.7967   2
   7  -7  -1 206.588 19.6227   3
  -7   7   1 183.496 14.8209   2
   7   7   1 178.534 16.5124   2
   7   7   1 190.676 16.3170   4
   7  -7   1 187.016 19.5903   3
  -7  -7   1 194.885 16.9981   2
   8   7  -1 226.530 18.1851   4
  -8  -7  -1 243.723 19.7170   2
  -7   8  -1 204.546 14.2548   2
   8   7  -1 197.281 17.4835   2
   7  -8  -1 240.969 21.6050   3
  -7   8  -1 234.706 17.7371   4
  -8  -7   1 188.438 18.2506   2
   8   7   1 206.355 18.0953   2
   8   7   1 219.925 17.7408   4
  -7   8   1 221.376 16.3851   2
  -6   8  -1 11.6105 2.12529   2
   6  -8  -1 6.05698 6.05389   3
   8   6  -1 8.60456 4.52317   4
  -8  -6  -1 22.1478 6.58735   2
  -8  -6   1 6.57844 4.59304   2
   8   6   1 5.35425 4.06876   4
   8   6   1 7.83880 4.38168   2
  -6   8   1 2.87208 3.30207   2
   8   5  -1 1022.43 68.7104   4
  -5   8  -1 1154.57 66.0625   2
   5  -8  -1 1048.84 72.1075   3
  -5   8  -1 1110.53 68.4168   4
  -8  -5  -1 1163.02 69.8437   2
  -8  -5   1 942.542 68.3082   2
  -8  -5   1 893.912 67.1910   4
   8   5   1 987.885 68.0882   2
   8   5   1 972.046 67.7178   4
  -5   8   1 1040.00 67.1757   2
  -4   8  -1 2.06821 3.88050   4
   8   4  -1 -1.0168 4.95578   4
  -4   8  -1 11.3259 2.60468   2
  -8  -4  -1 2.25353 4.72949   2
   4  -8  -1 7.91403 6.66633   3
  -4   8  -1 3.05612 1.49889   2
  -8  -4   1 3.90110 4.72908   2
   8   4   1 3.32841 4.02525   4
   8   4   1 5.20808 3.60934   2
  -8  -4   1 4.81266 2.90022   4
  -4   8   1 5.60166 3.26902   2
  -3   8  -1 186.124 12.3236   2
  -3   8  -1 182.138 14.4942   4
  -8  -3  -1 140.378 11.4682   4
   8   3  -1 146.389 15.4638   4
  -8  -3  -1 165.034 15.2443   2
  -3   8   1 198.469 13.8211   2
   8   3   1 158.306 13.6381   4
  -8  -3   1 166.467 14.2950   2
  -8  -3   1 153.545 13.2152   4
   8   3   1 170.756 13.8739   2
  -2   8  -1 738.335 47.9364   2
   8   2  -1 767.118 54.7659   3
  -2   8  -1 774.597 49.5400   4
  -8  -2  -1 821.945 50.2817   2
  -8  -2  -1 644.846 47.0266   4
   8   2  -1 647.167 50.0721   4
  -8  -2   1 759.327 49.3647   2
  -2   8   1 828.592 49.2780   2
   8   2   1 689.918 48.1645   4
   8   2   1 725.907 52.3518   3
  -1   8  -1 1082.24 70.0311   4
   8   1  -1 991.927 70.2794   4
  -8  -1  -1 1175.15 70.3023   2
   8   1  -1 1147.57 74.5170   3
   1  -8  -1 1022.43 68.7432   2
  -1   8  -1 1134.70 68.8889   2
  -8  -1  -1 1014.18 67.5838   4
  -8  -1   1 1039.75 69.4690   4
   8   1   1 1025.00 72.0628   3
  -8  -1   1 1080.43 69.4157   2
  -8  -1   1 913.421 69.5443   2
  -1   8   1 1173.59 69.7157   2
  -8   0  -1 1022.38 60.2924   2
   0  -8  -1 962.491 60.2067   2
  -8   0  -1 959.028 58.1786   4
   0   8  -1 950.462 60.5229   4
   0   8  -1 945.799 59.4661   2
  -8   0  -1 755.055 58.9656   2
   8   0  -1 958.790 64.5058   3
  -8   0   1 873.953 59.8878   4
   0   8   1 1022.97 61.1955   4
   8   0   1 904.388 62.6640   3
   0   8   1 964.654 60.1260   2
   0  -8   1 801.591 58.7620   2
  -8   0   1 785.403 59.7921   2
  -8   0   1 890.234 59.3597   2
   1   8  -1 1130.59 69.3937   4
   8  -1  -1 1089.57 72.9865   3
  -8   1  -1 1039.17 66.8920   4
   1   8  -1 1074.68 68.1916   2
  -1  -8  -1 1043.70 69.0565   2
  -8   1  -1 1176.41 68.3092   2
  -8   1  -1 976.240 67.7703   2
   1   8   1 1084.29 68.6486   2
   1   8   1 1105.31 69.2447   4
  -8   1   1 1032.77 68.8598   4
  -8   1   1 983.053 68.3498   2
  -1  -8   1 943.288 67.9133   2
   8  -1   1 980.119 71.0762   3
  -8   1   1 1011.90 67.5466   2
   2   8  -1 823.383 50.5983   4
  -2  -8  -1 784.090 50.3628   2
  -8   2  -1 685.746 47.6763   2
  -8   2  -1 703.116 47.8864   4
   8  -2  -1 728.829 53.7714   3
   2   8  -1 744.297 49.0936   2
  -8   2  -1 790.528 48.3282   2
   2   8   1 721.121 49.1957   2
  -8   2   1 702.212 47.8699   2
   8  -2   1 721.487 51.4350   3
  -8   2   1 730.474 51.2365   4
  -2  -8   1 729.911 49.3625   2
   2   8   1 723.195 49.4671   4
  -8   3  -1 167.534 12.2747   2
  -8   3  -1 158.517 13.7243   4
   8  -3  -1 173.632 19.3329   3
  -8   3  -1 162.904 12.1547   2
   3   8  -1 194.227 15.8468   4
  -3  -8  -1 193.816 16.3839   2
  -8   3  -1 128.367 16.8807   3
   3   8  -1 186.238 14.6183   2
  -8   3   1 166.437 16.5056   4
   3   8   1 171.795 14.5976   4
   8  -3   1 154.488 16.1042   3
   3   8   1 183.019 14.6042   2
  -3  -8   1 158.789 14.8384   2
  -8   3   1 168.320 12.3995   2
   8  -4  -1 8.08679 6.91214   3
   4   8  -1 5.84124 4.22821   4
  -4  -8  -1 3.40925 5.18884   2
  -8   4  -1 6.12761 1.77036   2
   4   8  -1 16.7260 4.63363   2
  -8   4  -1 2.81659 1.81795   2
  -8   4   1 6.95897 4.74878   4
   4   8   1 3.40229 4.46843   2
   4   8   1 6.31922 4.35781   4
  -8   4   1 4.66379 2.08024   2
   8  -4   1 2.97415 4.98803   3
  -5  -8  -1 1142.80 68.9903   2
   5   8  -1 984.582 67.2403   4
   8  -5  -1 1100.31 70.2639   3
  -8   5  -1 883.703 64.0675   2
   5   8  -1 1000.99 67.0833   2
  -8   5   1 979.470 64.9160   2
  -5  -8   1 1012.85 67.8688   2
   8  -5   1 992.589 70.2342   3
   5   8   1 1072.38 67.5382   2
   8  -6  -1 8.41316 6.25335   3
  -6  -8  -1 14.5197 6.08289   2
   6   8  -1 8.94226 4.62104   4
   6   8  -1 4.60867 3.85519   2
  -8   6   1 6.39102 2.53946   2
   8  -6   1 9.03569 5.80998   3
   6   8   1 2.38704 4.48137   2
   6   8   1 5.66388 4.77900   4
  -6  -8   1 11.2372 5.56198   2
   8  -7  -1 216.984 20.8589   3
   7   8  -1 221.049 18.2178   4
  -8   7  -1 234.574 17.2335   4
   7   8  -1 183.186 17.5251   2
  -7  -8  -1 232.417 19.6515   2
   8  -7   1 205.734 20.7003   3
  -7  -8   1 208.668 18.9081   2
  -8   7   1 216.178 16.1425   2
   7   8   1 232.245 18.9019   2
  -8   8  -1 27.3529 5.59243   4
   8   8  -1 31.5044 6.33013   2
   8  -8  -1 32.0536 9.22490   3
   8   8  -1 33.7755 6.85831   4
  -8  -8  -1 17.0746 6.86140   2
   8   8   1 27.7993 6.46340   4
   8   8   1 24.3695 6.66413   2
  -8  -8   1 42.1171 8.50847   2
  -8   8   1 26.8194 4.89186   2
   8  -8   1 20.9506 8.20240   3
  -9  -8  -1 128.699 14.2319   2
   9   8  -1 115.558 12.6598   4
   8  -9  -1 119.736 15.7147   3
  -8   9  -1 122.926 12.2927   4
  -9  -8   1 115.519 13.7546   2
  -8   9   1 126.222 10.6287   2
   9   8   1 106.228 12.3358   4
   9   8   1 111.276 13.0254   2
  -9  -7  -1 462.783 33.5593   2
  -7   9  -1 460.724 29.0507   2
   7  -9  -1 437.786 35.5519   3
  -7   9  -1 503.210 32.4943   4
   9   7  -1 428.115 32.3591   4
   9   7   1 449.387 32.0660   4
   9   7   1 412.957 32.3146   2
  -7   9   1 428.239 30.4989   2
  -9  -7   1 425.964 32.8710   2
  -6   9  -1 818.134 50.9104   2
   6  -9  -1 793.549 57.5181   3
  -6   9  -1 855.203 53.8279   4
   9   6  -1 809.885 54.2729   4
  -9  -6  -1 797.957 54.6224   2
   9   6   1 785.829 53.3128   4
  -6   9   1 793.349 52.1327   2
   9   6   1 730.379 53.4521   2
  -9  -6   1 735.008 53.8754   2
   9   5  -1 1118.36 71.2411   4
  -9  -5  -1 1089.15 71.1477   2
  -5   9  -1 1096.16 67.7754   2
  -5   9  -1 1150.37 70.4418   4
   9   5   1 934.303 69.6064   2
  -9  -5   1 988.884 70.1527   2
   9   5   1 1073.78 69.8834   4
  -5   9   1 1017.05 68.6521   2
   9   4  -1 347.022 26.3816   4
  -9  -4  -1 365.164 26.0472   2
  -4   9  -1 305.770 22.4801   2
  -4   9  -1 362.159 25.1897   4
  -4   9   1 346.815 23.7153   2
  -9  -4   1 320.461 24.7809   2
   9   4   1 326.815 24.4462   2
  -9  -4   1 312.390 23.4616   4
   9   4   1 330.228 24.7153   4
  -3   9  -1 118.852 9.27038   2
  -3   9  -1 115.446 11.4947   4
  -9  -3  -1 95.0268 8.11584   4
   9   3  -1 123.302 18.3236   3
   9   3  -1 94.3076 12.7090   4
  -9  -3  -1 118.883 13.5425   2
  -9  -3   1 108.946 11.3325   2
  -9  -3   1 97.3506 9.66424   4
   9   3   1 121.225 10.6131   4
  -3   9   1 140.614 10.9001   2
  -9  -2  -1 859.889 53.3881   2
   9   2  -1 741.898 53.4613   4
   9   2  -1 878.122 61.5084   3
  -2   9  -1 804.728 51.2647   2
  -2   9  -1 770.811 52.7561   4
  -9  -2  -1 680.286 50.0025   4
  -9  -2   1 755.693 52.3292   2
  -9  -2   1 719.267 52.5738   4
  -2   9   1 813.893 52.0272   2
   9   2   1 814.065 55.8172   3
  -2   9   1 846.208 53.8706   4
  -9  -1  -1 1151.99 71.5311   2
   1  -9  -1 1013.06 69.8103   2
  -1   9  -1 1076.89 71.4672   4
  -1   9  -1 1069.10 70.2046   2
  -1   9   1 1171.23 72.3805   4
  -1   9   1 1144.51 70.9681   2
   9   1   1 1071.66 73.9785   3
  -9  -1   1 1026.06 70.6144   2
  -9  -1   1 1038.23 70.7585   4
  -9   0  -1 6059.72 362.239   4
   0   9  -1 5840.10 364.687   4
   0  -9  -1 5635.07 364.014   2
   0   9  -1 5605.47 363.511   2
  -9   0  -1 6423.27 364.393   2
   0  -9   1 5085.09 362.815   2
   0   9   1 6234.23 365.330   4
   0   9   1 5956.75 364.194   2
   9   0   1 5541.43 366.816   3
  -9   0   1 5490.91 363.488   2
  -9   0   1 5498.89 363.954   4
  -9   1  -1 1054.31 67.0683   4
  -1  -9  -1 1057.90 68.8086   2
  -9   1  -1 1201.89 68.1569   2
   9  -1  -1 1117.90 82.3231   3
   1   9  -1 1074.00 68.8889   4
   1   9  -1 1022.89 67.8162   2
  -9   1  -1 881.955 66.8501   2
   1   9   1 1087.86 68.3965   2
  -9   1   1 1045.98 68.3862   4
   1   9   1 1113.48 69.1572   4
  -9   1   1 987.772 67.2397   2
   9  -1   1 1012.94 71.2163   3
  -9   1   1 966.469 68.4819   2
  -1  -9   1 966.286 67.6353   2
   2   9  -1 738.696 50.4390   2
  -9   2  -1 778.568 49.5159   2
  -2  -9  -1 727.384 51.4447   2
  -9   2  -1 667.570 49.5054   2
   2   9  -1 792.272 51.5115   4
   9  -2  -1 772.770 55.7434   3
  -9   2  -1 793.835 49.1949   4
  -9   2   1 725.956 49.3862   2
  -9   2   1 754.710 50.4722   2
   2   9   1 774.381 51.2404   4
   2   9   1 790.848 51.2193   2
   9  -2   1 782.931 53.3333   3
  -2  -9   1 750.631 50.8662   2
  -9   3  -1 98.6798 9.83082   4
   9  -3  -1 127.177 16.4088   3
  -9   3  -1 108.603 8.88726   2
   3   9  -1 116.257 11.2562   2
  -9   3  -1 101.122 9.46546   2
  -3  -9  -1 122.118 12.8913   2
   3   9  -1 129.208 12.4524   4
   3   9   1 125.159 11.7854   2
   3   9   1 146.277 12.2432   4
  -9   3   1 100.218 11.7862   4
  -9   3   1 101.362 9.09718   2
  -3  -9   1 127.097 13.5445   2
   9  -3   1 105.249 13.2344   3
   4   9  -1 339.974 24.9390   2
  -9   4  -1 310.888 22.2716   2
  -9   4  -1 314.649 22.0994   2
  -4  -9  -1 367.717 26.6501   2
  -9   4  -1 305.932 24.1568   4
   4   9  -1 366.597 25.8277   4
   9  -4  -1 369.100 28.8586   3
  -9   4   1 305.813 25.5363   4
   4   9   1 334.484 24.9864   2
  -4  -9   1 343.873 25.7813   2
  -9   4   1 325.080 22.5530   2
   4   9   1 350.279 25.1281   4
   5   9  -1 1010.45 69.0120   4
  -9   5  -1 956.990 65.6908   2
   5   9  -1 1035.65 68.9713   2
  -5  -9  -1 1149.33 70.5730   2
  -9   5  -1 995.295 66.0133   2
   9  -5  -1 1116.31 71.9686   3
  -5  -9   1 1022.60 69.5621   2
   5   9   1 1106.60 69.3104   4
   5   9   1 974.889 68.5948   2
   9  -5   1 1070.21 70.6247   3
  -9   5   1 988.152 66.3426   2
  -9   6  -1 790.591 50.7832   4
  -9   6  -1 778.097 49.0838   2
   6   9  -1 753.771 52.4008   2
   9  -6  -1 830.481 55.3515   3
  -9   6  -1 675.667 48.7002   2
  -6  -9  -1 854.227 54.0654   2
   6   9  -1 697.458 52.1748   4
   9  -6   1 743.064 54.0206   3
  -9   6   1 778.251 49.8815   2
  -6  -9   1 774.101 53.1890   2
   6   9   1 736.534 52.3040   2
   6   9   1 831.072 53.1605   4
  -9   7  -1 477.790 30.9418   4
   7   9  -1 437.007 32.2576   4
  -7  -9  -1 472.208 33.6064   2
   9  -7  -1 456.111 34.9970   3
   7   9  -1 385.933 31.6988   2
  -9   7   1 386.848 29.6124   2
   7   9   1 438.346 32.2470   4
   7   9   1 461.400 32.6386   2
   9  -7   1 438.903 34.4320   3
  -7  -9   1 463.815 33.2664   2
  -9   8  -1 131.136 12.1392   4
   9  -8  -1 125.077 16.0130   3
  -8  -9  -1 117.552 14.3120   2
   8   9  -1 113.478 12.7643   2
   8   9  -1 133.447 13.5097   4
  -9   8   1 129.823 10.9845   2
   8   9   1 129.951 14.1413   2
   9  -8   1 121.342 16.2881   3
  -8  -9   1 142.835 14.5766   2
   8   9   1 125.300 13.3404   4
   9  -9  -1 7.75362 7.55832   3
  -9  -9  -1 27.6697 7.61770   2
  -9   9  -1 13.5334 5.05067   4
   9   9  -1 15.4264 5.74784   4
  -9  -9   1 11.0786 6.41794   2
   9   9   1 6.78290 5.38358   4
  -9   9   1 19.3029 4.21895   2
   9   9   1 16.9810 6.67483   2
   9 -10  -1 176.860 25.6015   3
  10   9  -1 196.489 17.5442   4
  -9  10  -1 203.736 16.8020   4
 -10  -9  -1 191.781 18.7322   2
  -9  10   1 179.939 14.4817   2
 -10  -9   1 185.265 19.0578   2
  10   9   1 179.724 17.0042   4
 -10  -8  -1 302.142 24.0511   2
   8 -10  -1 280.663 25.9958   3
  10   8  -1 268.465 22.7236   4
  -8  10  -1 257.262 18.4778   2
  -8  10  -1 309.469 22.6359   4
  10   8   1 313.705 22.6858   4
  -8  10   1 258.628 20.0391   2
  10   8   1 272.201 22.9935   2
 -10  -8   1 287.813 23.8121   2
  -7  10  -1 36.6675 6.95269   4
  10   7  -1 37.3854 7.88354   4
 -10  -7  -1 41.1485 8.19031   2
  -7  10  -1 31.2865 3.90612   2
  10   7   1 25.2200 6.42086   2
 -10  -7   1 40.3762 8.43197   2
  10   7   1 37.9517 7.02187   4
  -7  10   1 31.5221 5.30851   2
 -10  -6  -1 5.06202 5.07467   2
  -6  10  -1 8.37757 2.52491   2
  10   6  -1 14.8777 6.17349   4
  -6  10  -1 12.8057 5.54379   4
 -10  -6   1 7.28750 5.21203   2
  -6  10   1 12.9103 3.77283   2
  10   6   1 4.79683 4.75471   4
  10   6   1 7.36234 4.74297   2
 -10  -5  -1 81.4262 11.1551   2
  10   5  -1 85.7497 11.8711   4
  -5  10  -1 82.3396 10.3049   4
  -5  10  -1 74.2646 6.92219   2
  10   5   1 67.5131 9.59500   4
 -10  -5   1 76.3601 10.1425   2
  -5  10   1 70.6588 8.15717   2
 -10  -4  -1 590.389 42.1552   2
  -4  10  -1 597.874 41.7886   4
  -4  10  -1 584.143 39.4458   2
  10   4  -1 578.202 43.2343   4
  10   4  -1 665.070 50.3433   3
  10   4   1 594.253 46.7058   3
 -10  -4   1 583.723 41.6121   2
  -4  10   1 643.332 43.0807   4
  10   4   1 586.598 41.0082   4
  -4  10   1 587.860 40.3403   2
 -10  -3  -1 1834.48 110.237   2
  10   3  -1 1899.11 117.332   3
  10   3  -1 1571.90 110.340   4
  -3  10  -1 1656.81 107.676   2
  -3  10  -1 1689.34 109.648   4
 -10  -3   1 1688.41 109.530   2
  10   3   1 1757.26 113.825   3
  10   3   1 1575.76 107.943   4
 -10  -3   1 1421.60 107.931   4
  -3  10   1 1693.74 108.388   2
  -3  10   1 1804.68 110.669   4
  -2  10  -1 945.669 59.4580   2
  -2  10  -1 927.603 61.1047   4
 -10  -2  -1 783.987 57.7550   4
  10   2  -1 899.651 61.4671   4
  10   2  -1 975.653 66.7821   3
 -10  -2   1 845.812 59.6533   4
  -2  10   1 992.338 62.0643   4
 -10  -2   1 872.756 60.3181   2
  10   2   1 942.832 64.2618   3
  -2  10   1 944.208 60.0433   2
  10   1  -1 32.6657 10.6404   3
  -1  10  -1 50.4010 7.95860   4
 -10  -1  -1 32.6226 6.32705   2
  -1  10  -1 41.5568 5.80699   2
   1 -10  -1 40.8343 5.90873   2
   1 -10  -1 37.8881 5.32749   2
 -10  -1   1 49.0561 6.38250   4
 -10  -1   1 38.9006 6.10020   2
  10   1   1 48.8151 10.4623   3
  -1  10   1 28.9048 6.55020   4
  -1  10   1 41.7447 6.23685   2
 -10   0  -1 21.9518 5.32174   2
   0 -10  -1 13.8992 3.47883   2
   0  10  -1 18.3777 4.84469   4
   0 -10  -1 28.1538 5.23484   2
   0  10  -1 19.1506 4.45771   2
  10   0  -1 18.9262 9.83267   3
 -10   0   1 27.1326 5.04637   4
   0  10   1 17.6515 4.96262   2
   0 -10   1 21.9177 3.85768   2
   0  10   1 12.0640 5.02994   4
  10   0   1 18.7898 7.93733   3
 -10   0   1 24.7806 4.84127   2
   1  10  -1 27.4384 5.84727   4
  -1 -10  -1 37.4492 6.89423   2
  10  -1  -1 74.1462 13.7237   3
 -10   1  -1 37.6329 5.84512   2
   1  10  -1 39.6144 6.39417   2
 -10   1  -1 33.3180 4.22651   4
   1  10   1 39.1060 6.53425   2
  -1 -10   1 42.1335 6.19861   2
   1  10   1 34.4184 7.43364   4
 -10   1   1 47.5729 6.81723   4
 -10   1   1 31.9918 5.15244   2
  10  -1   1 48.3407 10.2041   3
  -2 -10  -1 857.207 59.7291   2
 -10   2  -1 950.531 58.0290   2
   2  10  -1 874.660 58.8241   2
 -10   2  -1 907.277 57.1290   4
   2  10  -1 840.631 59.4292   4
  10  -2  -1 887.128 64.1263   3
 -10   2  -1 766.339 57.3894   2
   2  10   1 940.127 59.4158   2
  -2 -10   1 889.808 59.2339   2
   2  10   1 903.445 59.7529   4
 -10   2   1 917.165 59.5247   4
 -10   2   1 902.650 57.8512   2
  10  -3  -1 1629.37 107.497   3
  -3 -10  -1 1573.24 104.112   2
 -10   3  -1 1649.49 101.808   4
   3  10  -1 1563.54 103.705   4
 -10   3  -1 1584.63 101.410   2
 -10   3  -1 1393.07 101.232   2
   3  10  -1 1573.09 103.065   2
  10  -3   1 1586.01 105.131   3
 -10   3   1 1622.01 101.659   2
   3  10   1 1615.35 103.494   2
 -10   3   1 1657.83 104.308   4
  -3 -10   1 1666.21 104.005   2
   3  10   1 1547.80 103.481   4
  10  -4  -1 569.428 42.4512   3
   4  10  -1 568.433 39.6176   4
   4  10  -1 556.933 38.7385   2
 -10   4  -1 550.850 37.9026   4
 -10   4  -1 559.892 36.2690   2
 -10   4  -1 491.736 36.2683   2
  -4 -10  -1 608.440 40.3984   2
   4  10   1 534.294 38.8412   4
   4  10   1 566.842 39.0044   2
  -4 -10   1 567.475 39.7959   2
  10  -4   1 555.010 40.4474   3
 -10   4   1 541.844 36.5889   2
 -10   5  -1 59.2058 6.63806   2
   5  10  -1 73.0977 10.1183   4
  10  -5  -1 96.8039 13.6959   3
   5  10  -1 71.7858 9.77193   2
 -10   5  -1 64.9235 5.99805   2
  -5 -10  -1 72.1805 11.1345   2
   5  10   1 96.6921 10.4835   2
   5  10   1 79.9934 10.3015   4
 -10   5   1 67.5937 6.58978   2
  -5 -10   1 72.9376 10.6223   2
  10  -5   1 75.2714 11.5384   3
 -10   6  -1 15.5506 5.95289   4
  10  -6  -1 12.4807 7.02287   3
   6  10  -1 11.6713 5.46884   4
 -10   6  -1 8.41062 1.92368   2
  -6 -10  -1 11.8921 6.80515   2
   6  10  -1 9.97513 4.96553   2
 -10   6  -1 9.22359 3.60704   4
 -10   6  -1 9.58574 2.36490   2
 -10   6   1 10.2390 2.84197   2
   6  10   1 12.6390 5.42697   2
  -6 -10   1 11.2493 5.94504   2
  10  -6   1 9.50818 5.87014   3
   6  10   1 22.1942 6.48988   4
  10  -7  -1 40.1711 10.2312   3
   7  10  -1 29.7073 7.20834   2
   7  10  -1 37.3909 7.91433   4
  -7 -10  -1 26.8669 7.92739   2
 -10   7  -1 38.0547 3.42072   2
 -10   7  -1 27.5816 3.54119   2
   7  10   1 31.0562 7.39931   2
 -10   7   1 32.9433 4.82161   2
   7  10   1 37.4063 8.12093   4
  10  -7   1 44.3092 9.35965   3
  -7 -10   1 39.0956 8.40761   2
  -8 -10  -1 272.916 23.9494   2
   8  10  -1 263.278 22.9523   2
   8  10  -1 293.340 23.1849   4
 -10   8  -1 307.259 21.5765   4
  10  -8  -1 295.113 25.9124   3
  -8 -10   1 269.966 24.0267   2
  10  -8   1 274.520 25.1672   3
 -10   8   1 272.605 20.2911   2
   8  10   1 290.423 23.4362   2
   8  10   1 279.411 23.0125   4
   9  10  -1 183.620 16.9861   4
  10  -9  -1 215.911 27.6415   3
  -9 -10  -1 186.580 18.8180   2
 -10   9  -1 194.096 16.0135   4
  -9 -10   1 191.215 20.5169   2
 -10   9   1 180.007 14.2046   2
   9  10   1 154.298 18.2437   2
   9  10   1 180.881 17.1104   4
  10 -10  -1 399.282 33.3801   3
 -10  10  -1 399.235 29.1085   4
 -10 -10  -1 411.449 31.5034   2
  10  10  -1 379.559 29.9394   4
 -10 -10   1 390.772 31.8939   2
  10  10   1 412.322 30.1544   4
 -10  10   1 377.294 27.1321   2
  10  10   1 393.895 31.2643   2
  11  10  -1 184.831 18.1091   4
 -10  11  -1 206.112 17.3532   4
 -11 -10  -1 209.852 19.8368   2
  11  10   1 169.350 18.6289   2
 -10  11   1 202.789 18.3991   4
 -11 -10   1 204.825 20.5287   2
  11  10   1 197.462 17.8278   4
  -9  11  -1 229.154 18.6408   4
 -11  -9  -1 240.095 20.7834   2
  11   9  -1 210.972 19.3536   4
  -9  11   1 219.642 21.4775   4
 -11  -9   1 225.887 20.9874   2
  11   9   1 203.356 19.4407   2
  -9  11   1 181.721 15.5826   2
  11   9   1 214.028 18.6914   4
  -8  11  -1 5.94086 5.01773   4
  -8  11  -1 -1.9483 1.80140   2
  11   8  -1 2.36616 5.41149   4
 -11  -8  -1 2.97140 6.30529   2
  11   8   1 3.22961 5.03127   4
 -11  -8   1 25.9742 7.27683   2
  11   8   1 1.89214 4.97590   2
  -8  11   1 2.14169 5.48645   4
  -8  11   1 1.63445 2.73546   2
  -7  11  -1 52.3959 5.90749   2
  -7  11  -1 76.9464 10.4349   4
 -11  -7  -1 63.8872 10.4339   2
  11   7  -1 78.9340 11.4879   4
 -11  -7   1 55.9885 9.51965   2
  -7  11   1 65.4293 10.8322   4
  -7  11   1 62.1859 7.55976   2
  11   7   1 86.2442 10.8622   4
  -6  11  -1 1996.84 135.355   2
  11   6  -1 2300.26 139.849   4
 -11  -6  -1 2039.37 138.618   2
  -6  11  -1 2209.02 138.469   4
  -6  11   1 2257.18 139.483   4
  -6  11   1 2084.57 136.351   2
 -11  -6   1 1991.31 138.425   2
  11   6   1 2205.20 138.062   4
 -11  -5  -1 12.5924 5.69851   2
  11   5  -1 20.4330 10.9704   3
  -5  11  -1 11.0121 3.25852   2
  -5  11  -1 20.3526 5.96443   4
  11   5  -1 14.8977 7.47474   4
  -5  11   1 14.4052 6.15039   4
  11   5   1 6.63275 4.85668   4
  -5  11   1 9.63306 3.85272   2
  11   5   1 -0.3209 6.66727   3
 -11  -5   1 7.56679 5.09066   2
  -4  11  -1 133.149 11.1050   2
  11   4  -1 149.586 22.4742   3
  11   4  -1 128.168 15.4371   4
 -11  -4  -1 134.255 13.9201   2
  -4  11  -1 132.710 13.8826   4
 -11  -4   1 120.619 13.2430   2
  11   4   1 122.886 11.9378   4
  -4  11   1 151.076 15.1590   4
  11   4   1 133.023 17.9395   3
  -4  11   1 135.544 11.9489   2
  11   3  -1 234.342 20.0193   4
  -3  11  -1 222.962 19.0123   4
  11   3  -1 222.952 25.8834   3
 -11  -3  -1 213.614 18.7753   2
  -3  11  -1 217.220 16.5989   2
 -11  -3   1 215.987 18.3939   2
  11   3   1 209.089 22.1780   3
  -3  11   1 211.932 17.1635   2
  -3  11   1 229.067 19.8401   4
  -2  11  -1 963.738 64.6799   2
  -2  11  -1 989.814 66.4730   4
 -11  -2  -1 1071.45 66.7029   2
  11   2  -1 1048.24 72.5483   3
 -11  -2   1 931.172 65.5706   2
 -11  -2   1 868.837 64.6159   4
  -2  11   1 1078.06 67.4771   4
  11   2   1 957.138 69.5188   3
  -2  11   1 1021.58 65.4011   2
  -1  11  -1 7.66575 3.72727   2
  -1  11  -1 10.1161 4.80455   4
   1 -11  -1 5.66501 2.55041   2
   1 -11  -1 5.89347 2.42175   2
 -11  -1  -1 2.62155 4.45084   2
  11   1  -1 4.45942 8.13590   3
  11   1   1 4.18739 6.36434   3
  -1  11   1 1.04389 4.54592   2
 -11  -1   1 23.2676 4.78529   4
  -1  11   1 7.43788 4.60546   4
 -11  -1   1 1.03799 3.36820   2
   0 -11  -1 220.937 17.2306   2
   0  11  -1 210.281 17.7171   2
   0  11  -1 203.997 18.3919   4
  11   0  -1 230.893 23.9954   3
 -11   0  -1 242.488 18.2211   2
   0  11   1 212.581 18.9140   4
   0  11   1 238.699 18.0435   2
   0 -11   1 210.008 15.7894   2
  11   0   1 198.071 21.2951   3
 -11   0   1 236.639 17.4277   4
 -11   1  -1 -0.3605 3.28873   2
  -1 -11  -1 5.12669 4.39714   2
  11  -1  -1 4.00476 7.90947   3
   1  11  -1 2.28011 3.66879   2
  -1 -11  -1 2.75333 2.24661   2
   1  11  -1 0.75852 4.83479   4
  11  -1   1 2.85507 6.47973   3
 -11   1   1 5.25339 3.38313   4
   1  11   1 2.15762 4.05729   2
  -1 -11   1 3.96355 3.25620   2
 -11   1   1 9.99880 3.73977   2
   1  11   1 -0.8745 4.54432   4
  -1 -11   1 2.19085 1.82005   2
   2  11  -1 898.004 63.7662   2
 -11   2  -1 971.140 62.8392   2
 -11   2  -1 987.802 61.7778   4
  -2 -11  -1 938.439 64.6353   2
  11  -2  -1 938.119 69.2001   3
   2  11  -1 958.424 64.6384   4
   2  11   1 926.295 64.6770   4
 -11   2   1 997.940 64.3219   4
 -11   2   1 964.757 62.8544   2
   2  11   1 985.827 64.4225   2
  -2 -11   1 1011.62 64.6889   2
  11  -2   1 952.736 66.3853   3
 -11   3  -1 190.373 14.7643   2
   3  11  -1 173.527 16.4539   2
 -11   3  -1 200.388 14.5321   4
   3  11  -1 198.151 17.4048   4
  11  -3  -1 212.444 21.6531   3
  -3 -11  -1 195.346 17.8738   2
  -3 -11   1 217.788 17.8218   2
 -11   3   1 202.188 15.0442   2
   3  11   1 190.955 17.3225   4
  11  -3   1 189.064 18.6659   3
   3  11   1 217.297 17.5207   2
 -11   4  -1 138.449 10.9512   4
 -11   4  -1 126.658 10.0817   2
   4  11  -1 119.325 12.6304   2
 -11   4  -1 101.874 9.70315   2
  11  -4  -1 151.913 16.8902   3
  -4 -11  -1 140.029 14.3064   2
   4  11  -1 114.703 13.0427   4
  -4 -11   1 120.636 13.6578   2
 -11   4   1 120.201 10.1792   2
  11  -4   1 136.051 14.5852   3
   4  11   1 126.117 13.1503   4
   4  11   1 133.861 13.2611   2
  11  -5  -1 17.8259 7.40618   3
 -11   5  -1 13.5259 2.77210   2
   5  11  -1 9.79817 5.01275   2
 -11   5  -1 15.6925 3.61553   4
 -11   5  -1 7.90100 2.78135   2
   5  11  -1 13.8807 6.05759   4
  -5 -11  -1 15.6088 6.40004   2
 -11   5  -1 15.1757 4.83603   4
  -5 -11   1 14.2366 6.26107   2
   5  11   1 12.4661 5.79192   2
   5  11   1 5.52408 4.87274   4
 -11   5   1 12.2824 3.09899   2
  11  -5   1 21.8242 6.96145   3
  -6 -11  -1 2191.49 130.446   2
 -11   6  -1 1891.00 125.357   2
   6  11  -1 1944.70 129.403   4
  11  -6  -1 2110.90 131.868   3
 -11   6  -1 2004.56 126.586   4
   6  11  -1 1978.49 128.881   2
   6  11   1 1842.34 128.648   4
  11  -6   1 1893.75 130.187   3
   6  11   1 1917.32 128.781   2
  -6 -11   1 2017.65 130.083   2
 -11   6   1 2015.18 126.236   2
  -7 -11  -1 56.8643 9.77807   2
   7  11  -1 62.7111 10.2514   4
 -11   7  -1 58.2608 5.08398   2
  11  -7  -1 65.4162 11.9723   3
 -11   7  -1 59.4660 7.34555   4
   7  11  -1 56.5552 9.27824   2
  11  -7   1 57.9181 10.8982   3
   7  11   1 75.5860 11.0090   4
 -11   7   1 59.8892 6.65634   2
   7  11   1 48.3351 8.95171   2
  -7 -11   1 64.4385 11.0135   2
  -8 -11  -1 10.4830 6.47370   2
   8  11  -1 3.86167 5.19169   4
 -11   8  -1 6.29246 3.87254   4
   8  11  -1 0.52869 4.54214   2
   8  11   1 7.32104 5.82729   2
 -11   8   1 10.9779 3.28342   2
  -8 -11   1 -3.4136 6.36162   2
  11  -8   1 2.21920 5.93010   3
   8  11   1 3.72842 5.57249   4
 -11   9  -1 231.476 17.1701   4
   9  11  -1 181.242 18.2537   4
  11  -9  -1 204.230 21.2261   3
  -9 -11  -1 221.947 20.0639   2
  -9 -11   1 251.345 21.2837   2
   9  11   1 187.771 18.5470   4
   9  11   1 200.476 19.1039   2
  11  -9   1 197.778 20.8979   3
 -11   9   1 187.765 15.4392   2
  11 -10  -1 200.852 21.0558   3
 -10 -11  -1 205.623 19.4955   2
 -11  10  -1 194.725 16.3588   4
  10  11  -1 188.639 17.6959   4
  10  11   1 178.649 17.2917   4
 -10 -11   1 208.436 20.1387   2
  10  11   1 165.126 18.2823   2
  11  11  -1 19.2917 6.58280   4
 -11 -11  -1 13.8889 6.96200   2
  11  11   1 20.8640 5.70095   4
 -11  11   1 16.5018 6.23217   4
 -11 -11   1 10.0052 7.06085   2
  11  11   1 14.9780 12.3003   2
  12  11  -1 196.286 18.1043   4
 -11  12  -1 182.822 16.5092   4
 -12 -11  -1 185.164 23.7594   2
  12  11   1 195.749 19.1755   4
 -12 -11   1 219.463 24.1614   2
 -11  12   1 148.075 16.6901   4
  12  10  -1 7.68566 5.60245   4
 -12 -10  -1 3.81543 6.38442   2
 -10  12  -1 10.9576 5.05270   4
  12  10   1 1.42441 4.81681   4
 -12 -10   1 10.7363 6.74402   2
 -10  12   1 7.72329 5.70698   4
  -9  12  -1 1683.30 111.101   4
 -12  -9  -1 1635.13 112.304   2
  12   9  -1 1695.96 112.138   4
 -12  -9   1 1683.62 112.996   2
  12   9   1 1821.56 111.661   4
  -9  12   1 1630.86 111.728   4
  12   8  -1 178.123 18.0157   4
 -12  -8  -1 181.047 18.1825   2
  -8  12  -1 160.744 18.0979   4
  12   8   1 201.192 16.9829   4
  -8  12   1 185.834 17.9157   4
 -12  -8   1 193.508 18.5562   2
  -8  12   1 142.140 13.4584   2
  -7  12  -1 176.951 13.5967   2
  -7  12  -1 183.799 17.5249   4
 -12  -7  -1 182.287 18.2717   2
  12   7  -1 195.725 18.9455   4
  -7  12   1 195.892 26.1009   4
 -12  -7   1 171.602 18.1540   2
  -7  12   1 168.631 14.5603   2
  12   7   1 256.366 24.0614   3
  12   7   1 178.701 19.5713   4
  -6  12  -1 972.352 67.1256   2
  -6  12  -1 1073.44 70.5150   4
 -12  -6  -1 1008.05 70.4345   2
  12   6  -1 1170.62 79.4571   3
  12   6  -1 1174.04 72.1411   4
  -6  12   1 1014.34 67.9807   2
  12   6   1 853.913 68.6297   4
  -6  12   1 1060.08 71.2059   4
  12   6   1 1068.48 75.9404   3
 -12  -6   1 1074.17 71.0527   2
 -12  -5  -1 15.2830 6.27325   2
  -5  12  -1 13.0385 6.04668   4
  -5  12  -1 5.71110 3.13879   2
  12   5  -1 6.19956 10.6652   3
  12   5  -1 2.47550 6.48088   4
  12   5   1 3.77762 7.43378   3
  -5  12   1 12.0849 4.11290   2
 -12  -5   1 8.90264 5.68837   2
  12   5   1 -2.3351 3.31660   4
  -5  12   1 4.66292 5.82809   4
 -12  -4  -1 201.190 19.6231   2
  12   4  -1 230.951 21.3639   4
  -4  12  -1 223.651 17.4203   2
  -4  12  -1 259.949 20.8271   4
  12   4  -1 259.953 29.1210   3
  -4  12   1 248.834 21.4140   4
  12   4   1 212.225 23.5044   3
  -4  12   1 232.414 18.1367   2
 -12  -4   1 233.370 19.9144   2
  -3  12  -1 1027.70 69.9888   2
 -12  -3  -1 988.775 71.6067   2
  -3  12  -1 1176.94 72.6773   4
  12   3  -1 1087.91 79.0039   3
  -3  12   1 1131.10 73.1015   4
  12   3   1 1068.97 75.8722   3
  -3  12   1 1033.20 70.5843   2
 -12  -3   1 1077.87 71.8252   2
  -2  12  -1 52.9457 10.0237   2
  12   2  -1 38.5149 12.9280   3
 -12  -2  -1 41.7379 7.94914   2
  -2  12  -1 49.1757 8.51657   4
  -2  12   1 40.1509 6.73537   2
  -2  12   1 49.1590 9.24766   4
  12   2   1 52.6687 11.7057   3
 -12  -2   1 35.5945 6.76228   2
  12   1  -1 16.7650 9.83390   3
  -1  12  -1 8.45323 4.20933   2
 -12  -1  -1 12.9834 5.71987   2
  -1  12  -1 15.4366 6.19942   4
  -1  12   1 16.6147 5.31718   2
  12   1   1 12.4376 7.46699   3
  -1  12   1 19.7560 6.99238   4
 -12  -1   1 9.18130 4.59294   2
 -12   0  -1 208.994 17.1563   2
   0  12  -1 193.461 17.8170   4
   0  12  -1 190.023 16.6270   2
   0 -12  -1 200.643 15.7755   2
  12   0  -1 223.814 23.9369   3
   0  12   1 217.368 18.5849   4
   0  12   1 212.578 17.3688   2
 -12   0   1 190.509 16.3111   2
  12   0   1 203.554 21.1191   3
 -12   1  -1 13.9187 4.64310   2
  -1 -12  -1 19.4750 4.67081   2
   1  12  -1 7.35992 4.66454   2
  12  -1  -1 17.2660 8.70935   3
   1  12  -1 14.7011 5.61790   4
  -1 -12  -1 14.9754 5.29152   2
  12  -1   1 15.6046 7.30966   3
  -1 -12   1 8.78735 2.39228   2
  -1 -12   1 15.6245 4.36402   2
   1  12   1 15.4794 5.14910   2
 -12   1   1 14.8762 4.36210   2
   1  12   1 17.5086 5.94909   4
  12  -2  -1 64.7847 13.3251   3
   2  12  -1 34.2186 6.80573   2
 -12   2  -1 39.2928 6.18374   2
 -12   2  -1 53.8105 4.59425   4
  -2 -12  -1 55.3551 8.34425   2
   2  12  -1 38.1007 7.13192   4
   2  12   1 40.5725 7.77027   2
 -12   2   1 44.2622 6.88445   2
  12  -2   1 56.0747 10.2854   3
   2  12   1 40.8090 8.42331   4
  -2 -12   1 43.6646 7.39088   2
   3  12  -1 923.895 65.8281   4
  -3 -12  -1 972.602 66.1622   2
   3  12  -1 926.417 65.3446   2
 -12   3  -1 994.404 63.7355   2
 -12   3  -1 992.915 62.8543   4
  12  -3  -1 988.482 69.6363   3
   3  12   1 945.276 65.9248   4
  12  -3   1 956.186 67.1513   3
   3  12   1 979.271 65.8110   2
 -12   3   1 1032.47 63.9861   2
  -3 -12   1 1013.96 66.0588   2
 -12   4  -1 214.898 16.1899   2
 -12   4  -1 244.353 16.3115   4
  -4 -12  -1 230.862 19.8691   2
  12  -4  -1 223.806 22.2877   3
 -12   4  -1 204.642 15.3056   4
   4  12  -1 202.488 18.9477   4
   4  12  -1 217.459 18.8401   2
  12  -4   1 221.311 20.1840   3
 -12   4   1 226.623 16.4527   2
  -4 -12   1 225.596 19.6724   2
   4  12   1 215.004 19.1587   4
   4  12   1 204.362 18.8946   2
  12  -5  -1 9.27275 6.95299   3
 -12   5  -1 9.90370 2.92745   2
   5  12  -1 11.9262 5.73462   4
 -12   5  -1 9.37698 3.07038   4
   5  12  -1 4.05620 4.84276   2
  -5 -12  -1 9.70408 6.03754   2
  12  -5   1 2.73445 5.61703   3
   5  12   1 8.31408 5.30705   4
   5  12   1 7.60014 5.35564   2
  -5 -12   1 5.03198 5.63893   2
 -12   5   1 14.4357 3.37043   2
 -12   6  -1 938.126 62.3250   4
   6  12  -1 916.147 65.3977   4
   6  12  -1 828.067 66.7918   2
 -12   6  -1 1034.89 61.7924   2
  -6 -12  -1 1058.96 66.4982   2
  12  -6  -1 1009.57 68.0828   3
  -6 -12   1 969.495 66.2710   2
   6  12   1 885.200 64.9455   4
  12  -6   1 920.554 66.3497   3
 -12   6   1 1006.80 62.5107   2
   7  12  -1 163.047 16.6782   2
 -12   7  -1 182.344 14.1791   4
  12  -7  -1 181.637 19.6760   3
   7  12  -1 191.040 23.6058   4
  -7 -12  -1 198.618 18.2487   2
  12  -7   1 180.340 18.6109   3
  -7 -12   1 168.767 20.3565   2
 -12   7   1 185.771 13.8827   2
   7  12   1 159.260 16.7411   4
   7  12   1 155.984 16.8141   2
  -8 -12  -1 183.057 17.2528   2
   8  12  -1 151.632 16.2514   4
   8  12  -1 139.587 15.5475   2
 -12   8  -1 155.997 13.2855   4
  12  -8  -1 169.617 18.6714   3
 -12   8   1 164.983 12.6988   2
  12  -8   1 160.888 17.9117   3
  -8 -12   1 174.967 17.7138   2
   8  12   1 138.840 15.9642   2
   8  12   1 141.405 15.6355   4
  -9 -12  -1 1641.34 102.178   2
  12  -9  -1 1535.51 103.705   3
 -12   9  -1 1456.23 98.8166   4
   9  12  -1 1494.33 100.998   4
   9  12   1 1442.00 101.353   2
  12  -9   1 1507.33 103.318   3
   9  12   1 1488.11 105.468   4
  -9 -12   1 1650.03 103.112   2
 -10 -12  -1 3.20666 5.99547   2
  10  12  -1 4.35278 5.05317   4
 -12  10  -1 8.54560 4.23304   4
 -10 -12   1 11.3655 8.08979   2
  10  12   1 6.69287 5.50670   4
  10  12   1 3.30063 5.32695   2
 -12  10   1 4.15844 4.60733   4
  11  12  -1 172.678 16.9490   4
 -11 -12  -1 186.404 19.6777   2
 -12  11  -1 185.838 15.6723   4
  11  12   1 171.949 16.3098   4
  11  12   1 165.110 18.1425   2
 -12  11   1 168.905 16.2878   4
 -11 -12   1 187.128 19.6519   2
  12  12  -1 132.708 14.5224   4
 -12  12  -1 124.967 13.3710   4
 -12 -12  -1 139.300 16.3252   2
 -12 -12   1 135.711 16.5168   2
 -12  12   1 123.021 13.9030   4
  12  12   1 164.971 14.6778   4
  13  11  -1 -2.2826 5.05763   4
 -13 -11  -1 2.06975 6.07327   2
 -11  13  -1 -0.7016 4.68499   4
 -11  13   1 -0.4273 4.75658   4
 -13 -11   1 3.14813 6.43107   2
 -10  13  -1 194.608 17.7264   4
 -13 -10  -1 200.012 27.7700   2
  13  10  -1 201.137 18.8783   4
 -10  13   1 151.504 17.5551   4
  13  10   1 231.407 17.9035   4
 -13 -10   1 154.101 25.2420   2
  -9  13  -1 447.116 35.7020   4
 -13  -9  -1 514.449 37.8846   2
  13   9   1 523.563 36.0339   4
  -9  13   1 459.716 36.4701   4
  13   9   1 493.983 40.7573   3
 -13  -9   1 485.671 37.8059   2
  13   8  -1 1006.98 67.6079   4
  13   8  -1 1135.81 75.9962   3
 -13  -8  -1 902.660 66.7909   2
  -8  13  -1 883.387 65.8088   4
  -8  13   1 874.322 66.3625   4
  13   8   1 1142.21 73.0651   3
  13   8   1 972.471 65.3988   4
 -13  -8   1 903.658 67.2158   2
  13   7  -1 12.2661 7.28245   4
  -7  13  -1 1.72524 5.63604   4
  13   7  -1 8.89459 11.1734   3
  -7  13  -1 5.97776 3.20609   2
 -13  -7  -1 5.67905 6.23795   2
  13   7   1 11.0664 5.46197   4
  13   7   1 -7.3172 6.36909   3
  -7  13   1 7.93368 6.60733   4
  -7  13   1 3.03792 3.57621   2
 -13  -7   1 3.47569 6.05158   2
  13   6  -1 330.384 33.0875   3
  13   6  -1 259.923 23.8820   4
  -6  13  -1 311.555 23.6755   4
  -6  13  -1 252.140 19.4188   2
 -13  -6  -1 253.052 22.7180   2
  -6  13   1 242.333 21.1704   2
  -6  13   1 262.228 23.6502   4
 -13  -6   1 270.707 23.1582   2
  -5  13  -1 62.6381 10.7576   4
  13   5  -1 61.4493 10.9926   4
 -13  -5  -1 50.8643 13.6119   2
  -5  13  -1 52.8395 7.18206   2
  13   5  -1 45.9149 14.5285   3
 -13  -5   1 55.1455 10.8133   2
  13   5   1 72.3594 13.7073   3
  -5  13   1 59.0016 8.04169   2
  -5  13   1 78.9999 12.2333   4
  13   4  -1 1934.26 127.738   3
  -4  13  -1 1765.58 118.257   2
 -13  -4  -1 1776.38 119.161   2
  13   4   1 1584.99 122.892   3
  -4  13   1 1842.72 117.687   2
  -4  13   1 1934.03 120.602   4
 -13  -4   1 1916.19 119.689   2
  13   3  -1 565.349 46.8771   3
 -13  -3  -1 547.499 38.8364   2
  -3  13  -1 515.010 39.0927   4
  -3  13  -1 513.128 36.7682   2
  -3  13   1 508.261 37.1222   2
 -13  -3   1 571.022 38.7528   2
  13   3   1 521.972 42.6037   3
  -2  13  -1 61.4589 9.94692   4
  -2  13  -1 68.3482 9.08890   2
 -13  -2  -1 89.0673 11.6753   2
  13   2  -1 64.0772 15.0658   3
  -2  13   1 65.1405 9.42630   2
  13   2   1 81.7561 13.7841   3
 -13  -2   1 84.4933 10.2856   2
  -2  13   1 69.8601 11.1607   4
  -1  13  -1 15.1598 5.14465   2
  13   1  -1 12.9443 9.79040   3
 -13  -1  -1 16.4987 6.49296   2
  -1  13  -1 18.5261 6.87415   4
  -1  13   1 14.4079 6.23691   4
  -1  13   1 16.6712 5.25815   2
  13   1   1 18.5710 8.35147   3
 -13  -1   1 18.7305 5.53412   2
 -13   0  -1 198.275 16.1553   2
   0 -13  -1 184.068 13.4491   2
   0 -13  -1 151.119 14.7003   2
  13   0  -1 192.186 22.9766   3
   0  13  -1 159.991 16.7277   4
   0  13  -1 172.676 15.7249   2
  13   0   1 167.226 19.3514   3
   0  13   1 185.886 16.2586   2
   0  13   1 184.116 17.5245   4
 -13   0   1 165.630 15.0710   2
  13  -1  -1 8.33735 9.52363   3
   1  13  -1 26.2194 6.26262   2
   1  13  -1 24.3766 6.97086   4
 -13   1  -1 8.61672 4.65269   2
  -1 -13  -1 23.7253 5.29011   2
  13  -1   1 17.8128 7.36751   3
  -1 -13   1 21.5108 4.41597   2
  -1 -13   1 11.2376 2.65026   2
 -13   1   1 18.5940 4.93619   2
   1  13   1 20.3601 6.58651   4
   1  13   1 10.5656 5.30475   2
  13  -2  -1 62.5482 12.9874   3
   2  13  -1 76.3535 10.4396   2
   2  13  -1 81.1125 11.3869   4
 -13   2  -1 67.6582 9.64179   2
  -2 -13  -1 77.1299 10.0357   2
  -2 -13   1 71.3722 9.16162   2
   2  13   1 63.4932 10.0430   4
  13  -2   1 73.5457 11.5346   3
 -13   2   1 76.4129 8.48816   2
   2  13   1 63.8352 9.54471   2
  13  -3  -1 478.948 38.9152   3
   3  13  -1 488.970 35.2751   2
  -3 -13  -1 478.840 35.2120   2
 -13   3  -1 486.728 33.2011   2
   3  13   1 494.045 35.4992   2
   3  13   1 451.003 35.3917   4
  13  -3   1 453.930 36.2599   3
  -3 -13   1 478.162 34.9896   2
 -13   3   1 512.515 33.4359   2
   4  13  -1 1544.24 109.938   4
  -4 -13  -1 1784.30 110.336   2
 -13   4  -1 1793.99 107.472   2
   4  13  -1 1674.61 109.724   2
  13  -4  -1 1741.96 113.077   3
 -13   4  -1 1605.77 105.996   4
  13  -4   1 1621.85 110.758   3
   4  13   1 1557.77 110.532   4
  -4 -13   1 1636.98 109.879   2
   4  13   1 1750.74 110.359   2
 -13   5  -1 49.4485 6.07364   2
  13  -5  -1 46.7385 11.4136   3
   5  13  -1 50.4186 9.44185   4
  -5 -13  -1 44.4791 8.97860   2
 -13   5  -1 48.8666 5.38225   4
   5  13  -1 62.4987 9.66287   2
   5  13   1 48.0063 8.76592   2
   5  13   1 44.6235 14.2702   4
 -13   5   1 43.9209 6.31955   2
  -5 -13   1 48.9990 8.88903   2
  13  -5   1 54.5642 9.89338   3
  -6 -13  -1 263.699 22.0217   2
  13  -6  -1 275.633 24.0804   3
 -13   6  -1 246.443 17.5884   4
   6  13  -1 256.498 21.6881   4
   6  13  -1 236.065 21.2630   2
 -13   6  -1 259.318 17.4752   2
  -6 -13   1 249.962 24.3839   2
 -13   6   1 262.232 18.2751   2
   6  13   1 204.351 20.7207   4
   6  13   1 226.264 21.2763   2
  13  -6   1 216.690 21.7194   3
  13  -7  -1 6.47270 6.25225   3
 -13   7  -1 5.21088 3.19800   4
   7  13  -1 8.33063 5.40356   2
  -7 -13  -1 4.02977 5.67694   2
   7  13  -1 8.61777 5.87839   4
   7  13   1 6.96925 5.54374   2
 -13   7   1 10.7198 3.32454   2
  -7 -13   1 5.68613 6.02854   2
  13  -7   1 7.21827 5.38656   3
   7  13   1 13.4769 6.46382   4
   8  13  -1 778.096 55.6040   4
   8  13  -1 698.193 55.4250   2
  13  -8  -1 872.754 58.4684   3
 -13   8  -1 772.576 52.5152   4
  -8 -13  -1 894.126 56.5045   2
  -8 -13   1 866.960 57.2119   2
   8  13   1 726.920 55.1017   4
  13  -8   1 802.200 57.2310   3
   8  13   1 768.510 57.6007   2
  -9 -13  -1 491.862 33.8799   2
  13  -9  -1 451.953 35.8342   3
   9  13  -1 399.705 32.4439   4
 -13   9  -1 406.670 29.8511   4
   9  13   1 374.934 32.7012   2
  -9 -13   1 495.267 35.4694   2
  13  -9   1 417.613 34.3922   3
   9  13   1 410.638 32.4893   4
 -13  10  -1 178.736 14.9585   4
  13 -10  -1 191.370 20.7820   3
 -10 -13  -1 201.979 22.4274   2
  10  13  -1 189.379 19.3890   4
 -13  10   1 168.565 16.2335   4
 -10 -13   1 178.232 19.9503   2
  10  13   1 169.091 16.9393   4
 -11 -13  -1 2.14079 5.49812   2
  11  13  -1 2.54101 4.19808   4
 -13  11   1 -4.3311 7.20161   4
 -11 -13   1 8.03064 6.24489   2
  11  13   1 -1.5224 4.62743   2
  -9  14  -1 33.0282 7.85328   4
  14   9  -1 40.2026 13.5715   3
 -14  -9  -1 31.2235 8.87131   2
  14   9  -1 48.8725 9.97812   4
  -9  14   1 39.6504 8.63459   4
  14   9   1 33.3910 11.8450   3
 -14  -9   1 22.8018 7.79899   2
  -8  14  -1 41.2336 10.9628   4
 -14  -8  -1 30.4830 8.70403   2
  14   8  -1 44.5365 9.08354   4
  14   8  -1 49.5779 19.6756   3
 -14  -8   1 39.5570 9.34420   2
  14   8   1 30.3641 11.0110   3
  -8  14   1 35.6408 8.59056   4
  14   7  -1 71.6479 17.5295   3
  -7  14  -1 55.7279 10.0417   4
  14   7  -1 54.0300 9.91007   4
  -7  14   1 52.5871 11.1449   4
 -14  -7   1 46.8578 11.7733   2
  -6  14  -1 -0.6186 3.71769   2
  -6  14  -1 0.95147 6.08003   4
  14   6  -1 0.70170 5.56399   4
 -14  -6  -1 6.53288 5.92126   2
  14   6  -1 8.23790 10.4897   3
  -6  14   1 9.96174 7.14198   4
  -6  14   1 6.06196 3.99867   2
 -14  -6   1 1.17687 5.99251   2
  -5  14  -1 2.22073 3.93483   2
 -14  -5  -1 2.55734 5.73329   2
  -5  14  -1 14.5897 7.22231   4
  14   5  -1 2.53211 9.62711   3
 -14  -5   1 11.4247 6.61052   2
  14   5   1 21.3580 8.53956   3
  -5  14   1 32.6904 8.75818   4
  -5  14   1 7.19960 4.32810   2
  -4  14  -1 81.2307 11.7543   4
 -14  -4  -1 80.6122 11.3157   2
  -4  14  -1 81.8029 9.74846   2
  14   4  -1 77.7075 17.3327   3
 -14  -4   1 103.681 13.1231   2
  14   4   1 76.3537 14.9537   3
  -4  14   1 102.514 13.8995   4
  -4  14   1 80.5291 9.99892   2
  -3  14  -1 544.970 37.9704   2
 -14  -3  -1 542.525 39.7456   2
  -3  14  -1 544.745 40.1162   4
  14   3  -1 583.561 49.9509   3
  -3  14   1 523.740 40.2651   4
  -3  14   1 547.651 38.1990   2
  14   3   1 513.510 43.1249   3
 -14  -2  -1 225.323 18.9598   2
  -2  14  -1 191.205 18.2831   4
  -2  14  -1 156.176 15.7175   2
  14   2   1 189.833 21.0510   3
  -2  14   1 167.737 16.1919   2
  -2  14   1 200.064 18.8087   4
 -14  -2   1 177.048 16.7159   2
 -14  -1  -1 0.07504 4.83304   2
  -1  14  -1 3.14104 5.84911   4
  -1  14  -1 5.55177 4.67982   2
  14   1  -1 1.65959 9.47835   3
  -1  14   1 2.00347 4.60778   2
  -1  14   1 5.47763 6.00653   4
 -14  -1   1 10.4908 5.14050   2
  14   1   1 1.78753 6.25152   3
   0  14  -1 21.0000 7.26742   4
  14   0  -1 37.7109 12.9487   3
 -14   0  -1 30.0522 6.99459   2
   0  14  -1 28.4212 6.83633   2
   0  14   1 26.0063 7.66087   4
 -14   0   1 29.1383 6.10975   2
  14   0   1 17.9652 7.49550   3
   0  14   1 23.3449 6.55946   2
   1  14  -1 -3.6130 4.50803   4
 -14   1  -1 6.64624 4.41840   2
   1  14  -1 5.01722 5.16223   2
  14  -1   1 9.17036 6.50582   3
 -14   1   1 11.8657 4.56611   2
   1  14   1 6.90016 5.82654   4
   1  14   1 1.97729 4.78389   2
  -2 -14  -1 154.124 14.7947   2
  14  -2  -1 189.646 22.3880   3
   2  14  -1 192.288 16.8784   2
   2  14  -1 154.003 16.6666   4
 -14   2  -1 186.636 15.2217   2
   2  14   1 162.557 17.0591   2
   2  14   1 181.149 17.4682   4
 -14   2   1 184.783 14.9776   2
  14  -2   1 172.230 17.7154   3
  -2 -14   1 159.415 14.2375   2
   3  14  -1 489.656 36.7590   2
  -3 -14  -1 463.450 35.8334   2
  14  -3  -1 513.762 40.3947   3
   3  14  -1 502.536 37.2584   4
 -14   3  -1 543.714 35.0084   2
   3  14   1 513.845 37.0820   2
  14  -3   1 461.585 37.3741   3
  -3 -14   1 456.861 35.4589   2
 -14   3   1 542.925 34.9876   2
   3  14   1 510.046 37.3842   4
  -4 -14  -1 88.4647 11.4805   2
 -14   4  -1 79.7449 9.05751   2
  14  -4  -1 76.3771 13.3168   3
   4  14  -1 92.0745 12.0492   2
   4  14  -1 84.2838 11.6394   4
   4  14   1 71.2391 11.1347   4
  -4 -14   1 75.8906 10.8886   2
  14  -4   1 103.517 12.8077   3
   4  14   1 102.442 12.7343   2
 -14   4   1 89.4556 9.15074   2
   5  14  -1 13.2554 6.31890   2
  -5 -14  -1 19.0394 6.21465   2
 -14   5  -1 7.33281 3.43354   2
   5  14  -1 9.41272 6.44417   4
  14  -5  -1 18.1832 8.10043   3
   5  14   1 7.05309 5.73692   4
  14  -5   1 11.2200 5.80139   3
 -14   5   1 13.3681 3.95675   2
   5  14   1 6.93516 5.77153   2
   6  14  -1 -0.1401 5.00923   4
   6  14  -1 1.57031 5.22285   2
  -6 -14  -1 5.91499 5.36017   2
  14  -6  -1 9.56001 7.21911   3
  -6 -14   1 5.26554 5.31339   2
 -14   6   1 2.53961 3.15717   2
   6  14   1 3.06313 5.76735   2
   6  14   1 2.31915 5.37645   4
  14  -6   1 2.24780 4.46905   3
  14  -7  -1 55.5612 11.5600   3
   7  14  -1 43.6087 8.92151   2
   7  14  -1 47.0281 9.05476   4
  -7 -14  -1 38.5847 8.09475   2
  -7 -14   1 46.3043 9.25866   2
  14  -7   1 56.1455 10.2037   3
   7  14   1 51.5967 9.19154   4
   7  14   1 27.7508 8.03143   2
   8  14  -1 32.3602 7.87718   2
  14  -8  -1 35.5265 9.13592   3
   8  14  -1 37.1771 8.52882   4
  -8 -14  -1 35.4799 7.86923   2
   8  14   1 33.5569 7.79428   4
   8  14   1 34.6439 8.63704   2
  -8 -14   1 32.8903 8.06330   2
  14  -8   1 30.6276 10.5913   3
  14  -9  -1 37.5404 16.0683   3
   9  14  -1 29.7054 6.87904   4
  -9 -14   1 28.5391 11.8934   2
   9  14   1 15.1984 6.66432   2
 -14   9   1 33.2557 6.65869   4
   9  14   1 26.9484 7.04142   4
  -8  15  -1 91.1107 19.0993   4
 -15  -8  -1 77.2846 12.5894   2
 -15  -8   1 83.2918 12.5059   2
  -8  15   1 82.7849 12.2979   4
  15   8   1 76.5402 16.2146   3
  -7  15  -1 9.13715 6.16447   4
 -15  -7  -1 8.64737 10.2875   2
  15   7  -1 16.8011 12.0978   3
  -7  15   1 20.4985 8.92506   4
 -15  -6  -1 14.1247 6.78278   2
  -6  15  -1 7.42374 6.31619   4
  15   6   1 -8.9772 6.51922   3
  -6  15   1 3.38112 5.84641   4
 -15  -6   1 4.11215 6.44066   2
 -15  -5  -1 74.5132 11.5442   2
  15   5  -1 86.4982 17.8196   3
  -5  15  -1 73.9649 9.45075   2
  -5  15  -1 77.9708 13.0799   4
  -5  15   1 67.5655 9.30397   2
 -15  -5   1 99.9224 19.0735   2
  15   5   1 42.8284 11.6824   3
  -5  15   1 76.6073 12.0666   4
  -4  15  -1 53.1361 8.05630   2
 -15  -4  -1 67.0434 10.4972   2
  15   4  -1 44.7904 14.6266   3
  -4  15  -1 61.0931 14.9492   4
  15   4   1 61.5109 12.4352   3
  -4  15   1 50.6252 8.46211   2
  -4  15   1 57.3611 13.2360   4
 -15  -4   1 69.6093 11.1785   2
  15   3  -1 240.867 29.8778   3
  -3  15  -1 261.160 22.1503   2
 -15  -3  -1 297.158 24.4813   2
  -3  15  -1 300.417 24.9780   4
  -3  15   1 265.832 26.4826   4
  -3  15   1 277.516 22.4746   2
 -15  -3   1 315.408 24.1218   2
  -2  15  -1 1250.44 83.7509   2
 -15  -2  -1 1361.00 85.6601   2
  15   2  -1 1292.38 92.2053   3
  -2  15  -1 1341.68 85.8349   4
  -2  15   1 1216.40 85.4595   4
 -15  -2   1 1286.98 84.3808   2
  -2  15   1 1244.76 83.9029   2
  15   2   1 1100.06 89.8477   3
  -1  15  -1 75.4909 11.8975   4
 -15  -1  -1 87.3648 11.4500   2
  15   1  -1 58.1658 14.9395   3
  -1  15  -1 59.3640 9.36820   2
  15   1   1 53.0689 11.0138   3
  -1  15   1 51.0661 9.86234   4
  -1  15   1 45.3729 8.61069   2
  15   0  -1 594.831 50.5921   3
 -15   0  -1 708.309 44.9910   2
   0  15  -1 618.031 45.2787   2
   0  15  -1 612.672 45.5218   4
  15   0   1 568.156 46.9278   3
   0  15   1 610.349 45.5346   4
   0  15   1 600.912 45.2331   2
 -15   0   1 687.912 44.2347   2
 -15   1  -1 66.8634 9.33033   2
  15  -1  -1 46.4633 12.5620   3
   1  15  -1 56.9230 9.36757   2
   1  15  -1 65.7871 11.0721   4
 -15   1   1 66.6194 9.29947   2
   1  15   1 62.7152 9.80963   2
   1  15   1 62.4857 10.9720   4
   2  15  -1 1195.54 82.2171   4
   2  15  -1 1270.25 81.9897   2
  15  -2  -1 1235.79 85.8339   3
 -15   2  -1 1309.82 80.5329   2
  -2 -15  -1 1082.28 79.1307   2
 -15   2   1 1322.87 80.4516   2
  -2 -15   1 1223.47 79.6234   2
   2  15   1 1227.95 81.8007   2
  15  -2   1 1090.97 82.7305   3
   2  15   1 1205.16 82.2707   4
  15  -3  -1 260.328 25.4200   3
 -15   3  -1 286.254 20.5889   2
   3  15  -1 263.704 22.5895   2
   3  15  -1 263.100 23.2713   4
  -3 -15  -1 253.530 20.4120   2
  -3 -15   1 216.900 19.3862   2
   3  15   1 264.385 22.8181   2
 -15   3   1 293.736 20.5336   2
   3  15   1 252.047 22.7431   4
  15  -3   1 255.798 22.8485   3
   4  15  -1 36.4079 12.7882   4
 -15   4  -1 53.0557 7.44654   2
  -4 -15  -1 44.9538 7.95093   2
   4  15  -1 47.9921 9.35797   2
  15  -4  -1 55.0698 10.8338   3
   4  15   1 51.8925 9.63817   2
   4  15   1 46.4836 10.1926   4
  -4 -15   1 44.6702 7.08329   2
 -15   4   1 65.8381 7.68070   2
  15  -4   1 49.6032 9.07137   3
   5  15  -1 52.1708 13.4541   2
   5  15  -1 77.8835 11.8166   4
  15  -5  -1 86.5316 16.3232   3
  -5 -15  -1 89.5516 11.0069   2
   5  15   1 63.3269 10.9727   2
 -15   5   1 71.9691 8.62185   2
   5  15   1 58.2303 13.5654   4
  15  -5   1 78.2714 11.3093   3
  -5 -15   1 78.1829 10.1994   2
   6  15  -1 5.84439 5.56376   2
  15  -6  -1 4.91317 5.68069   3
  -6 -15  -1 6.87565 5.22739   2
   6  15  -1 5.48961 5.43001   4
  -6 -15   1 2.76275 4.60883   2
  15  -6   1 12.2961 5.54399   3
   6  15   1 9.37747 6.67905   2
   6  15   1 4.24657 5.96305   4
   7  15  -1 6.92580 7.03984   2
   7  15  -1 19.2162 6.88927   4
  15  -7  -1 7.74549 6.33073   3
  -7 -15  -1 2.00442 4.51014   2
   7  15   1 14.5335 6.08016   4
  -7 -15   1 11.0692 5.46062   2
   7  15   1 12.6196 6.90489   2
  15  -7   1 13.6706 6.07440   3
  -8 -15  -1 62.9718 10.7505   2
   8  15  -1 83.4857 11.2743   4
  15  -8  -1 88.3180 12.9098   3
  15  -8   1 83.0119 15.1718   3
   8  15   1 68.0360 11.6730   2
  16   6  -1 -0.7487 12.8122   3
 -16  -6  -1 3.09044 5.51400   2
  -6  16  -1 6.48946 5.96511   4
  -6  16   1 0.76426 6.05121   4
 -16  -6   1 5.13649 6.49575   2
  -5  16  -1 200.912 19.2121   4
 -16  -5  -1 180.313 19.6805   2
  16   5  -1 193.253 25.5739   3
  -5  16   1 189.304 19.2497   4
  16   5   1 121.926 19.7838   3
  16   4  -1 -0.9303 8.59371   3
 -16  -4  -1 4.83124 5.71163   2
  -4  16   1 5.48197 4.71808   2
 -16  -4   1 12.2897 6.16055   2
  -4  16   1 6.93241 7.67476   4
  16   4   1 9.44434 6.98380   3
 -16  -3  -1 276.851 23.6759   2
  16   3  -1 168.852 30.6629   3
  -3  16  -1 233.209 22.2815   4
  -3  16   1 260.889 23.8581   4
  -3  16   1 240.805 19.9125   2
  16   3   1 198.998 23.1951   3
  -2  16  -1 331.179 25.7536   2
 -16  -2  -1 353.313 27.4577   2
  -2  16  -1 315.442 27.2729   4
  -2  16   1 313.049 25.4843   2
  -2  16   1 334.589 27.7000   4
  16   2   1 272.260 28.3909   3
 -16  -2   1 351.361 26.5426   2
  16   1  -1 140.281 23.4181   3
  -1  16  -1 141.330 15.5287   2
 -16  -1  -1 194.436 17.3899   2
  -1  16  -1 171.056 17.6904   4
  -1  16   1 151.186 15.8447   2
  -1  16   1 167.853 17.5226   4
  16   1   1 146.266 17.5108   3
 -16  -1   1 165.023 15.8387   2
   0  16  -1 204.008 19.7758   4
  16   0  -1 191.235 23.5934   3
   0  16  -1 189.634 18.6318   2
 -16   0  -1 212.036 18.6562   2
  16   0   1 200.997 19.8307   3
   0  16   1 205.152 19.6471   4
   0  16   1 191.717 18.5746   2
 -16   0   1 205.378 17.8622   2
   1  16  -1 167.748 16.9825   2
   1  16  -1 172.550 17.8222   4
  16  -1  -1 185.451 25.2034   3
   1  16   1 160.027 16.7071   2
 -16   1   1 179.124 15.7790   2
  16  -1   1 164.912 17.4191   3
   1  16   1 159.256 17.6469   4
 -16   2  -1 351.774 24.5266   2
   2  16  -1 312.784 26.2324   2
   2  16  -1 309.574 26.2800   4
  16  -2  -1 318.828 35.3982   3
  16  -2   1 296.398 25.8721   3
   2  16   1 270.361 25.7318   4
   3  16  -1 211.707 20.9265   2
  16  -3  -1 239.114 23.4103   3
   3  16  -1 215.051 22.1309   4
  -3 -16  -1 243.546 17.6929   2
   3  16   1 233.910 21.2016   2
   3  16   1 208.480 21.1134   4
  16  -3   1 211.650 20.6280   3
 -16   3   1 264.626 19.0451   2
   4  16  -1 5.61110 6.04696   2
  -4 -16  -1 8.37069 4.11226   2
  16  -4  -1 16.6034 6.78395   3
   4  16  -1 37.4498 11.4255   4
  16  -4   1 21.5270 6.18194   3
   4  16   1 10.7049 7.99831   4
   4  16   1 11.8260 6.95551   2
  -4 -16   1 21.3276 4.29431   2
  -5 -16  -1 189.655 16.1620   2
  16  -5  -1 252.229 27.8864   3
   5  16  -1 163.199 18.0035   4
   5  16  -1 158.717 20.1219   2
   5  16   1 161.952 18.5761   4
  -5 -16   1 192.563 16.0155   2
   5  16   1 201.795 19.4931   2
  16  -5   1 188.507 18.0109   3
   6  16  -1 4.55131 5.57279   2
   6  16  -1 8.17220 5.86037   4
  16  -6  -1 9.94857 5.68245   3
  -6 -16  -1 10.7831 4.55545   2
  16  -6   1 11.3503 4.92151   3
   6  16   1 14.4558 6.19424   4
  -6 -16   1 4.32873 3.95092   2
   6  16   1 0.68652 5.50407   2
  -2  17  -1 6.31926 6.24734   4
  -2  17  -1 -1.9851 4.91892   2
  17   2  -1 -16.630 8.78278   3
 -17  -2  -1 1.28911 5.75621   2
  -2  17   1 -6.8076 6.10568   2
 -17  -2   1 -1.2564 4.61201   2
  -2  17   1 7.42276 5.79977   4
  17   2   1 -3.3380 6.66337   3
 -17  -1  -1 45.1427 10.2470   2
  -1  17  -1 39.9188 9.56623   4
  -1  17   1 35.5933 8.97396   4
  17   1   1 33.3398 12.2868   3
  -1  17   1 25.5186 7.33651   2
 -17  -1   1 35.5151 7.67583   2
   0  17  -1 134.717 15.7090   2
   0  17  -1 147.179 16.7813   4
  17   0  -1 153.834 31.1008   3
 -17   0  -1 185.413 16.4698   2
   0  17   1 158.304 17.0773   4
 -17   0   1 166.919 19.1521   2
   0  17   1 137.660 15.6422   2
  17   0   1 108.576 18.4621   3
   1  17  -1 40.3576 8.88823   2
 -17   1  -1 37.7152 8.13514   2
   1  17  -1 35.9577 9.05489   4
   1  17   1 37.4420 9.20997   4
  17  -1   1 42.6502 8.70306   3
   1  17   1 37.0913 8.81976   2
 -17   1   1 47.7113 7.94544   2
  17  -2  -1 11.1326 7.05768   3
   2  17  -1 5.28448 5.35315   4
   2  17   1 -1.7577 5.55189   4
 -17   2   1 1.98210 4.56174   2
   2  17   1 11.1554 6.56567   2
  17  -2   1 2.09406 4.61504   3
   0   0  -2 2918.74 183.761   4
   0   0   2 2898.68 183.752   4
   1   0  -2 3197.00 188.855   2
   0  -1  -2 2932.49 189.308   2
  -1   0  -2 2656.85 187.882   4
   0  -1  -2 3275.67 188.772   3
   1   0  -2 2821.89 188.558   4
   0   1   2 3139.88 188.458   3
  -1   0   2 2660.57 188.491   4
   0   1   2 3263.70 188.814   4
   0  -1   2 3078.97 188.656   2
   0   1   2 3045.57 188.994   2
   1   0   2 2730.78 187.929   4
  -1   1  -2 475.245 36.5269   2
   1   1  -2 547.416 36.4708   2
  -1  -1  -2 530.295 36.5582   2
  -1  -1  -2 624.849 35.6497   3
   1  -1  -2 523.377 37.8333   3
  -1   1  -2 577.681 35.9199   4
   1   1   2 532.160 35.6285   3
  -1  -1   2 539.402 36.6673   4
   1   1   2 555.984 36.2721   4
  -1   1   2 520.453 36.8108   2
  -1  -1   2 561.110 36.4192   2
  -1   1   2 567.806 37.1465   4
   1  -1   2 622.731 36.3766   4
  -1   1   2 526.669 37.1459   3
   1   1   2 633.002 37.1015   2
   1  -1   2 531.944 36.3421   2
  -1   2  -2 2001.69 111.841   4
  -1   2  -2 1622.03 112.114   2
   1  -2  -2 1680.89 112.925   2
  -2  -1  -2 1819.40 111.977   2
   2   1  -2 1749.45 112.142   2
   1  -2  -2 1851.45 113.248   3
   2   1  -2 1837.47 112.586   4
  -2  -1   2 1612.66 112.322   4
   1  -2   2 1781.68 111.426   2
  -2  -1   2 1755.64 112.038   2
   1  -2   2 1637.11 111.738   2
   1  -2   2 1823.14 112.303   4
  -1   2   2 1697.73 113.366   3
  -1   2   2 1787.98 112.622   2
   0  -2  -2 688.722 42.7724   3
   2   0  -2 601.718 42.6756   4
   0  -2  -2 581.700 42.8556   2
   0   2  -2 625.105 42.2031   2
   2   0  -2 601.052 43.1599   3
   2   0  -2 634.434 42.2219   2
  -2   0  -2 695.648 42.0575   2
   0   2  -2 704.718 42.2053   4
  -2   0  -2 611.633 41.3975   4
   0  -2   2 709.387 42.5531   4
   0  -2   2 648.895 41.9816   2
   2   0   2 622.221 41.4228   4
  -2   0   2 540.891 42.3685   4
   0   2   2 716.679 43.0929   2
   0   2   2 681.880 43.2312   3
  -2   0   2 661.913 42.2713   2
   0  -2   2 685.839 42.2546   2
  -1  -2  -2 1603.52 115.314   2
  -2   1  -2 1945.06 114.586   4
   2  -1  -2 1752.73 115.872   2
  -2   1  -2 1765.81 114.876   2
   1   2  -2 1708.59 115.283   2
   2  -1  -2 1806.59 116.539   3
   1   2  -2 1901.55 115.471   4
  -2   1  -2 1854.30 114.907   3
  -1  -2   2 1913.12 115.344   2
  -2   1   2 1716.81 116.593   3
  -2   1   2 1751.18 115.348   2
   1   2   2 1820.67 115.106   3
  -1  -2   2 1792.91 115.348   2
  -2   1   2 1660.81 115.970   4
   2  -1   2 2077.49 114.719   4
  -1  -2   2 1933.91 115.934   4
   2   2  -2 6849.30 553.121   1
   2  -2  -2 6585.91 599.023   1
  -2   2  -2 6821.94 567.307   1
  -2   2  -2 6344.52 540.897   1
   2   2   2 6836.26 603.736   1
  -2  -2   2 7484.38 558.620   1
   2  -3  -2 113.839 9.28738   2
   3   2  -2 100.211 9.10698   2
  -2   3  -2 118.873 8.35719   4
  -2   3  -2 131.014 11.7592   3
   3   2  -2 104.560 9.58590   4
   2  -3  -2 102.074 11.1823   3
  -2   3  -2 92.9273 8.61504   2
  -3  -2   2 118.147 9.96727   4
  -2   3   2 118.257 9.81834   2
  -3  -2   2 108.696 9.14376   2
  -3  -2   2 110.633 9.36788   2
   2  -3   2 102.728 8.45731   4
  -2   3   2 128.440 12.8459   3
   3   1  -2 6.91310 2.57423   2
  -1   3  -2 10.0452 2.42366   2
   3   1  -2 9.32624 3.17016   4
  -1   3  -2 9.21654 2.55840   4
  -3  -1  -2 8.83184 2.47060   2
   1  -3  -2 7.97838 3.64658   2
   1  -3  -2 16.5192 4.73138   3
  -3  -1   2 6.41168 3.20959   4
   1  -3   2 17.7523 2.96916   4
  -3  -1   2 7.18197 2.71199   2
   3   1   2 12.5885 3.15676   2
   1  -3   2 13.2242 1.78469   2
  -1   3   2 25.5956 5.96659   3
  -1   3   2 7.05720 3.26103   2
   1  -3   2 12.7953 2.68370   2
   0  -3  -2 4991.55 315.767   2
   3   0   2 5282.29 314.245   3
  -3   0   2 4711.62 315.483   4
   1   3  -2 12.3429 2.61017   2
   3  -1  -2 7.20811 4.56958   3
  -3   1  -2 13.0780 3.60621   3
  -1  -3  -2 10.8173 3.04025   2
  -3   1  -2 10.3115 1.69463   4
   3  -1   2 16.7068 2.11015   4
  -1  -3   2 12.4233 2.69402   2
   1   3   2 9.07303 2.95640   3
  -1  -3   2 7.91244 2.36319   2
  -3   1   2 3.73506 3.65553   3
   3  -1   2 7.93126 2.48710   3
   1   3   2 8.21979 3.45372   2
  -3   1   2 14.3385 4.22198   4
   3  -1   2 9.34133 1.49821   2
  -3   1   2 9.04247 2.68665   2
  -1  -3   2 7.17955 2.57877   4
  -3   2  -2 98.9324 9.54977   3
   2   3  -2 88.7388 8.81130   2
  -3   2  -2 116.016 7.89075   2
   3  -2  -2 100.086 8.36440   2
  -3   2  -2 117.618 7.85623   4
   2   3  -2 118.484 9.39587   4
  -2  -3  -2 90.0357 8.72765   2
  -2  -3   2 109.756 9.55045   4
  -2  -3   2 117.723 9.12760   2
  -2  -3   2 116.203 9.14829   2
   2   3   2 118.631 9.21951   3
  -3   2   2 108.013 11.7288   3
  -3   2   2 114.059 8.92757   2
  -3   2   2 96.9448 10.1999   4
   3   3  -2 977.005 56.4188   4
  -3   3  -2 802.966 56.5504   3
   3  -3  -2 818.075 55.0380   2
  -3   3  -2 799.706 54.5689   2
  -3   3  -2 878.843 54.8205   4
   3  -3  -2 929.390 58.3106   3
  -3   3   2 840.347 58.6723   3
  -3  -3   2 917.321 56.5849   4
  -3  -3   2 802.451 55.9511   2
  -3   3   2 848.845 55.7578   2
  -3  -3   2 830.813 55.8352   2
  -3   4  -2 1861.64 119.000   3
  -3   4  -2 1654.01 116.124   2
   4   3  -2 1610.98 117.153   2
  -3   4  -2 1895.75 116.420   4
   3  -4  -2 1758.76 116.278   2
   3  -4  -2 1980.34 119.663   3
   4   3  -2 1972.33 117.836   4
  -3   4  -2 1938.57 115.778   2
  -3   4   2 1723.37 117.282   2
  -4  -3   2 2016.73 118.108   4
  -4  -3   2 1657.09 117.372   2
  -3   4   2 1925.02 121.172   3
  -4  -3   2 1875.11 117.420   2
  -2   4  -2 166.283 11.7193   4
   4   2  -2 147.601 12.5004   2
   2  -4  -2 164.007 15.0939   3
   4   2  -2 158.957 13.2058   4
  -2   4  -2 148.035 11.4095   2
  -2   4  -2 160.925 11.1278   2
   2  -4  -2 169.911 14.4443   2
  -2   4   2 172.732 13.3795   2
  -2   4   2 175.167 16.1871   3
  -4  -2   2 138.004 12.4651   2
  -4  -2   2 163.334 13.0173   4
   2  -4   2 167.494 11.9657   4
  -4  -2   2 160.505 12.4108   2
   1  -4  -2 108.222 11.5000   2
   4   1  -2 120.298 11.7010   4
  -1   4  -2 138.122 10.0666   4
  -1   4  -2 128.825 9.81734   2
   1  -4  -2 153.617 12.9888   3
  -1   4  -2 138.961 10.0053   2
   4   1  -2 123.800 10.4856   2
  -4  -1   2 113.532 10.8543   4
  -1   4   2 130.605 11.2573   2
  -1   4   2 147.189 12.8586   3
   4   1   2 155.351 10.4245   2
   1  -4   2 126.949 9.67561   2
   1  -4   2 123.881 8.95247   2
   1  -4   2 132.662 10.1757   4
  -4  -1   2 130.659 10.4099   2
   4   1   2 121.442 10.2038   3
   4   0  -2 91.6200 10.3889   3
   4   0  -2 65.5150 8.32972   4
   0   4  -2 76.6007 6.25671   2
   0   4  -2 76.6316 6.72103   4
   0  -4  -2 89.3757 9.42673   3
   0  -4  -2 55.8505 7.49433   2
  -4   0  -2 69.2388 5.58758   2
   4   0  -2 60.6252 6.48747   2
   0   4  -2 68.8298 6.32854   2
   0  -4   2 55.5201 5.48668   2
   4   0   2 66.6039 6.91372   3
   0  -4   2 73.3084 6.55444   4
  -4   0   2 63.6464 7.30306   4
   4   0   2 66.6329 5.60843   2
   0  -4   2 67.4479 6.21706   2
   0   4   2 50.8591 7.46159   3
  -4   0   2 69.7372 6.50402   2
   0   4   2 79.7625 8.17787   2
  -4   1  -2 142.051 11.0591   3
  -1  -4  -2 119.852 10.6529   2
   1   4  -2 107.298 10.0538   2
   1   4  -2 151.338 10.9041   4
   4  -1  -2 147.315 13.5066   3
   4  -1  -2 128.636 9.98090   2
  -4   1  -2 127.316 9.16176   2
  -4   1   2 144.153 11.9633   4
  -1  -4   2 138.985 10.3418   2
   4  -1   2 120.925 8.67890   2
   1   4   2 152.228 11.7724   2
  -1  -4   2 125.137 10.3840   4
  -1  -4   2 125.686 9.88800   2
   4  -1   2 136.528 11.0832   3
   1   4   2 115.729 10.7490   3
  -4   2  -2 144.210 13.6676   3
   4  -2  -2 161.160 15.6581   3
   2   4  -2 171.436 12.2544   2
  -4   2  -2 165.691 10.7079   4
  -4   2  -2 164.163 10.8231   2
   4  -2  -2 156.544 11.4873   2
   2   4  -2 143.911 12.1807   2
  -4   2   2 166.512 14.1651   4
   4  -2   2 161.542 12.6982   3
  -2  -4   2 149.776 12.0047   2
  -4   2   2 130.748 14.8368   3
  -2  -4   2 171.281 12.4757   2
   2   4   2 188.294 13.2702   2
  -4   2   2 165.624 11.8751   2
   2   4   2 125.664 11.9000   3
   4  -3  -2 1963.34 119.972   3
  -4   3  -2 1828.37 115.340   2
  -4   3  -2 1720.16 118.225   3
   3   4  -2 1635.47 116.997   2
  -4   3  -2 1853.77 115.743   4
   4  -3  -2 1792.51 115.936   2
   3   4  -2 2043.59 117.565   4
  -3  -4   2 1897.03 117.283   2
   3   4   2 1950.34 116.654   4
  -3  -4   2 1671.37 116.891   2
  -3  -4   2 1781.46 117.301   4
  -4   3   2 1906.97 116.686   2
   4  -3   2 1933.49 118.034   3
  -4   3   2 1645.23 119.611   3
  -4   4  -2 462.588 26.6547   4
  -4   4  -2 365.874 25.6013   2
   4  -4  -2 448.049 30.5980   3
   4   4  -2 444.326 28.2550   4
   4   4  -2 333.371 27.4394   2
  -4   4  -2 351.394 28.9783   3
  -4  -4  -2 453.547 28.9280   2
   4  -4  -2 377.273 25.9061   2
  -4  -4   2 418.644 28.0242   2
  -4   4   2 392.507 27.3299   2
  -4   4   2 394.208 31.7454   3
  -4  -4   2 393.585 27.9281   4
  -4  -4   2 372.980 27.6644   2
  -4   5  -2 166.926 17.8475   3
   4  -5  -2 174.393 17.4724   3
   4  -5  -2 191.832 12.1646   2
  -4   5  -2 158.789 12.5160   2
  -5  -4  -2 190.246 15.7748   2
  -4   5  -2 178.386 11.9726   2
   5   4  -2 195.566 15.3217   4
   5   4  -2 143.800 14.3938   2
  -4   5  -2 202.171 13.7487   4
   5   4   2 227.029 15.9034   2
   5   4   2 180.294 13.6602   4
  -4   5   2 179.674 20.0727   3
  -5  -4   2 157.859 14.3283   2
  -4   5   2 182.944 14.4550   2
  -5  -4   2 186.231 14.9276   2
   5   3  -2 81.3122 8.93709   2
  -3   5  -2 88.4500 7.91085   4
  -3   5  -2 75.0204 6.83301   2
   5   3  -2 94.6204 9.67972   4
   3  -5  -2 88.8779 7.88219   2
  -3   5  -2 83.4246 6.47038   2
   3  -5  -2 92.7036 11.9390   3
   3  -5  -2 89.0854 7.23355   2
  -3   5  -2 83.6588 11.4385   3
   5   3   2 113.200 9.66866   2
  -5  -3   2 86.0817 8.74674   2
  -3   5   2 74.7188 9.24892   2
  -3   5   2 81.0461 13.3168   3
   5   3   2 96.8233 7.45134   4
  -2   5  -2 1120.23 70.4315   3
  -2   5  -2 1016.92 65.4113   2
  -2   5  -2 1074.92 66.3142   4
  -2   5  -2 987.495 65.6630   2
   5   2  -2 975.316 67.5880   4
   2  -5  -2 1120.57 66.7298   2
   2  -5  -2 1051.21 69.2578   3
   5   2  -2 929.249 66.6702   2
   5   2   2 998.382 65.2578   4
  -5  -2   2 956.912 67.0934   4
  -2   5   2 973.950 70.7258   3
  -5  -2   2 965.398 67.0911   2
   5   2   2 1150.83 66.7393   2
  -2   5   2 1055.49 67.0786   2
   5   1  -2 804.105 53.5274   4
   1  -5  -2 742.127 53.3921   2
   5   1  -2 762.185 52.3086   2
  -1   5  -2 840.609 52.0881   4
  -1   5  -2 854.790 51.5219   2
  -1   5  -2 765.121 51.6225   2
   1  -5   2 730.180 51.9278   4
  -5  -1   2 717.187 52.6290   4
   1  -5   2 812.299 50.9362   2
  -1   5   2 901.551 53.2100   2
  -1   5   2 769.970 54.0546   3
  -5  -1   2 893.457 52.4544   2
   5   1   2 770.009 52.4040   3
   5   1   2 817.156 51.6816   2
   0  -5  -2 1897.68 133.289   2
   0   5  -2 2179.66 132.378   2
   5   0  -2 2149.65 132.785   2
   5   0  -2 2281.88 136.073   3
   5   0  -2 2144.12 134.056   4
  -5   0  -2 2017.78 131.900   2
   0   5  -2 1946.37 132.425   2
   0   5  -2 2149.48 132.761   4
   0  -5   2 2000.99 132.701   4
   5   0   2 2050.40 133.199   3
   0   5   2 1889.25 133.730   3
   0  -5   2 2229.11 132.409   2
   5   0   2 2160.43 131.956   2
  -5   0   2 2301.18 132.835   2
   0  -5   2 2089.92 132.777   2
  -5   0   2 1873.66 133.405   4
   1   5  -2 680.801 50.9612   2
   1   5  -2 831.575 51.4196   4
   5  -1  -2 862.268 54.5847   3
   5  -1  -2 838.647 51.0419   2
  -5   1  -2 715.209 51.6118   3
  -5   1  -2 833.274 50.2749   2
   1   5  -2 842.239 51.1302   2
  -1  -5   2 689.920 50.4461   2
  -1  -5   2 706.955 51.8097   4
   5  -1   2 732.308 51.4475   3
  -5   1   2 865.261 52.9559   4
   1   5   2 717.585 51.9599   3
  -1  -5   2 835.425 51.2455   2
  -5   1   2 832.925 51.0259   2
  -5   2  -2 1002.46 61.9096   4
   2   5  -2 1031.64 63.8143   4
  -2  -5  -2 1096.87 64.7775   2
   5  -2  -2 1047.22 67.3017   3
  -5   2  -2 1108.36 62.3518   2
   2   5  -2 878.467 64.2588   2
   5  -2  -2 972.443 62.7136   2
   2   5  -2 1004.56 63.5311   2
  -5   2  -2 863.039 64.6365   3
  -5   2   2 965.693 63.0112   2
   5  -2   2 952.458 64.0551   3
  -2  -5   2 1067.56 64.0073   2
  -5   2   2 965.748 65.1432   4
  -2  -5   2 837.953 62.9738   2
  -2  -5   2 932.185 63.6347   4
  -5   2   2 913.222 66.7421   3
  -3  -5  -2 83.8099 9.61777   2
   3   5  -2 83.7706 8.58631   4
   5  -3  -2 88.3778 12.8392   3
   3   5  -2 82.4337 8.14224   2
  -5   3  -2 81.9218 5.86193   2
   5  -3  -2 85.8974 6.65610   2
  -5   3  -2 82.6318 11.3881   3
  -3  -5   2 87.7928 9.03219   4
  -5   3   2 68.2832 7.21409   2
   5  -3   2 81.8851 9.55847   3
  -5   3   2 96.9333 11.8342   4
   3   5   2 84.5753 8.11553   4
  -3  -5   2 73.4974 7.79139   2
  -3  -5   2 75.1036 8.66521   2
  -4  -5  -2 187.626 15.8266   2
  -5   4  -2 189.245 11.9549   2
  -5   4  -2 150.461 17.1101   3
   5  -4  -2 189.345 18.0378   3
   4   5  -2 179.358 14.4455   2
   4   5  -2 172.107 14.6821   2
  -5   4  -2 191.463 13.0679   4
  -5   4   2 164.422 18.7589   3
  -4  -5   2 169.154 14.2710   4
   4   5   2 217.245 15.8558   2
  -4  -5   2 173.494 14.7705   2
   5  -4   2 202.964 16.5914   3
   4   5   2 198.435 14.5225   4
  -4  -5   2 150.290 14.0051   2
  -5  -5  -2 1183.66 76.7160   2
   5   5  -2 1210.30 76.2593   4
  -5   5  -2 1239.39 74.9769   4
   5  -5  -2 1200.89 78.5676   3
  -5   5   2 1032.16 88.0015   3
  -5   5   2 1083.59 75.3132   2
   5   5   2 1270.84 75.7953   4
  -5  -5   2 1177.61 76.2399   2
  -5  -5   2 1027.51 75.6274   4
   6   5  -2 59.7334 8.35621   4
  -6  -5  -2 54.6392 8.22732   2
  -5   6  -2 58.5947 4.05568   2
  -5   6  -2 45.8406 4.41480   2
   5  -6  -2 34.9303 8.53337   3
  -5   6  -2 26.6671 7.79523   3
   6   5   2 44.1512 7.01066   2
   6   5   2 46.8787 6.36106   4
  -6  -5   2 53.0358 6.99149   4
  -6  -5   2 57.9587 7.97958   2
  -4   6  -2 382.143 27.2703   2
  -4   6  -2 341.805 31.4923   3
  -4   6  -2 428.920 27.1307   2
  -6  -4  -2 436.965 30.4613   2
  -4   6  -2 472.714 28.9860   4
   6   4  -2 433.021 30.2731   4
   4  -6  -2 419.419 32.6086   3
  -4   6   2 391.745 29.3700   2
  -6  -4   2 460.139 30.1133   2
  -6  -4   2 411.547 29.6088   4
   6   4   2 406.839 28.3699   4
   6   4   2 451.500 29.7743   2
   3  -6  -2 8592.69 512.329   2
  -3   6  -2 8736.30 517.843   3
   3  -6  -2 8378.04 512.172   2
  -3   6  -2 7423.08 511.943   2
   6   3  -2 8025.65 514.304   4
   3  -6  -2 8128.08 516.484   3
  -3   6   2 7750.04 517.062   3
  -3   6   2 8702.93 513.750   2
  -6  -3   2 8041.47 514.117   4
   6   3   2 7705.26 512.331   4
   6   2  -2 5059.67 338.181   4
   2  -6  -2 5881.50 340.398   3
   2  -6  -2 5651.28 336.842   2
   6   2  -2 5115.76 338.067   2
  -2   6  -2 4497.42 335.814   2
   2  -6  -2 5126.87 340.554   2
  -6  -2   2 5549.84 337.917   4
  -6  -2   2 5695.33 337.274   2
   6   2   2 4860.30 335.416   4
  -6  -2   2 5288.79 337.757   2
  -2   6   2 4857.70 339.370   3
  -2   6   2 5958.88 337.695   2
   6   2   2 5587.98 336.753   2
   6   2   2 5600.54 338.124   3
   6   1  -2 94.0264 13.6415   3
   6   1  -2 68.3089 7.80093   2
  -1   6  -2 68.0184 7.30411   4
   6   1  -2 70.9510 9.63262   4
  -1   6  -2 66.2744 6.20629   2
  -1   6  -2 59.9051 6.08143   2
  -1   6  -2 59.4963 11.1322   3
   1  -6  -2 83.7434 8.77969   2
  -6  -1   2 77.0918 7.28861   2
   6   1   2 59.0593 6.41190   2
  -1   6   2 75.0107 8.82162   2
   6   1   2 75.2446 8.82837   3
  -6  -1   2 58.4608 7.74635   4
   1  -6   2 50.1661 5.03170   2
  -1   6   2 48.8369 8.55286   3
   0   6  -2 290.316 19.9785   4
   0   6  -2 230.202 19.1181   2
  -6   0  -2 246.436 18.6027   2
   0   6  -2 298.936 19.4567   2
   6   0  -2 298.474 20.0978   2
   6   0  -2 291.530 23.9722   3
   6   0  -2 274.734 21.4570   4
   0  -6  -2 337.002 21.4044   2
   0   6   2 301.560 20.9746   2
  -6   0   2 256.502 20.6675   4
   0  -6   2 290.888 19.3775   2
   6   0   2 274.346 18.7511   2
   0   6   2 236.713 21.9450   3
   0  -6   2 242.107 18.6808   2
  -6   0   2 294.763 19.7025   2
   6   0   2 283.556 21.2590   3
   6  -1  -2 83.5366 12.6248   3
   1   6  -2 48.5500 6.58972   2
  -6   1  -2 62.4614 5.43777   2
   6  -1  -2 83.9444 7.17308   2
  -1  -6  -2 42.3472 6.00023   2
   1   6  -2 69.9246 6.92230   2
  -1  -6   2 64.9823 7.00525   4
  -6   1   2 70.8915 8.52320   4
   6  -1   2 59.5169 8.18344   3
   1   6   2 74.4259 7.89664   3
  -1  -6   2 51.9702 5.90221   2
  -6   1   2 64.1903 6.56816   2
  -6   2  -2 5378.79 331.251   4
  -6   2  -2 4696.29 334.125   3
   2   6  -2 4544.07 332.889   2
   6  -2  -2 5752.95 332.361   2
   6  -2  -2 5882.54 337.477   3
  -6   2  -2 5315.31 331.693   2
   2   6  -2 5431.99 333.338   4
   2   6  -2 5793.65 333.316   2
   6  -2   2 4613.27 333.425   3
  -6   2   2 5172.21 336.881   3
  -6   2   2 5932.22 335.359   4
  -2  -6   2 4635.02 332.957   4
  -2  -6   2 5455.95 333.407   2
  -6   3  -2 6902.46 428.533   3
   3   6  -2 6632.69 426.376   2
  -3  -6   2 6277.27 425.688   2
   6  -3   2 7001.77 427.268   3
  -6   3   2 6762.73 430.306   3
  -3  -6   2 6959.38 426.364   4
  -4  -6  -2 450.341 29.8416   2
   6  -4  -2 420.719 32.0376   3
  -6   4  -2 367.118 31.4082   3
  -6   4  -2 444.001 27.0394   4
   4   6  -2 399.600 28.6358   4
  -6   4  -2 371.201 25.8973   2
   4   6  -2 404.213 28.4962   2
  -6   4   2 407.453 30.4717   4
  -4  -6   2 402.796 28.8539   2
   4   6   2 430.551 28.5100   4
   4   6   2 465.151 29.4607   2
   6  -4   2 373.617 29.6870   3
  -6   4   2 394.066 27.4682   2
  -4  -6   2 366.608 28.2311   4
  -6   5  -2 59.3020 6.23727   4
  -5  -6  -2 70.6393 9.60108   2
   5   6  -2 60.7288 8.36751   4
   6  -5  -2 63.6276 10.6709   3
  -6   5  -2 48.4997 10.6314   3
   5   6  -2 49.9442 7.33514   2
  -6   5   2 50.8597 6.75561   2
   5   6   2 76.1259 9.02170   4
   6  -5   2 57.1843 9.76378   3
  -5  -6   2 47.6708 7.27931   2
   5   6   2 49.7044 7.86237   2
   6   6  -2 1216.86 78.7959   4
  -6  -6  -2 1264.37 79.5479   2
   6  -6  -2 1196.10 81.3347   3
  -6   6  -2 1179.88 77.2898   4
   6   6   2 1146.28 78.0872   4
  -6  -6   2 1213.93 79.0293   2
  -6   6   2 1190.25 78.0835   2
   7   6  -2 5.06633 5.14715   4
  -6   7  -2 5.94197 1.39843   2
  -6   7  -2 11.8649 1.79801   2
  -7  -6  -2 16.4863 5.58302   2
   6  -7  -2 -3.5306 5.01601   3
  -6   7  -2 15.6872 3.67042   4
  -7  -6   2 25.7672 5.58565   2
   7   6   2 8.76822 5.02127   2
   7   6   2 3.10069 3.83027   4
  -6   7   2 6.71923 3.71873   2
  -7  -5  -2 105.674 11.4844   2
  -5   7  -2 76.3247 6.64795   2
  -5   7  -2 91.8290 8.86175   4
   7   5  -2 107.554 11.2831   4
   5  -7  -2 96.8957 13.5034   3
  -5   7  -2 98.2543 6.93083   2
  -7  -5   2 105.572 10.6352   2
  -5   7   2 86.5985 9.67265   2
   7   5   2 80.8557 9.04194   4
   7   5   2 112.083 10.7982   2
  -7  -4  -2 8.39562 5.47714   2
  -4   7  -2 13.2082 4.10638   4
   7   4  -2 20.3838 6.12936   4
   4  -7  -2 18.1690 7.68440   3
  -4   7  -2 16.0198 2.69171   2
  -4   7  -2 8.17534 2.07009   2
   7   4   2 15.3233 4.08285   4
  -4   7   2 9.10582 4.41702   2
   7   4   2 13.0498 4.30233   2
  -7  -4   2 13.8839 4.54833   4
  -7  -4   2 7.97297 4.58149   2
  -3   7  -2 340.514 23.1847   4
   3  -7  -2 314.176 26.8914   3
   3  -7  -2 309.212 21.2224   2
  -3   7  -2 294.013 28.8378   3
  -7  -3  -2 356.209 24.5622   2
   7   3  -2 300.392 24.8120   4
  -3   7  -2 367.794 21.8554   2
   3  -7  -2 328.331 21.4022   2
   7   3  -2 252.357 23.0251   2
  -7  -3   2 331.700 23.6443   2
  -3   7   2 331.226 23.6500   2
   7   3   2 318.931 23.1063   2
  -7  -3   2 316.569 23.6978   4
   7   2  -2 1685.34 115.862   4
  -2   7  -2 1617.34 113.200   2
  -2   7  -2 1602.70 117.597   3
  -7  -2  -2 1986.48 115.447   2
   2  -7  -2 1878.99 114.041   2
   2  -7  -2 2009.17 118.631   3
   7   2  -2 1696.22 114.832   2
  -2   7   2 1553.03 117.126   3
   7   2   2 1827.77 115.905   3
  -2   7   2 1994.43 115.105   2
   7   2   2 1743.37 114.032   2
  -7  -2   2 1803.80 114.531   2
   1  -7  -2 13.1152 4.91438   2
  -1   7  -2 10.1038 5.76659   3
  -7  -1  -2 9.46239 2.44237   2
  -1   7  -2 9.66402 3.64768   4
   7   1  -2 14.8088 6.38679   4
  -1   7  -2 9.57733 2.98687   2
   1  -7  -2 14.5220 4.51434   2
   7   1  -2 10.0694 7.45160   3
   7   1  -2 9.65436 3.86812   2
  -7  -1   2 9.18734 3.49483   2
   7   1   2 13.3942 3.57251   2
  -7  -1   2 16.5541 4.74633   4
  -1   7   2 17.6656 4.94637   2
   7   1   2 16.1867 5.60629   3
  -1   7   2 9.88061 5.38155   3
  -7  -1   2 9.32305 3.21958   2
   1  -7   2 6.75703 2.43249   2
   0   7  -2 980.190 72.8130   2
   0   7  -2 1290.35 73.6273   4
   0   7  -2 1258.84 72.6503   2
   7   0  -2 1168.50 72.9573   2
  -7   0  -2 996.734 71.6846   2
   7   0   2 1077.44 74.2371   3
   0   7   2 932.070 74.0870   3
  -7   0   2 1269.45 72.9057   2
   0  -7   2 1136.87 72.2303   2
  -7   0   2 1116.67 73.8579   4
  -1  -7  -2 6.70100 5.09575   2
   1   7  -2 9.33884 3.73392   4
   1   7  -2 8.49886 3.18349   2
   7  -1  -2 7.01368 3.28798   2
  -7   1  -2 21.7418 2.98658   2
   7  -1  -2 19.0722 8.70342   3
   1   7  -2 10.2071 3.47407   2
  -7   1   2 15.4202 4.84614   4
   7  -1   2 10.2741 5.01645   3
  -1  -7   2 28.7785 5.75205   4
   1   7   2 11.2896 4.46057   2
   1   7   2 12.2989 4.07082   3
  -7   1   2 13.0376 3.30365   2
  -1  -7   2 13.8938 3.80315   2
  -7   2  -2 1553.99 116.195   3
   2   7  -2 1839.61 115.419   4
   2   7  -2 1733.00 114.825   2
   7  -2  -2 1903.22 119.685   3
  -7   2  -2 1645.02 113.435   2
  -7   2  -2 1768.85 113.220   4
   7  -2  -2 1828.23 113.962   2
  -2  -7   2 1786.86 115.124   2
   2   7   2 1987.80 115.753   4
   7  -2   2 1610.91 115.534   3
  -7   2   2 1922.34 118.818   4
   2   7   2 1904.88 115.716   2
  -7   2   2 1858.72 114.390   2
   7  -3  -2 343.857 28.4123   3
  -3  -7  -2 354.476 24.4711   2
  -7   3  -2 311.172 20.7083   4
  -7   3  -2 275.562 25.0395   3
   3   7  -2 304.788 22.7261   2
   3   7  -2 307.464 23.0630   4
  -7   3  -2 307.592 20.7713   2
  -7   3   2 287.875 24.4495   4
   3   7   2 327.707 23.1225   4
   3   7   2 341.700 23.6471   2
  -7   3   2 317.481 21.7327   2
   7  -3   2 295.590 23.9552   3
  -3  -7   2 327.063 23.3242   2
  -7   4  -2 7.49308 6.62438   3
  -7   4  -2 9.63741 1.83002   2
  -7   4  -2 9.71661 2.84615   4
   7  -4  -2 26.4452 9.65564   3
   4   7  -2 13.6680 4.26878   2
   4   7  -2 13.6612 4.89346   4
  -4  -7  -2 16.3436 5.43644   2
  -7   4   2 21.4298 6.95774   4
   4   7   2 24.5056 5.24455   4
   4   7   2 13.6245 4.69073   2
  -4  -7   2 8.45311 3.14513   2
  -4  -7   2 20.4977 5.31356   2
   7  -4   2 4.27931 4.61923   3
  -7   4   2 15.6925 3.35014   2
  -7   5  -2 77.2342 13.4743   3
   5   7  -2 85.9148 9.53929   2
   5   7  -2 93.6433 11.3050   4
  -7   5  -2 111.510 8.28458   4
   7  -5  -2 87.7324 13.3747   3
   5   7   2 86.4651 10.2503   4
  -5  -7   2 84.3686 10.2178   2
   7  -5   2 77.1832 11.4908   3
   5   7   2 94.1964 10.7576   2
  -7   5   2 88.0522 8.53154   2
  -7   6  -2 4.65521 2.80950   4
   6   7  -2 10.0464 4.42616   4
   7  -6  -2 -0.2858 5.21380   3
  -6  -7  -2 0.60867 4.25972   2
  -6  -7   2 6.88132 4.75671   2
   7  -6   2 -2.0132 4.78403   3
  -7   6   2 1.70068 3.13984   2
   6   7   2 5.79536 4.64279   2
   6   7   2 11.2178 4.72274   4
  -7   7  -2 110.976 9.36392   4
  -7  -7  -2 106.048 11.9968   2
   7  -7  -2 95.5654 13.8357   3
   7   7  -2 91.5364 10.9663   4
   7   7   2 93.3074 10.4599   4
  -7  -7   2 94.4950 11.2520   2
  -7   7   2 101.396 10.0462   2
   7   7   2 98.1670 12.0474   2
   7  -8  -2 99.1633 14.6790   3
   8   7  -2 84.3753 10.6620   4
  -8  -7  -2 121.402 12.2578   2
  -8  -7   2 74.1997 10.5126   2
  -7   8   2 85.4991 9.73669   2
   8   7   2 89.5154 11.3821   2
   8   7   2 78.0557 9.82479   4
  -6   8  -2 199.225 15.8437   4
   8   6  -2 187.768 17.1988   4
  -8  -6  -2 189.856 17.6199   2
   6  -8  -2 213.135 20.4232   3
  -6   8  -2 222.158 13.7754   2
   8   6   2 186.159 16.1953   4
  -8  -6   2 201.511 17.3244   2
   8   6   2 200.021 17.4391   2
  -6   8   2 200.354 16.3209   2
  -8  -5  -2 22.8571 6.20383   2
  -5   8  -2 23.1808 3.03342   2
   5  -8  -2 31.8367 9.12275   3
   8   5  -2 17.0932 6.33884   4
  -5   8  -2 13.6962 2.33306   2
  -5   8  -2 31.0305 5.25880   4
  -5   8   2 17.2005 4.99758   2
   8   5   2 16.1748 4.55426   4
  -8  -5   2 15.9210 4.90397   2
  -8  -4  -2 264.750 20.7750   2
  -4   8  -2 249.512 19.1041   4
   4  -8  -2 236.039 23.4830   3
   8   4  -2 258.592 21.4927   4
  -4   8  -2 280.168 17.7295   2
  -4   8   2 237.933 19.4352   2
  -8  -4   2 269.820 20.4369   2
   8   4   2 243.614 18.5702   4
   8   4   2 254.979 19.8010   2
   3  -8  -2 356.566 28.5228   3
  -3   8  -2 292.568 22.1510   2
   8   3  -2 272.073 25.4086   4
  -3   8  -2 327.358 23.7019   4
  -8  -3  -2 336.586 24.7749   2
   8   3   2 337.149 26.7493   3
  -8  -3   2 358.691 25.3970   2
   8   3   2 337.763 22.5388   4
   8   3   2 333.542 23.8037   2
  -8  -3   2 320.998 24.1619   4
  -3   8   2 344.357 24.2034   2
   2  -8  -2 118.869 10.3449   2
  -8  -2  -2 124.337 12.0916   2
  -2   8  -2 95.6190 9.16234   2
   8   2  -2 114.242 13.7021   4
  -2   8  -2 132.552 11.4297   4
   8   2  -2 89.3743 16.4874   3
   8   2  -2 96.3693 12.2484   2
  -2   8  -2 150.089 10.2366   2
   8   2   2 101.141 12.9551   3
  -8  -2   2 146.529 12.2544   4
  -8  -2   2 132.740 11.2404   2
   8   2   2 119.826 10.8927   2
  -2   8   2 116.262 11.5996   2
  -1   8  -2 1.89554 2.26429   2
  -1   8  -2 7.97092 3.11654   2
   8   1  -2 15.8174 9.70527   3
  -8  -1  -2 4.71168 2.28682   2
   8   1  -2 13.8755 6.28781   4
  -1   8  -2 1.84661 3.40043   4
  -8  -1  -2 1.02393 3.82760   2
   8   1  -2 7.92141 3.38322   2
   1  -8  -2 -0.3790 4.00776   2
   1  -8  -2 3.56346 3.78197   2
   8   1   2 2.55886 5.22005   3
  -1   8   2 24.4150 5.51258   2
  -8  -1   2 0.05103 3.06407   2
   0  -8  -2 127.030 11.4826   2
  -8   0  -2 79.4036 7.88078   2
   0   8  -2 76.9723 8.54525   2
   8   0  -2 90.4521 8.98902   2
   8   0  -2 108.725 15.7852   3
   0   8  -2 116.198 10.9916   4
   0   8  -2 102.700 9.34399   2
   0  -8   2 95.3303 8.58903   2
  -8   0   2 107.121 10.8081   4
  -8   0   2 111.673 9.45953   2
   0   8   2 111.672 10.8245   2
   8   0   2 93.5763 12.2347   3
  -1  -8  -2 0.21587 1.92921   2
  -8   1  -2 -1.1520 1.74777   2
   8  -1  -2 -0.0568 7.42153   3
   1   8  -2 11.8755 3.88297   2
   1   8  -2 17.9022 5.99442   4
  -1  -8  -2 4.96801 4.72543   2
   8  -1  -2 0.83852 2.66675   2
  -1  -8   2 0.62813 1.71847   2
  -1  -8   2 1.57920 3.06746   2
  -8   1   2 -1.5285 3.91169   4
  -8   1   2 1.93055 2.72055   2
   8  -1   2 0.45383 4.31272   3
   1   8   2 11.5936 4.42901   2
   1   8   2 7.23069 4.60475   4
   2   8  -2 106.722 11.6931   4
   2   8  -2 122.121 11.0318   2
  -2  -8  -2 154.155 13.5792   2
  -8   2  -2 104.294 9.02980   2
  -8   2   2 128.486 12.5760   4
  -2  -8   2 109.395 10.9979   2
   2   8   2 138.623 12.2509   2
   2   8   2 133.957 12.1091   4
  -8   2   2 114.281 9.99321   2
   8  -2   2 127.793 12.7537   3
   3   8  -2 326.235 24.0982   4
  -8   3  -2 311.569 21.4190   2
  -8   3  -2 339.495 21.1516   4
  -8   3  -2 254.769 25.2870   3
   3   8  -2 314.150 23.4386   2
   8  -3  -2 349.240 29.3678   3
  -8   3   2 339.793 25.7403   4
   3   8   2 340.932 24.0300   4
  -3  -8   2 331.386 24.0345   2
   3   8   2 345.489 24.7926   2
  -8   3   2 321.482 22.3061   2
   8  -3   2 296.337 24.5119   3
  -4  -8  -2 281.933 20.6522   2
  -8   4  -2 264.481 16.8861   4
   4   8  -2 243.720 19.3833   4
   4   8  -2 219.610 18.7075   2
  -8   4  -2 196.986 21.2945   3
   8  -4  -2 286.222 24.0436   3
  -8   4  -2 233.505 16.2674   2
   4   8   2 259.421 19.6797   2
   8  -4   2 239.466 20.3299   3
  -4  -8   2 232.985 19.4731   2
  -8   4   2 237.415 17.4143   2
   4   8   2 249.024 19.0609   4
  -5  -8  -2 17.8274 6.00592   2
   5   8  -2 23.7622 5.90040   4
  -8   5  -2 14.7014 2.17590   2
  -8   5  -2 17.1792 3.49961   4
   8  -5  -2 19.9326 6.90256   3
   5   8  -2 21.0218 5.20972   2
  -5  -8   2 26.7475 6.28694   2
   5   8   2 22.3648 5.46206   4
  -8   5   2 14.1531 3.55574   2
   8  -5   2 14.3236 5.88306   3
   5   8   2 17.1132 5.48630   2
  -6  -8  -2 209.662 17.8610   2
   8  -6  -2 222.773 20.2518   3
  -8   6  -2 216.060 15.0363   4
   6   8  -2 191.599 16.5493   2
   6   8  -2 177.297 16.6707   4
  -8   6   2 196.856 15.4891   2
   6   8   2 212.716 17.7343   2
   8  -6   2 177.649 18.5791   3
   6   8   2 215.989 17.4444   4
  -6  -8   2 198.284 17.5252   2
  -8   7  -2 85.2331 8.44343   4
   8  -7  -2 107.402 13.9676   3
   7   8  -2 80.0818 10.4335   4
  -7  -8  -2 88.3338 11.3985   2
   7   8   2 107.369 11.9182   2
  -8   7   2 81.3611 9.27990   2
  -7  -8   2 93.3815 11.1546   2
   7   8   2 73.7086 10.1788   4
   8   8  -2 135.216 13.9137   4
  -8  -8  -2 138.875 14.8637   2
   8  -8  -2 157.061 17.2840   3
  -8   8  -2 144.650 12.2918   4
  -8  -8   2 129.649 14.2952   2
   8   8   2 125.137 13.4759   4
   8   8   2 163.680 15.6138   2
  -8   8   2 163.406 13.0247   2
  -8   9  -2 802.118 54.3095   4
   9   8  -2 799.835 55.7483   4
  -9  -8  -2 869.894 56.7608   2
   8  -9  -2 827.738 58.7666   3
   9   8   2 827.433 56.7594   2
  -8   9   2 829.528 54.4690   2
  -9  -8   2 759.619 56.0198   2
  -7   9  -2 9.47372 4.26314   4
  -7   9  -2 2.96065 1.62867   2
   7  -9  -2 1.61434 6.20028   3
   9   7  -2 0.57561 4.29284   4
  -7   9  -2 2.79746 1.20978   2
  -9  -7  -2 4.62356 4.87109   2
   9   7   2 11.8755 5.64858   2
   9   7   2 -1.3718 3.62130   4
  -9  -7   2 0.74658 4.40762   2
  -7   9   2 3.64723 3.63906   2
   6  -9  -2 2483.54 164.487   3
   9   6  -2 2637.87 162.115   4
  -9  -6  -2 2613.18 162.062   2
  -6   9  -2 2392.63 160.277   4
  -6   9  -2 2532.71 158.490   2
  -9  -6   2 2413.55 161.443   2
   9   6   2 2459.00 160.411   4
   9   6   2 2453.22 161.554   2
  -6   9   2 2594.26 160.568   2
   9   5  -2 449.783 32.2018   4
  -5   9  -2 416.955 29.7729   4
  -9  -5  -2 423.457 31.1712   2
  -5   9  -2 443.960 28.0655   2
   5  -9  -2 416.954 34.5522   3
   9   5   2 387.923 30.4380   2
   9   5   2 421.719 29.4544   4
  -5   9   2 419.730 29.9193   2
  -9  -5   2 414.650 30.7058   2
  -4   9  -2 2444.53 146.714   2
   9   4  -2 2388.28 150.857   4
  -4   9  -2 2237.09 148.115   4
  -9  -4  -2 2410.24 149.240   2
   9   4   2 2174.90 148.405   2
   9   4   2 2177.49 147.101   4
   9   4   2 2299.30 151.657   3
  -9  -4   2 2433.52 149.235   2
  -4   9   2 2261.41 148.151   2
   9   3  -2 1274.41 84.2373   3
  -3   9  -2 1169.52 76.8227   4
  -9  -3  -2 1149.22 77.4766   2
   9   3  -2 1081.73 78.6849   4
  -3   9  -2 1185.55 75.4149   2
   9   3   2 1133.36 76.7160   2
  -9  -3   2 1232.13 77.3233   2
  -3   9   2 1190.25 76.9446   2
   9   3   2 1158.66 79.3051   3
  -2   9  -2 166.211 14.2897   4
  -9  -2  -2 176.231 14.8498   2
  -2   9  -2 185.516 13.0411   2
   2  -9  -2 145.856 12.8541   2
   9   2  -2 150.775 16.6534   4
   2  -9  -2 167.110 12.8475   2
   9   2  -2 178.624 21.8366   3
  -2   9   2 172.498 14.6288   2
  -9  -2   2 167.790 15.6389   2
   9   2   2 164.171 16.4196   3
   9   1  -2 238.574 22.7139   3
   9   1  -2 161.883 16.3059   2
   9   1  -2 184.678 17.4132   4
  -1   9  -2 189.924 15.8876   4
  -1   9  -2 220.074 14.8753   2
  -9  -1  -2 195.465 15.8021   2
   1  -9  -2 199.323 15.5424   2
   1  -9  -2 144.792 15.2852   2
  -9  -1   2 181.992 15.0879   2
   9   1   2 178.260 17.5419   3
  -9  -1   2 207.353 16.3122   4
  -1   9   2 209.138 16.1806   2
   0   9  -2 823.774 53.6974   4
   0  -9  -2 802.405 53.4109   2
   9   0  -2 924.631 59.5295   3
  -9   0  -2 818.993 53.0287   2
   0   9  -2 821.891 52.6876   2
   0   9   2 822.167 53.5756   2
  -9   0   2 771.641 52.5384   2
   9   0   2 680.699 54.3866   3
  -9   0   2 797.362 53.9416   4
   0  -9   2 738.034 51.6947   2
  -9   1  -2 192.734 15.2308   2
   9  -1  -2 177.520 21.3079   3
  -1  -9  -2 217.779 17.1618   2
  -9   1  -2 153.740 13.6686   2
   1   9  -2 219.684 15.8096   2
   1   9  -2 224.363 17.0979   4
  -9   1   2 191.413 14.8113   2
   1   9   2 206.067 16.4907   2
  -1  -9   2 179.683 14.9008   2
   9  -1   2 165.692 16.7755   3
   1   9   2 211.924 16.9464   4
  -9   1   2 209.291 16.9156   4
   2   9  -2 170.543 15.0552   4
  -2  -9  -2 180.076 17.5223   2
   2   9  -2 167.648 14.0121   2
  -9   2  -2 130.502 11.7581   2
   9  -2  -2 157.874 19.5603   3
  -9   2  -2 166.948 12.9929   2
   2   9   2 160.340 14.6787   4
  -2  -9   2 160.416 13.7714   2
   2   9   2 163.891 14.6443   2
   9  -2   2 175.600 15.2221   3
  -9   2   2 169.398 12.8543   2
  -9   3  -2 1031.37 72.2792   2
   9  -3  -2 1138.99 79.3517   3
  -9   3  -2 1030.68 72.6686   2
  -3  -9  -2 1306.72 75.8387   2
   3   9  -2 1177.63 75.0110   4
   3   9  -2 1146.48 74.3363   2
  -9   3  -2 1238.17 72.9090   4
  -9   3   2 1104.88 72.9150   2
   3   9   2 1174.24 74.7205   2
   3   9   2 1126.55 74.4766   4
  -3  -9   2 1097.37 75.8812   2
   9  -3   2 1008.40 74.7252   3
   4   9  -2 2223.47 142.933   2
  -9   4  -2 1952.26 140.265   2
  -9   4  -2 2298.22 140.524   4
   9  -4  -2 2412.69 147.387   3
  -4  -9  -2 2546.36 144.274   2
   4   9  -2 2211.65 143.260   4
  -9   4  -2 2168.64 141.630   4
   4   9   2 2163.96 143.111   2
   4   9   2 2243.82 142.962   4
   9  -4   2 2031.99 143.633   3
  -9   4   2 2177.98 141.296   2
  -4  -9   2 2271.78 143.574   2
   9  -5  -2 456.946 33.8533   3
  -9   5  -2 435.310 27.5573   4
   5   9  -2 408.215 30.0451   4
  -5  -9  -2 449.818 30.9118   2
   5   9  -2 377.311 29.5134   2
  -9   5  -2 353.964 26.4150   2
  -9   5   2 410.906 27.9289   2
  -5  -9   2 411.271 30.5400   2
   5   9   2 426.102 30.3862   2
   9  -5   2 363.421 30.7572   3
   5   9   2 447.245 29.9606   4
  -6  -9  -2 2611.70 151.846   2
   6   9  -2 2254.59 150.525   2
  -9   6  -2 2073.23 147.247   2
   6   9  -2 2272.14 150.709   4
  -9   6  -2 2398.98 148.670   4
   9  -6  -2 2639.04 154.412   3
  -9   6  -2 2060.45 147.333   2
  -6  -9   2 2408.69 151.578   2
   9  -6   2 2176.03 152.100   3
   6   9   2 2372.94 150.733   4
   6   9   2 2439.90 151.265   2
  -9   6   2 2439.10 149.260   2
   9  -7  -2 6.01525 5.92227   3
   7   9  -2 16.4996 5.62682   4
  -7  -9  -2 6.68318 5.62736   2
   7   9   2 -0.3117 4.42727   4
   9  -7   2 -2.0397 5.20760   3
  -7  -9   2 2.78908 4.99885   2
  -9   7   2 3.32623 3.11994   2
   7   9   2 3.29615 4.62632   2
  -8  -9  -2 833.753 55.1867   2
  -9   8  -2 782.039 52.5443   4
   8   9  -2 769.038 54.3096   4
   9  -8  -2 866.565 57.9486   3
   8   9   2 755.806 54.1682   4
   8   9   2 819.549 55.3873   2
  -9   8   2 768.323 52.9360   2
  -8  -9   2 778.872 55.1096   2
   9  -9  -2 1338.89 91.4938   3
  -9  -9  -2 1468.61 89.5731   2
   9   9  -2 1309.16 88.4813   4
  -9   9  -2 1265.55 86.7771   4
   9   9   2 1255.64 88.1238   4
  -9  -9   2 1339.67 89.3969   2
   9   9   2 1428.07 90.1441   2
  -9   9   2 1309.50 86.9467   2
 -10  -9  -2 361.612 28.4602   2
  10   9  -2 357.727 27.8295   4
  -9  10  -2 349.818 26.0688   4
   9 -10  -2 344.333 30.4695   3
  10   9   2 361.246 29.1537   2
  -9  10   2 361.913 25.8243   2
  10   9   2 356.403 27.1474   4
 -10  -9   2 356.174 28.5049   2
   8 -10  -2 6.36695 7.32301   3
 -10  -8  -2 4.57856 5.62775   2
  -8  10  -2 1.30011 3.87380   4
  10   8  -2 8.31911 5.60733   4
  10   8   2 4.27544 5.38490   2
 -10  -8   2 2.59677 5.05940   2
  -8  10   2 3.09390 3.83322   2
   7 -10  -2 522.387 41.6787   3
  -7  10  -2 532.640 37.4129   4
 -10  -7  -2 621.368 39.8237   2
  -7  10  -2 508.401 34.9671   2
  10   7  -2 560.217 39.2066   4
  -7  10   2 547.729 37.2281   2
 -10  -7   2 528.660 38.7603   2
  10   7   2 556.765 37.7003   4
  10   7   2 476.781 38.4818   2
   6 -10  -2 2055.01 136.217   3
  -6  10  -2 1954.01 131.750   4
 -10  -6  -2 2119.95 133.356   2
  10   6  -2 2219.06 134.090   4
  -6  10  -2 2072.48 129.861   2
 -10  -6   2 1992.26 132.794   2
  -6  10   2 2027.60 131.598   2
  10   6   2 2129.56 131.835   4
  10   6   2 1860.94 132.530   2
  -5  10  -2 181.878 13.3033   2
 -10  -5  -2 197.482 16.9142   2
  10   5  -2 188.290 18.5835   4
  -5  10  -2 182.972 15.5009   4
  -5  10   2 172.149 15.1855   2
  10   5   2 180.187 16.0865   2
 -10  -5   2 173.572 16.1885   2
  10   5   2 175.348 14.3039   4
  -4  10  -2 4.39857 3.92395   4
  10   4  -2 -5.4674 8.60250   3
  10   4  -2 4.30709 6.57522   4
 -10  -4  -2 8.96434 5.01574   2
  -4  10  -2 4.07405 2.50524   2
  -4  10  -2 0.56440 1.66362   2
  10   4   2 5.73722 6.10197   3
  10   4   2 10.1616 4.32703   2
  10   4   2 6.51218 2.76705   4
  -4  10   2 0.88221 3.57922   2
 -10  -4   2 0.70182 4.16164   2
  10   3  -2 73.6405 16.6620   3
  -3  10  -2 84.2491 7.56132   2
  -3  10  -2 63.0718 9.09735   4
 -10  -3  -2 53.4067 8.50803   2
  10   3   2 75.7885 12.0466   3
 -10  -3   2 72.3123 9.33154   2
  -3  10   2 102.018 9.83805   2
   2 -10  -2 1698.71 113.266   2
   2 -10  -2 1861.79 113.188   2
  10   2  -2 1758.34 117.096   4
 -10  -2  -2 1798.71 115.397   2
  10   2  -2 1925.46 122.295   3
  -2  10  -2 1715.54 113.870   2
  -2  10  -2 1760.19 115.282   4
  -2  10   2 1796.85 115.105   2
  10   2   2 1708.46 117.163   3
 -10  -2   2 1806.19 115.114   2
   1 -10  -2 322.289 22.7830   2
 -10  -1  -2 335.118 23.5311   2
  -1  10  -2 286.629 22.1434   2
  10   1  -2 319.963 29.9111   3
  -1  10  -2 307.720 23.6026   4
  -1  10   2 310.077 23.4093   2
  10   1   2 305.176 25.5340   3
 -10  -1   2 304.788 22.8516   2
  -1  10   2 326.661 24.7548   4
 -10   0  -2 125.933 11.1752   2
   0  10  -2 110.430 10.2654   2
   0  10  -2 118.894 11.5780   4
  10   0  -2 117.865 17.8363   3
   0 -10  -2 105.981 11.3853   2
   0 -10  -2 76.8181 10.4618   2
 -10   0   2 115.403 10.3536   2
  10   0   2 104.927 13.4118   3
   0 -10   2 100.172 9.06221   2
   0  10   2 123.465 11.7355   2
   0  10   2 134.907 12.9247   4
 -10   1  -2 325.954 22.9752   2
   1  10  -2 304.588 23.9109   4
  10  -1  -2 346.198 30.0051   3
  -1 -10   2 312.177 22.5911   2
  10  -1   2 271.589 24.2400   3
   1  10   2 322.724 24.5717   4
   1  10   2 312.018 23.8899   2
 -10   1   2 323.542 22.5905   2
  10  -2  -2 1921.51 122.412   3
 -10   2  -2 1828.58 115.505   2
  -2 -10  -2 1967.02 117.368   2
   2  10  -2 1835.08 117.205   4
   2  10  -2 1746.89 116.098   2
   2  10   2 1778.77 116.929   4
  -2 -10   2 1772.44 116.101   2
  10  -2   2 1551.82 116.692   3
   2  10   2 1790.26 116.668   2
 -10   2   2 1821.51 115.335   2
   3  10  -2 61.5712 8.53496   2
 -10   3  -2 54.5304 5.86652   2
  -3 -10  -2 58.9219 8.98222   2
  10  -3  -2 65.6920 13.0478   3
 -10   3  -2 65.4666 7.31491   2
   3  10  -2 54.4512 8.55722   4
   3  10   2 65.8679 9.13629   2
  10  -3   2 54.3209 8.98308   3
  -3 -10   2 67.3425 9.03382   2
 -10   3   2 65.9237 6.92848   2
   3  10   2 52.5946 8.00619   4
   4  10  -2 5.59508 4.63276   2
   4  10  -2 -0.4326 4.24066   4
  10  -4  -2 -2.0332 6.30220   3
 -10   4  -2 0.84649 2.39060   4
  -4 -10  -2 5.30486 4.88333   2
 -10   4  -2 11.3257 2.29476   4
 -10   4  -2 4.12104 2.44598   2
   4  10   2 10.7207 5.08793   4
  10  -4   2 0.03653 4.40876   3
   4  10   2 3.78984 4.49673   2
 -10   4   2 1.00227 2.63044   2
  -4 -10   2 1.83737 4.23688   2
 -10   5  -2 185.963 12.8870   4
   5  10  -2 164.915 15.8312   2
  -5 -10  -2 185.004 16.6977   2
 -10   5  -2 181.553 14.4939   4
 -10   5  -2 156.989 12.2996   2
  10  -5  -2 204.088 20.0887   3
   5  10  -2 170.604 15.9776   4
  10  -5   2 169.145 16.7268   3
   5  10   2 163.805 15.4037   4
  -5 -10   2 169.709 16.4713   2
   5  10   2 176.026 16.1633   2
 -10   5   2 184.460 13.6029   2
   6  10  -2 1891.52 126.712   4
 -10   6  -2 2110.49 124.355   4
 -10   6  -2 1735.52 123.072   2
  -6 -10  -2 2161.95 127.534   2
  10  -6  -2 2145.66 130.284   3
   6  10  -2 1912.17 126.657   2
 -10   6  -2 1643.06 123.018   2
 -10   6   2 2006.29 124.852   2
   6  10   2 1948.44 126.473   4
  10  -6   2 1862.75 127.919   3
   6  10   2 1935.59 126.903   2
  -6 -10   2 2124.72 127.941   2
   7  10  -2 477.812 36.7095   4
  10  -7  -2 560.499 40.4363   3
 -10   7  -2 529.854 34.5004   4
  -7 -10  -2 545.304 37.5474   2
  10  -7   2 452.715 38.3730   3
  -7 -10   2 536.970 38.0147   2
   7  10   2 512.779 37.2596   2
   7  10   2 474.184 36.6303   4
 -10   7   2 513.738 35.0968   2
  10  -8  -2 7.06186 6.48032   3
 -10   8  -2 6.13713 3.47375   4
  -8 -10  -2 2.28488 5.16376   2
   8  10  -2 4.91015 5.34322   4
  -8 -10   2 3.94479 5.52639   2
   8  10   2 3.65663 5.10269   4
   8  10   2 2.88892 4.95168   2
 -10   8   2 5.61168 3.56829   2
  10  -9  -2 381.604 30.9484   3
 -10   9  -2 365.383 25.3166   4
  -9 -10  -2 389.874 28.3485   2
   9  10  -2 348.831 27.2681   4
 -10   9   2 321.991 25.1898   2
  -9 -10   2 350.758 28.3247   2
   9  10   2 335.087 28.0388   2
   9  10   2 326.929 26.9544   4
 -10  10  -2 604.517 42.8139   4
  10 -10  -2 691.210 48.2230   3
 -10 -10  -2 611.220 45.2556   2
  10  10  -2 593.666 45.8749   4
 -10  10   2 623.423 42.5675   2
  10  10   2 629.093 44.3141   4
  10  10   2 615.890 45.6914   2
 -10 -10   2 660.942 46.1523   2
 -11 -10  -2 570.381 40.0683   2
  11  10  -2 527.962 39.0980   4
 -10  11  -2 519.540 37.3332   4
  10 -11  -2 546.005 42.3698   3
 -11 -10   2 505.165 39.9158   2
  11  10   2 520.549 40.1428   2
  11  10   2 573.070 38.3796   4
 -10  11   2 504.225 36.4568   2
   9 -11  -2 6.89556 6.94243   3
  11   9  -2 4.19171 5.94770   4
 -11  -9  -2 -2.3608 5.38353   2
  -9  11  -2 17.4753 5.35559   4
  11   9   2 -2.8155 5.12294   2
  -9  11   2 3.56081 3.50487   2
  11   9   2 1.72493 4.77574   4
 -11  -9   2 4.47372 5.58754   2
  11   8  -2 140.443 15.4955   4
 -11  -8  -2 133.893 15.3490   2
  -8  11  -2 149.369 13.8034   4
 -11  -8   2 144.054 15.3453   2
  -8  11   2 135.839 12.7738   2
  -7  11  -2 101.798 11.3646   4
 -11  -7  -2 100.281 13.0090   2
  -7  11  -2 100.082 8.29751   2
  11   7  -2 104.291 13.4449   4
  -7  11   2 92.1702 10.5236   2
 -11  -7   2 104.842 13.8832   2
  11   7   2 97.9225 12.4676   2
  11   7   2 109.175 10.8970   4
  -6  11  -2 230.100 18.4251   4
  11   6  -2 261.676 21.6282   4
 -11  -6  -2 239.317 19.9755   2
  -6  11  -2 228.603 15.8005   2
  11   6   2 189.454 16.8346   4
  -6  11   2 230.338 17.7541   2
 -11  -6   2 219.146 19.0943   2
  11   6   2 163.127 20.8433   3
  11   6   2 205.077 18.7479   2
  11   5  -2 29.2277 8.79455   4
  11   5  -2 20.5416 10.7605   3
 -11  -5  -2 40.4112 7.34443   2
  -5  11  -2 24.5776 4.12180   2
  -5  11  -2 23.3565 5.78665   4
  -5  11   2 29.3537 5.90698   2
  11   5   2 26.4820 8.48856   3
  11   5   2 13.8350 3.78130   4
 -11  -5   2 21.7614 6.22326   2
  11   4  -2 73.6350 12.2378   4
 -11  -4  -2 63.1608 9.19487   2
  -4  11  -2 73.3717 9.87546   4
  -4  11  -2 76.0499 7.40570   2
  11   4  -2 102.114 20.2884   3
  -4  11   2 65.5556 9.25454   2
  11   4   2 89.0756 13.5766   3
 -11  -4   2 59.0507 8.98365   2
  -3  11  -2 127.847 10.7883   2
  -3  11  -2 107.531 12.4355   4
  11   3  -2 144.045 21.6082   3
 -11  -3  -2 126.773 12.9182   2
  11   3  -2 131.920 15.7055   4
 -11  -3   2 124.817 12.4947   2
  -2  11  -2 1330.18 91.2448   2
 -11  -2  -2 1437.77 92.7077   2
  11   2  -2 1565.02 100.567   3
  -2  11  -2 1407.37 92.8790   4
  11   2   2 1327.38 94.7241   3
  -2  11   2 1472.15 94.1292   4
 -11  -2   2 1397.10 92.3717   2
  -2  11   2 1424.80 92.4408   2
   1 -11  -2 0.58376 3.05893   2
 -11  -1  -2 16.2859 5.05328   2
  11   1  -2 -0.3668 8.83024   3
  -1  11  -2 0.01282 2.86601   2
   1 -11  -2 7.61632 3.16613   2
  -1  11  -2 1.97362 4.17963   4
  -1  11   2 1.76540 4.04671   2
  11   1   2 7.23972 5.92527   3
 -11  -1   2 4.88194 3.75542   2
  -1  11   2 -1.3789 4.67415   4
   0 -11  -2 94.8435 10.3704   2
  11   0  -2 114.194 18.3024   3
   0  11  -2 84.5518 10.7696   4
   0  11  -2 89.3783 9.49639   2
   0 -11  -2 72.7169 10.7289   2
 -11   0  -2 96.2761 10.3180   2
 -11   0   2 90.3659 9.43163   2
   0 -11   2 93.5578 7.61713   2
   0  11   2 98.3496 10.9043   2
  11   0   2 91.9553 12.6512   3
   0  11   2 85.0554 11.6871   4
   1  11  -2 7.52047 5.15984   4
   1  11  -2 4.31857 3.83895   2
 -11   1  -2 15.3044 4.56470   2
  -1 -11  -2 3.55539 1.93681   2
  11  -1  -2 1.98102 8.02619   3
  -1 -11  -2 0.63864 4.29433   2
   1  11   2 1.06436 4.42901   2
  -1 -11   2 5.48386 2.12079   2
 -11   1   2 4.12078 2.99801   2
  -1 -11   2 1.81004 3.36751   2
   1  11   2 0.37867 4.24915   4
  11  -2  -2 1501.94 98.9488   3
   2  11  -2 1377.18 93.0210   4
   2  11  -2 1330.70 92.0930   2
  -2 -11  -2 1506.23 93.2733   2
 -11   2  -2 1516.52 91.8364   2
  11  -2   2 1289.14 93.0470   3
   2  11   2 1415.25 92.8307   2
  -2 -11   2 1433.44 94.7674   2
   2  11   2 1374.68 93.1086   4
 -11   2   2 1411.14 91.4151   2
  11  -3  -2 138.627 18.5111   3
 -11   3  -2 120.165 10.3212   2
  -3 -11  -2 131.963 13.5731   2
   3  11  -2 127.409 13.4642   4
   3  11  -2 87.9341 11.4853   2
  -3 -11   2 115.252 12.5292   2
   3  11   2 117.560 12.8925   4
 -11   3   2 130.765 10.7035   2
   3  11   2 135.062 13.1747   2
  11  -3   2 109.536 12.8121   3
  -4 -11  -2 67.2966 9.74728   2
 -11   4  -2 48.8567 6.16214   2
 -11   4  -2 72.9668 6.87983   2
  11  -4  -2 117.084 16.4621   3
   4  11  -2 50.5968 8.25018   2
   4  11  -2 65.8468 9.86376   4
   4  11   2 77.1609 10.3060   4
   4  11   2 96.1852 11.1417   2
  11  -4   2 63.1200 9.77841   3
 -11   4   2 72.6623 7.37831   2
  -4 -11   2 66.2904 9.55405   2
 -11   5  -2 38.3484 4.28819   4
   5  11  -2 13.5220 5.84461   4
 -11   5  -2 30.4976 4.06419   2
 -11   5  -2 34.2134 5.07008   4
   5  11  -2 32.1936 6.75350   2
  -5 -11  -2 18.5874 6.34385   2
  11  -5  -2 26.4533 9.30769   3
 -11   5   2 25.3273 4.50417   2
   5  11   2 15.9969 6.12988   2
  -5 -11   2 25.5361 6.88235   2
   5  11   2 24.8465 6.43699   4
  11  -5   2 29.3342 7.33594   3
   6  11  -2 213.555 18.8472   2
 -11   6  -2 198.813 15.1488   2
 -11   6  -2 230.084 15.8110   4
  11  -6  -2 247.871 22.5548   3
   6  11  -2 219.089 19.1880   4
  -6 -11  -2 218.695 19.3124   2
   6  11   2 202.738 18.3474   4
  -6 -11   2 207.916 19.7642   2
  11  -6   2 197.624 19.6100   3
   6  11   2 220.478 19.4085   2
 -11   6   2 230.455 16.5284   2
 -11   7  -2 103.600 8.94784   4
   7  11  -2 90.3969 12.2526   4
 -11   7  -2 83.0688 6.89318   2
  11  -7  -2 112.643 15.7005   3
  -7 -11  -2 89.0297 12.3828   2
  11  -7   2 128.808 14.3022   3
  -7 -11   2 95.8098 13.1220   2
   7  11   2 93.8970 11.8721   4
 -11   7   2 96.2787 9.55032   2
   7  11   2 118.209 18.5297   2
  11  -8  -2 138.987 17.4998   3
 -11   8  -2 123.439 11.4714   4
   8  11  -2 127.096 14.4408   4
  -8 -11  -2 141.798 15.0225   2
  -8 -11   2 152.683 16.2183   2
 -11   8   2 143.396 12.2240   2
   8  11   2 139.329 15.0730   2
   8  11   2 139.321 14.6619   4
  11  -9  -2 1.42639 6.78918   3
   9  11  -2 1.22752 4.90796   4
 -11   9  -2 8.22451 3.71123   4
  -9 -11  -2 8.52535 5.87905   2
   9  11   2 0.71134 5.32315   2
   9  11   2 2.51908 5.01294   4
  -9 -11   2 -4.7254 5.42604   2
 -11   9   2 4.43432 3.45468   2
 -10 -11  -2 551.542 38.2994   2
  10  11  -2 508.639 37.2352   4
 -11  10  -2 499.020 35.0693   4
  11 -10  -2 545.555 40.6998   3
  10  11   2 492.956 36.7248   4
 -10 -11   2 530.905 38.9728   2
  10  11   2 484.076 38.0386   2
 -11  10   2 451.493 35.2707   2
 -11 -11  -2 106.014 13.9140   2
  11 -11  -2 93.1399 15.0358   3
 -11  11  -2 103.729 10.6557   4
  11  11  -2 92.0330 12.5488   4
  11  11   2 102.580 11.2500   4
 -11 -11   2 105.635 14.5535   2
  11  11   2 79.2291 12.9112   2
  12  11  -2 3.21892 5.78005   4
 -11  12  -2 17.8608 5.43217   4
 -12 -11  -2 14.4816 7.24649   2
 -11  12   2 20.8320 6.80777   4
  12  11   2 33.6555 5.72871   4
  12  11   2 7.90538 6.50761   2
 -12 -11   2 10.5233 7.91357   2
 -10  12  -2 140.059 13.4021   4
  12  10  -2 126.161 14.8698   4
 -12 -10  -2 129.709 15.8031   2
 -10  12   2 104.849 13.8437   4
  12  10   2 162.441 13.9202   4
  12  10   2 118.594 18.0839   2
 -12 -10   2 131.896 16.2106   2
 -12  -9  -2 351.334 27.4441   2
  -9  12  -2 322.399 25.7695   4
  12   9  -2 322.147 27.0635   4
  -9  12   2 291.647 24.5493   2
  12   9   2 350.818 25.1298   4
  12   9   2 326.562 26.7517   2
 -12  -9   2 323.014 27.3453   2
  -8  12  -2 5.65099 4.81057   4
 -12  -8  -2 7.26497 6.01679   2
  12   8  -2 12.5090 6.97896   4
 -12  -8   2 19.4954 6.88459   2
  12   8   2 4.89898 3.64032   4
  -8  12   2 10.8128 5.17926   2
  -7  12  -2 252.048 19.0161   2
 -12  -7  -2 258.107 23.0432   2
  12   7  -2 282.852 24.4775   4
  -7  12  -2 265.158 21.9854   4
  12   7   2 299.665 20.8401   4
 -12  -7   2 283.626 23.2820   2
  12   6  -2 20.9581 12.7246   3
  12   6  -2 1.68491 6.50108   4
  -6  12  -2 -0.5118 2.52681   2
 -12  -6  -2 5.16474 6.31879   2
  -6  12  -2 9.67824 5.61039   4
  12   6   2 7.61478 6.74663   3
  -6  12   2 1.89397 3.87203   2
  -6  12   2 1.58184 8.26572   4
 -12  -6   2 1.44799 5.21808   2
  12   6   2 -2.4281 2.41366   4
 -12  -5  -2 534.254 39.3195   2
  -5  12  -2 552.599 39.0979   4
  12   5  -2 593.131 41.9384   4
  12   5  -2 652.982 49.9164   3
  -5  12  -2 505.040 36.5931   2
 -12  -5   2 518.575 39.1655   2
  12   5   2 526.411 42.1710   3
  -5  12   2 535.858 37.9668   2
  -5  12   2 562.036 40.8497   4
  -4  12  -2 5.09198 3.44308   2
  12   4  -2 17.9399 12.2442   3
 -12  -4  -2 6.29971 5.33667   2
  -4  12  -2 7.30617 5.28445   4
  12   4  -2 -2.9022 6.84491   4
  12   4   2 9.96932 6.52763   3
 -12  -4   2 6.69522 5.17038   2
  -4  12   2 1.95597 5.71902   4
  -4  12   2 1.13712 3.87721   2
 -12  -3  -2 1441.28 94.2302   2
  -3  12  -2 1379.84 92.4846   2
  12   3  -2 1578.87 103.465   3
  -3  12  -2 1357.02 94.1544   4
  -3  12   2 1401.57 93.5120   2
  12   3   2 1420.03 96.8771   3
  -3  12   2 1477.04 95.8207   4
 -12  -3   2 1436.36 94.0463   2
 -12  -2  -2 397.564 29.4488   2
  12   2  -2 422.278 37.7901   3
  -2  12  -2 382.463 29.7311   4
  -2  12   2 430.175 31.3463   4
  12   2   2 399.644 32.0210   3
 -12  -2   2 377.640 28.9188   2
  -2  12   2 391.794 29.0466   2
  -1  12  -2 611.735 41.1709   2
   1 -12  -2 604.325 39.8955   2
  -1  12  -2 612.315 42.5708   4
   1 -12  -2 538.287 40.8153   2
  12   1  -2 689.176 50.4386   3
 -12  -1  -2 615.556 41.9916   2
  -1  12   2 624.800 43.5934   4
  12   1   2 546.108 44.0230   3
  -1  12   2 590.376 41.8990   2
 -12  -1   2 626.453 41.6636   2
  12   0  -2 496.192 40.6037   3
   0  12  -2 424.151 33.4626   4
   0  12  -2 454.311 32.5899   2
   0 -12  -2 458.875 32.3714   2
 -12   0  -2 514.260 33.4294   2
 -12   0   2 467.011 32.5408   2
   0  12   2 447.385 33.2616   2
  12   0   2 431.580 34.7394   3
   0  12   2 475.904 34.5985   4
   1  12  -2 584.991 42.0205   2
  -1 -12  -2 617.654 42.5116   2
 -12   1  -2 660.252 42.5355   2
   1  12  -2 583.867 42.9558   4
  12  -1  -2 688.933 50.1176   3
   1  12   2 596.601 42.6476   2
  -1 -12   2 602.542 40.9616   2
 -12   1   2 614.671 41.6519   2
  12  -1   2 573.282 43.4391   3
   1  12   2 615.532 43.5492   4
  12  -2  -2 399.471 35.0443   3
   2  12  -2 337.294 28.4158   4
  -2 -12  -2 378.524 28.5801   2
 -12   2  -2 409.257 27.5251   2
   2  12  -2 364.831 27.9286   2
   2  12   2 378.726 28.7169   2
   2  12   2 378.777 29.1364   4
  -2 -12   2 399.212 27.9037   2
 -12   2   2 407.017 27.2248   2
  12  -2   2 348.379 28.7845   3
  -3 -12  -2 1540.17 91.6652   2
  12  -3  -2 1470.72 96.2222   3
   3  12  -2 1276.89 90.8461   4
   3  12  -2 1265.11 90.2580   2
 -12   3  -2 1481.91 89.2746   2
 -12   3   2 1423.96 89.2807   2
  -3 -12   2 1414.28 90.8596   2
   3  12   2 1364.19 91.0850   2
  12  -3   2 1243.72 90.9468   3
   3  12   2 1297.64 90.9603   4
   4  12  -2 11.1004 5.98519   4
  12  -4  -2 6.15286 7.54651   3
   4  12  -2 2.91021 4.43535   2
 -12   4  -2 7.71251 3.30454   2
  -4 -12  -2 7.13296 5.42638   2
   4  12   2 2.54739 5.43341   2
   4  12   2 7.02091 5.18308   4
  12  -4   2 11.4500 5.61950   3
 -12   4   2 9.96487 5.40095   2
  -4 -12   2 5.18874 4.93609   2
 -12   5  -2 483.788 33.1212   4
   5  12  -2 480.335 36.0048   2
  12  -5  -2 540.570 40.2178   3
   5  12  -2 486.089 36.6071   4
 -12   5  -2 519.322 33.2242   2
  -5 -12  -2 507.684 36.5419   2
 -12   5  -2 495.690 32.3537   4
  12  -5   2 476.401 36.7060   3
 -12   5   2 516.007 34.0574   2
  -5 -12   2 494.607 37.0027   2
   5  12   2 460.406 36.0423   4
   5  12   2 513.795 36.7925   2
  12  -6  -2 23.9034 8.78575   3
 -12   6  -2 2.87622 2.27610   2
  -6 -12  -2 5.61904 5.77477   2
   6  12  -2 7.91634 5.91465   2
 -12   6  -2 6.83377 2.51298   4
  12  -6   2 8.38937 5.07983   3
   6  12   2 8.34559 5.74884   2
 -12   6   2 6.09903 2.97832   2
  -6 -12   2 10.1507 6.05423   2
   6  12   2 4.43868 4.59689   4
 -12   7  -2 277.551 18.9203   4
  -7 -12  -2 285.499 22.6234   2
  12  -7  -2 286.599 25.5660   3
   7  12  -2 245.122 22.3430   4
  -7 -12   2 259.113 23.2219   2
   7  12   2 255.463 22.4014   2
 -12   7   2 269.313 19.7783   2
   7  12   2 237.733 21.6206   4
  12  -7   2 234.147 23.0761   3
   8  12  -2 -0.6614 4.47670   4
  12  -8  -2 6.22230 7.02498   3
 -12   8  -2 3.60716 3.06185   4
  -8 -12  -2 3.17528 5.75224   2
  -8 -12   2 4.95452 5.52316   2
   8  12   2 0.38962 5.45305   2
 -12   8   2 10.8315 3.76863   2
   8  12   2 8.54219 5.41680   4
   9  12  -2 308.957 25.0880   4
 -12   9  -2 290.505 21.8912   4
  12  -9  -2 341.784 28.3457   3
  -9 -12  -2 314.176 25.3564   2
   9  12   2 270.162 25.0858   2
   9  12   2 297.899 26.8098   4
  -9 -12   2 310.296 26.3477   2
 -10 -12  -2 145.943 15.6398   2
 -12  10  -2 127.388 11.6949   4
  10  12  -2 117.402 13.8829   4
  12 -10  -2 127.322 17.2033   3
  10  12   2 137.424 13.9470   4
 -10 -12   2 120.606 15.8481   2
  10  12   2 126.694 15.1568   2
  12 -11  -2 20.8629 14.7166   3
  11  12  -2 3.10702 5.12922   4
 -11 -12  -2 3.87748 7.20481   2
  11  12   2 18.3185 5.39655   4
 -12 -12   2 75.0294 12.1922   2
 -12  12   2 64.0994 12.2151   4
 -13 -10  -2 21.9483 7.85110   2
 -10  13  -2 16.5828 5.70381   4
  13  10  -2 27.7911 8.21134   4
  13  10   2 16.8141 7.11448   3
 -10  13   2 12.6588 6.32185   4
 -13 -10   2 16.6521 7.84356   2
  -9  13  -2 160.128 16.8976   4
  13   9  -2 194.837 19.2526   4
 -13  -9  -2 214.198 19.8709   2
  -9  13   2 176.253 19.3650   4
 -13  -9   2 191.604 19.5975   2
  13   9   2 224.578 21.2933   3
  -8  13  -2 45.7050 8.25050   4
  13   8  -2 48.3884 14.8239   3
 -13  -8  -2 71.3718 15.8634   2
  13   8   2 25.9558 9.00460   3
  -8  13   2 39.2124 6.71860   2
  -8  13   2 43.8648 9.33090   4
  13   7  -2 95.2501 13.8006   4
  13   7  -2 119.686 20.5520   3
  -7  13  -2 86.1340 11.0323   4
 -13  -7  -2 60.7560 10.3654   2
  -7  13   2 80.6979 11.9008   4
  13   7   2 40.0429 10.7585   3
 -13  -7   2 74.8859 10.9955   2
  -7  13   2 73.4879 9.39666   2
  13   6  -2 247.676 22.9712   4
  -6  13  -2 233.588 17.5310   2
 -13  -6  -2 243.611 20.8337   2
  13   6  -2 252.815 30.4972   3
  -6  13  -2 238.742 20.3043   4
  -6  13   2 260.804 22.5612   4
  13   6   2 210.900 22.0105   3
  -6  13   2 215.126 18.5650   2
 -13  -6   2 205.604 20.2112   2
  -5  13  -2 493.867 37.8423   4
  13   5  -2 592.643 47.9780   3
 -13  -5  -2 480.267 38.0877   2
  13   5  -2 542.878 40.4881   4
  -5  13  -2 505.450 35.6984   2
  -5  13   2 516.549 36.7863   2
  -5  13   2 543.066 39.8673   4
 -13  -5   2 529.839 38.4104   2
  13   5   2 536.007 41.0776   3
  -4  13  -2 145.599 23.7697   4
  -4  13  -2 177.254 15.5490   2
 -13  -4  -2 160.306 16.4593   2
  13   4   2 181.759 19.9690   3
  -4  13   2 179.459 15.6577   2
 -13  -4   2 198.633 18.7249   2
  -4  13   2 190.528 18.7794   4
  13   3  -2 22.3626 12.3335   3
  -3  13  -2 29.5454 5.55119   2
  -3  13  -2 25.4832 9.52993   4
 -13  -3  -2 24.5203 6.59957   2
  -3  13   2 24.8789 7.72866   4
  -3  13   2 33.5890 6.79065   2
  13   3   2 31.2810 9.18202   3
 -13  -3   2 25.6012 6.73128   2
  -2  13  -2 139.544 15.9918   4
 -13  -2  -2 136.304 13.9217   2
  -2  13  -2 129.820 12.5399   2
  13   2  -2 182.949 24.2498   3
  -2  13   2 131.566 16.4391   4
  -2  13   2 126.773 13.4473   2
 -13  -2   2 155.188 13.8328   2
  13   2   2 114.903 15.9172   3
  13   1  -2 384.110 36.3265   3
  -1  13  -2 374.093 29.2547   4
 -13  -1  -2 390.824 28.4929   2
  -1  13  -2 365.830 27.4599   2
  13   1   2 342.427 30.3059   3
 -13  -1   2 387.410 27.8044   2
  -1  13   2 379.437 28.1792   2
  -1  13   2 386.653 35.4565   4
  13   0  -2 1592.06 103.926   3
 -13   0  -2 1653.55 96.4041   2
   0 -13  -2 1383.65 94.2880   2
   0  13  -2 1452.50 95.4800   2
   0  13  -2 1402.31 97.8585   4
  13   0   2 1343.99 97.0712   3
   0  13   2 1401.29 95.8140   2
 -13   0   2 1534.66 95.4247   2
   0  13   2 1402.03 97.1622   4
  -1 -13  -2 346.886 27.4795   2
 -13   1  -2 438.349 28.6708   2
   1  13  -2 340.439 27.8214   2
  13  -1  -2 369.387 35.4919   3
   1  13   2 375.968 29.5339   4
  13  -1   2 359.757 29.2654   3
 -13   1   2 407.282 27.6682   2
   1  13   2 391.863 28.9198   2
   2  13  -2 106.318 12.9095   2
  13  -2  -2 116.422 18.4264   3
 -13   2  -2 132.908 13.3729   2
  -2 -13  -2 141.750 13.6331   2
   2  13  -2 125.288 17.3626   4
   2  13   2 140.105 14.9619   4
  13  -2   2 131.395 14.1235   3
  -2 -13   2 133.430 12.3763   2
 -13   2   2 140.743 12.2378   2
   2  13   2 124.782 14.0323   2
   3  13  -2 26.8419 6.62140   2
  -3 -13  -2 31.3817 7.02340   2
 -13   3  -2 33.8641 5.70882   2
   3  13  -2 26.0333 6.98869   4
  13  -3  -2 27.9903 11.5038   3
  13  -3   2 36.3868 7.80338   3
   3  13   2 31.6703 7.97859   4
 -13   3   2 34.7724 5.85406   2
   3  13   2 35.1763 8.04536   2
  -3 -13   2 35.5656 6.98227   2
  -4 -13  -2 205.129 17.0088   2
 -13   4  -2 172.151 13.6597   2
   4  13  -2 151.673 16.3275   2
  13  -4  -2 157.852 19.9174   3
   4  13  -2 141.576 16.2275   4
 -13   4   2 172.839 14.0918   2
   4  13   2 174.568 17.1383   2
  13  -4   2 155.068 16.1389   3
   4  13   2 195.685 22.7961   4
  -4 -13   2 178.984 16.4637   2
  13  -5  -2 499.523 38.6393   3
 -13   5  -2 489.280 32.0651   2
   5  13  -2 483.713 35.0761   2
   5  13  -2 440.296 34.9784   4
   5  13   2 474.816 35.5286   2
  -5 -13   2 457.758 35.3721   2
 -13   5   2 507.486 32.8451   2
  13  -5   2 462.257 35.4528   3
   5  13   2 420.448 36.8360   4
   6  13  -2 197.994 18.6833   2
  -6 -13  -2 233.583 19.2349   2
 -13   6  -2 205.708 16.2658   2
  13  -6  -2 212.008 21.7074   3
   6  13  -2 187.934 18.8291   4
 -13   6   2 221.814 16.6568   2
   6  13   2 216.459 19.8405   2
   6  13   2 208.161 19.1413   4
  -6 -13   2 203.913 19.7334   2
  13  -6   2 212.876 19.6610   3
  13  -7  -2 65.4783 12.1110   3
   7  13  -2 75.6674 11.1024   4
  -7 -13  -2 91.5688 12.0206   2
 -13   7   2 86.9050 8.97255   2
  -7 -13   2 69.4988 11.4400   2
   7  13   2 81.4735 11.3577   4
   7  13   2 93.2133 12.6247   2
  13  -7   2 85.1231 12.4109   3
  -8 -13  -2 48.4340 8.88555   2
   8  13  -2 55.8052 9.85118   4
  13  -8  -2 58.7416 14.9784   3
  -8 -13   2 42.6005 9.44287   2
   8  13   2 53.4416 9.21524   4
   8  13   2 41.7522 13.1615   2
  13  -9  -2 180.607 19.7445   3
  -9 -13  -2 175.988 17.2980   2
   9  13   2 153.069 15.9266   4
   9  13   2 158.686 17.3578   2
  -9 -13   2 171.082 17.9924   2
 -10 -13  -2 22.7705 7.92367   2
  10  13  -2 20.6827 6.62197   4
  13 -10  -2 23.5141 9.18060   3
  10  13   2 22.8887 5.90139   4
  10  13   2 19.2001 7.33553   2
  14   9  -2 68.0680 11.7621   4
  -9  14  -2 58.1397 9.36837   4
 -14  -9  -2 75.8426 11.5592   2
  14   9  -2 61.6222 18.4834   3
 -14  -9   2 57.1332 10.5313   2
  -9  14   2 36.8048 10.5160   4
  14   9   2 33.1902 9.51518   3
 -14  -8  -2 13.9441 6.86412   2
  14   8  -2 22.7352 11.9371   3
  14   8  -2 21.0863 7.36365   4
  -8  14   2 13.6794 6.82164   4
 -14  -8   2 12.1660 7.68398   2
  14   8   2 -3.8096 5.80555   3
  -7  14  -2 252.735 22.3365   4
 -14  -7  -2 284.160 23.3517   2
  14   7  -2 284.138 28.5563   4
 -14  -7   2 270.528 23.3350   2
  -7  14   2 254.476 23.6003   4
  -7  14   2 233.761 20.0658   2
  14   6  -2 743.358 54.4952   3
 -14  -6  -2 605.362 43.8480   2
  -6  14  -2 587.518 43.6389   4
  14   6  -2 656.811 45.7683   4
  -6  14   2 570.985 45.6454   4
 -14  -6   2 579.310 43.7726   2
  -6  14   2 551.315 41.7104   2
  14   6   2 610.224 46.0556   3
  14   5  -2 68.1454 17.3323   3
  -5  14  -2 68.6826 8.64205   2
 -14  -5  -2 81.5210 11.2460   2
  -5  14  -2 77.6849 11.4648   4
 -14  -5   2 61.0342 10.3909   2
  -5  14   2 63.7942 9.12867   2
  -5  14   2 59.6432 10.8813   4
  14   4  -2 32.6317 13.7305   3
  -4  14  -2 27.2697 5.75963   2
 -14  -4  -2 19.2413 6.72615   2
  -4  14  -2 16.8194 6.80809   4
  -4  14   2 24.5445 8.12784   4
  14   4   2 34.3160 9.32286   3
 -14  -4   2 29.2437 7.22301   2
  -4  14   2 22.1134 6.20629   2
  14   3  -2 16.6177 12.1666   3
  -3  14  -2 21.4423 7.01980   4
  -3  14  -2 20.8567 5.31651   2
 -14  -3  -2 15.4207 6.75612   2
 -14  -3   2 10.9194 5.50916   2
  14   3   2 22.4244 8.36549   3
  -3  14   2 12.6075 7.61565   4
  -3  14   2 8.97355 5.02299   2
 -14  -2  -2 614.241 43.4701   2
  14   2  -2 680.023 53.4394   3
  -2  14  -2 631.104 44.3991   4
  -2  14  -2 624.033 42.6582   2
  14   2   2 534.440 45.1838   3
  -2  14   2 606.891 43.0330   2
  -2  14   2 626.586 45.1232   4
 -14  -2   2 611.176 44.3181   2
  14   1  -2 161.781 22.8863   3
  -1  14  -2 135.869 14.7229   4
 -14  -1  -2 164.056 14.7107   2
  -1  14  -2 112.059 12.7545   2
  -1  14   2 129.771 15.1618   4
  14   1   2 119.906 14.8524   3
 -14  -1   2 120.057 12.7951   2
  -1  14   2 120.193 13.3956   2
   0  14  -2 6.13371 4.89031   2
   0  14  -2 6.98156 5.52488   4
   0 -14  -2 15.1335 2.93325   2
  14   0  -2 16.3379 11.0650   3
 -14   0  -2 14.0714 5.84229   2
 -14   0   2 7.33607 4.52842   2
   0  14   2 10.7474 5.38927   2
  14   0   2 15.6887 6.20117   3
   0  14   2 26.4097 8.04621   4
 -14   1  -2 155.468 14.0913   2
  14  -1  -2 141.820 22.1946   3
  -1 -14  -2 129.450 12.1156   2
   1  14  -2 136.478 13.8123   2
   1  14  -2 108.698 14.2361   4
  14  -1   2 132.113 14.3972   3
   1  14   2 125.130 15.0533   4
 -14   1   2 133.576 12.7135   2
   1  14   2 125.125 14.9459   2
   2  14  -2 571.406 43.7368   4
   2  14  -2 584.047 43.3211   2
  -2 -14  -2 615.905 42.5603   2
 -14   2  -2 666.717 42.6306   2
  14  -2  -2 637.385 49.5679   3
   2  14   2 601.700 44.1750   4
   2  14   2 628.981 44.0914   2
 -14   2   2 648.924 42.3662   2
  14  -2   2 549.622 43.3894   3
   3  14  -2 17.8130 6.25851   2
   3  14  -2 19.0390 6.76068   4
  14  -3  -2 24.4585 9.88230   3
 -14   3  -2 4.86501 4.40386   2
  -3 -14  -2 18.6656 5.97903   2
  14  -3   2 23.1402 6.55382   3
   3  14   2 13.9208 6.34860   2
  -3 -14   2 18.5121 5.03886   2
   3  14   2 8.16867 5.79304   4
 -14   3   2 37.4017 6.22036   2
   4  14  -2 32.5417 7.93140   4
   4  14  -2 30.6067 7.29033   2
  -4 -14  -2 25.9730 10.0167   2
  14  -4  -2 26.2105 9.82331   3
 -14   4  -2 29.2061 5.44247   2
  14  -4   2 46.4153 8.53502   3
   4  14   2 21.7350 7.34633   2
 -14   4   2 22.7404 4.99071   2
   4  14   2 28.9566 7.87666   4
  -4 -14   2 31.5761 7.16793   2
  -5 -14  -2 72.0110 10.0069   2
   5  14  -2 66.9825 10.3195   2
   5  14  -2 70.2760 10.9092   4
  14  -5  -2 77.2855 13.0470   3
   5  14   2 47.6627 9.71858   2
  14  -5   2 60.1234 10.8560   3
 -14   5   2 67.0782 7.98030   2
   5  14   2 69.8539 10.9441   4
  14  -6  -2 582.720 43.4095   3
  -6 -14  -2 583.933 40.1411   2
   6  14  -2 516.662 40.0720   2
   6  14  -2 508.482 40.1440   4
   6  14   2 516.231 40.2809   4
  14  -6   2 543.302 40.8502   3
  -6 -14   2 544.527 40.6322   2
   6  14   2 556.007 44.7025   2
 -14   6   2 613.230 38.2848   2
   7  14  -2 214.755 20.7526   4
  -7 -14  -2 250.818 23.9817   2
  14  -7  -2 280.630 24.4182   3
   7  14   2 229.315 21.9837   2
   7  14   2 230.820 20.9280   4
  -7 -14   2 212.137 21.0241   2
  14  -7   2 267.371 22.2804   3
  14  -8  -2 11.3304 7.09375   3
   8  14  -2 15.5115 5.64304   4
  -8 -14  -2 14.7243 6.13854   2
  -8 -14   2 9.56943 6.42279   2
   8  14   2 11.7620 5.74771   4
  14  -9  -2 58.8122 11.3804   3
   9  14  -2 70.4143 16.8172   4
  -9 -14  -2 60.1718 9.76276   2
   9  14   2 53.8285 9.74785   4
   9  14   2 51.8533 10.2684   2
  15   7  -2 290.979 24.5180   4
 -15  -7  -2 252.320 25.2691   2
  -7  15  -2 283.600 22.9522   4
  15   7  -2 303.236 40.0932   3
  15   7   2 207.821 23.4284   3
  -7  15   2 262.137 24.0093   4
 -15  -7   2 255.305 23.2457   2
 -15  -6  -2 1714.45 110.494   2
  -6  15  -2 1672.98 110.489   4
  -6  15   2 1527.37 108.210   2
 -15  -6   2 1821.22 111.220   2
  -6  15   2 1824.39 113.275   4
  15   6   2 1458.05 111.490   3
 -15  -5  -2 22.9669 10.8364   2
  15   5  -2 13.9314 12.1728   3
  -5  15  -2 24.9669 7.71707   4
 -15  -5   2 24.2815 7.40543   2
  -5  15   2 21.7011 5.99784   2
  -5  15   2 16.5838 7.74787   4
  -4  15  -2 262.922 20.2528   2
  15   4  -2 262.234 31.1181   3
 -15  -4  -2 249.275 21.6137   2
  -4  15  -2 231.537 30.2045   4
  -4  15   2 249.475 20.5353   2
  -4  15   2 250.427 23.3474   4
 -15  -4   2 259.429 22.0480   2
  15   4   2 231.059 23.2836   3
  15   3  -2 3.14683 11.1093   3
  -3  15  -2 4.90700 4.39406   2
 -15  -3  -2 -0.6061 4.83433   2
  -3  15  -2 9.83957 7.24923   4
 -15  -3   2 6.29601 5.27752   2
  -3  15   2 4.63252 7.57835   4
  15   3   2 -2.0593 5.97254   3
  -3  15   2 0.81177 4.90351   2
  15   2  -2 46.7145 14.7125   3
 -15  -2  -2 37.8193 8.32314   2
  -2  15  -2 44.8524 8.92555   4
  -2  15  -2 44.9300 7.81661   2
  15   2   2 48.0420 10.0733   3
  -2  15   2 43.2444 11.7168   4
 -15  -2   2 45.8883 7.95901   2
  -1  15  -2 104.395 13.6248   4
  -1  15  -2 104.909 11.9772   2
  15   1  -2 99.8005 18.2322   3
 -15  -1  -2 101.412 12.8980   2
 -15  -1   2 112.730 11.8384   2
  -1  15   2 103.920 12.7476   2
  15   1   2 98.8428 13.0244   3
  -1  15   2 88.9125 12.9695   4
 -15   0  -2 846.354 55.1042   2
  15   0  -2 850.978 63.2530   3
   0  15  -2 742.915 55.4363   4
  15   0   2 683.900 54.8780   3
 -15   0   2 887.374 55.6910   2
   0  15   2 780.203 54.8610   2
   0  15   2 765.915 55.7857   4
 -15   1  -2 94.7104 11.8720   2
  -1 -15  -2 96.9185 8.53225   2
   1  15  -2 89.3121 12.6646   4
   1  15  -2 103.913 12.4266   2
  15  -1  -2 104.244 18.9470   3
   1  15   2 92.6140 12.5226   2
  15  -1   2 97.1703 12.0135   3
   1  15   2 75.6575 11.8148   4
 -15   1   2 100.899 11.0477   2
  -2 -15  -2 43.2835 6.62822   2
   2  15  -2 35.2093 8.05952   2
   2  15  -2 63.8671 13.7284   4
  15  -2  -2 38.7314 12.1922   3
 -15   2  -2 52.6528 8.24489   2
 -15   2   2 42.1448 7.25402   2
   2  15   2 48.6931 9.69834   4
  15  -2   2 62.1952 9.14825   3
   2  15   2 43.8801 8.70442   2
   3  15  -2 1.05311 5.89708   4
  15  -3  -2 8.15283 8.81701   3
   3  15  -2 16.2210 5.83106   2
  -3 -15  -2 9.31330 3.96261   2
 -15   3  -2 3.04608 4.36511   2
 -15   3   2 15.0116 4.41332   2
   3  15   2 4.53003 5.66326   4
   3  15   2 4.69571 5.91073   2
   4  15  -2 257.328 21.8311   2
  -4 -15  -2 265.533 20.7082   2
   4  15  -2 232.723 21.7902   4
  -4 -15   2 226.784 19.4455   2
  15  -4   2 244.077 21.2460   3
 -15   4   2 257.700 19.4011   2
  15  -5  -2 23.5234 8.39013   3
  -5 -15  -2 25.0483 6.06009   2
   5  15  -2 20.8915 6.75245   2
   5  15  -2 24.1865 7.47157   4
 -15   5   2 24.7009 5.30049   2
   5  15   2 16.3847 6.98307   4
  15  -5   2 29.7671 6.68968   3
   5  15   2 17.1480 7.28573   2
  -5 -15   2 25.4983 5.87563   2
  15  -6  -2 1719.37 105.026   3
   6  15  -2 1415.56 101.047   4
   6  15   2 1554.78 103.472   2
  15  -6   2 1491.56 101.667   3
  -6 -15   2 1531.75 101.045   2
   6  15   2 1439.81 101.298   4
  15  -7  -2 268.204 24.2280   3
  -7 -15  -2 230.079 19.9397   2
   7  15  -2 208.565 20.5503   4
   7  15   2 238.691 20.9628   4
   7  15   2 238.589 22.1406   2
  -7 -15   2 219.810 20.4286   2
  16   5  -2 7.46004 11.3634   3
  -5  16  -2 12.9572 6.48731   4
 -16  -5   2 4.70443 6.27439   2
  16   5   2 -1.7889 5.85517   3
  -5  16   2 13.1088 7.00569   4
  16   4  -2 12.1890 11.8655   3
  -4  16  -2 23.5069 8.07854   4
 -16  -4  -2 10.3496 5.98397   2
  -4  16   2 13.6958 5.76699   2
  -4  16   2 21.8916 7.56264   4
  16   4   2 6.78090 6.53384   3
  16   3  -2 126.939 21.7101   3
  -3  16  -2 153.323 18.7577   4
  16   3   2 105.988 14.5435   3
  -3  16   2 110.172 13.1729   2
  -3  16   2 99.5966 15.4596   4
 -16  -3   2 142.147 14.1817   2
  -2  16  -2 88.8010 12.7064   4
  16   2  -2 80.9977 19.2101   3
 -16  -2  -2 86.6108 11.9992   2
  -2  16  -2 83.9122 11.2194   2
  -2  16   2 105.104 20.3215   4
  -2  16   2 82.5484 11.7651   2
  16   2   2 78.2813 12.0061   3
  -1  16  -2 32.7200 8.98455   4
  -1  16  -2 31.7792 7.37217   2
 -16  -1  -2 25.7798 7.82194   2
  16   1  -2 37.0232 13.1595   3
 -16  -1   2 26.7831 6.48419   2
  16   1   2 17.5349 6.45320   3
  -1  16   2 27.6458 8.33841   4
  -1  16   2 23.2180 7.08468   2
   0  16  -2 2.57995 5.40149   4
  16   0  -2 -4.1828 8.68849   3
 -16   0  -2 -4.3146 5.18979   2
   0  16  -2 -3.1523 4.65475   2
  16   0   2 12.5392 5.17071   3
 -16   0   2 2.18413 4.26332   2
   0  16   2 2.89065 5.77178   4
   0  16   2 5.21452 5.62064   2
   1  16  -2 31.2727 9.12250   4
   1  16  -2 19.7089 6.42839   2
  16  -1  -2 15.1767 9.45930   3
  16  -1   2 24.6525 6.17644   3
   1  16   2 24.5502 8.29477   4
 -16   1   2 27.7104 6.48690   2
   2  16  -2 127.161 24.3716   4
 -16   2  -2 82.6509 11.1849   2
  16  -2  -2 78.5770 14.9510   3
  16  -2   2 94.8595 11.4163   3
   2  16   2 89.0968 12.8287   2
   2  16   2 102.256 13.9644   4
 -16   2   2 105.753 11.2117   2
   3  16  -2 111.915 15.8219   4
   3  16  -2 121.608 14.0295   2
  16  -3  -2 128.246 17.5811   3
  16  -3   2 103.324 12.3717   3
   3  16   2 101.447 14.1410   2
 -16   3   2 133.497 12.0677   2
   3  16   2 102.714 15.3936   4
   4  16  -2 23.4951 7.13383   2
  -4 -16  -2 19.9148 4.76895   2
   4  16  -2 27.5194 7.83424   4
  16  -4   2 27.6141 6.29406   3
   4  16   2 7.51836 7.51977   4
 -16   4   2 22.5237 7.52766   2
   5  16  -2 21.5522 6.86575   4
  -5 -16  -2 9.91430 5.19938   2
  16  -5  -2 10.8599 6.75979   3
   5  16   2 6.12482 6.62054   2
   5  16   2 7.53818 5.85442   4
   0   0  -3 479.152 32.0240   2
   0   0  -3 460.370 30.1753   3
   0   0  -3 436.741 30.5052   4
   0   0   3 444.945 30.4819   4
   1   0  -3 768.060 52.8522   4
   0  -1  -3 858.270 52.8115   3
  -1   0  -3 754.974 52.2506   4
   1   0  -3 839.330 53.5499   2
   1   0  -3 775.790 52.8321   3
   0   1  -3 733.830 52.4395   4
   0   1  -3 789.453 53.4105   2
  -1   0  -3 804.706 53.5255   2
   0  -1  -3 791.373 53.9522   2
  -1   0  -3 746.008 51.5274   3
   1   0   3 916.169 53.3882   2
  -1   0   3 757.583 52.7799   4
   1   0   3 754.737 52.2267   4
   0   1   3 839.183 53.2080   4
   0  -1   3 816.902 52.9573   4
   0  -1   3 862.900 53.1462   2
   0   1   3 871.883 53.4148   2
  -1   0   3 874.935 53.3553   2
  -1   1  -3 1671.55 105.549   4
  -1  -1  -3 1657.62 105.084   3
  -1   1  -3 1607.49 106.725   2
   1   1  -3 1669.71 106.530   2
  -1  -1  -3 1615.31 106.571   2
   1  -1  -3 1611.35 106.391   3
   1  -1  -3 1596.95 106.897   2
   1  -1   3 1691.90 106.201   2
  -1  -1   3 1723.04 106.297   2
   1   1   3 1641.18 105.973   4
  -1   1   3 1683.75 106.724   4
   1  -1   3 1692.48 106.015   4
   1   1   3 1852.83 106.789   2
  -1   1   3 1606.21 106.511   2
  -1  -1   3 1535.70 106.267   4
  -1   2  -3 425.257 31.2805   2
  -1   2  -3 518.502 30.5535   4
   1  -2  -3 448.262 32.2368   2
   1  -2  -3 485.499 32.1718   3
   2   1  -3 417.166 30.9336   2
   1  -2   3 479.821 30.8707   2
   2   1   3 435.846 30.3359   4
  -1   2   3 464.484 31.7751   4
  -1   2   3 416.155 31.5448   3
  -2  -1   3 403.239 31.2496   4
   1  -2   3 520.324 31.3899   4
  -1   2   3 456.857 31.4329   2
  -2  -1   3 459.261 31.0073   2
  -2   0  -3 4141.13 267.429   2
   0  -2  -3 4344.88 267.683   3
   2   0  -3 4440.34 267.929   2
   0  -2  -3 3861.03 268.388   2
   2   0  -3 4163.38 268.221   3
   0  -2   3 4374.82 267.667   2
   0  -2   3 4848.06 268.351   4
   2   0   3 3793.58 266.665   4
   0   2   3 4338.09 267.942   4
   0   2   3 4541.55 268.281   2
  -2   0   3 3704.75 267.521   4
   0   2   3 4116.08 267.596   3
  -2   0   3 4356.44 267.717   2
  -1  -2  -3 389.284 31.0454   2
  -1  -2  -3 527.306 30.4873   3
   2  -1  -3 457.419 31.3939   2
  -2   1  -3 441.448 29.9249   4
   2  -1  -3 424.798 31.7260   3
   1   2  -3 413.974 30.9120   2
   1   2  -3 473.616 30.9380   4
  -2   1  -3 432.624 30.9166   2
  -1  -2   3 501.143 31.8247   4
  -1  -2   3 459.286 30.8835   2
  -2   1   3 444.152 31.1738   2
   2  -1   3 485.905 31.2159   4
   1   2   3 510.210 31.8990   2
   1   2   3 432.205 30.3606   3
  -2   1   3 446.633 31.7692   4
   2   2  -3 4657.75 317.736   2
  -2   2  -3 4990.95 317.926   2
   2  -2  -3 4888.69 318.230   2
   2  -2  -3 5168.89 319.272   3
   2   2  -3 4835.66 317.796   4
   2   2   3 4750.26 316.530   3
  -2  -2   3 5123.90 318.429   4
  -2   2   3 4966.94 318.171   2
  -2   2   3 5263.31 318.866   4
   2  -2   3 5702.94 317.446   4
  -2   2   3 4991.00 319.094   3
  -3  -2  -3 69.7812 7.21325   2
   3   2  -3 87.3759 8.77332   4
  -2   3  -3 100.347 10.6482   3
  -2   3  -3 77.8498 8.23473   2
   3   2  -3 72.1503 7.94751   2
   2  -3  -3 76.4572 9.96561   3
   2  -3  -3 67.0220 8.64749   2
  -2   3  -3 91.2475 7.22586   4
  -2   3   3 85.3351 10.5533   3
   2  -3   3 70.7737 7.17627   4
   2  -3   3 93.1094 7.34254   2
  -2   3   3 104.880 9.26160   2
  -3  -2   3 62.5868 8.32885   4
   2  -3   3 72.8127 6.14542   2
   3   1  -3 210.137 16.8236   4
   1  -3  -3 207.981 17.4874   2
  -1   3  -3 194.048 15.7911   2
  -3  -1  -3 184.528 15.1794   2
   1  -3  -3 214.824 17.2924   3
   3   1  -3 211.025 16.0382   2
  -1   3  -3 251.311 15.6863   4
  -3  -1   3 198.682 16.5904   4
  -1   3   3 237.978 17.0139   2
   1  -3   3 218.910 15.1305   2
   3   1   3 202.637 14.8525   4
  -1   3   3 219.351 17.9024   3
  -3  -1   3 228.904 16.1027   2
   1  -3   3 214.356 15.8593   4
   1  -3   3 213.335 15.5034   2
  -3   0  -3 29.0288 4.08923   2
   0   3  -3 14.8138 3.65790   2
   3   0  -3 23.6105 5.50166   4
   3   0  -3 31.0381 4.88322   2
   0  -3  -3 24.4266 5.08560   3
   0   3  -3 25.1352 4.23491   4
   3   0  -3 17.4618 5.80180   3
   3   0   3 25.8807 3.50405   4
   0  -3   3 24.7999 4.34379   2
  -3   0   3 21.9239 4.73601   4
   0  -3   3 18.1500 3.55090   2
   0  -3   3 31.8524 5.27074   4
   3   0   3 31.2464 4.77387   2
  -3   0   3 19.7579 4.55308   2
   0   3   3 25.6257 5.44561   3
   0   3   3 23.0626 5.02045   2
  -3   1  -3 222.948 15.0085   3
  -3   1  -3 195.871 14.4688   4
   1   3  -3 252.155 16.1000   4
  -1  -3  -3 184.273 15.8622   2
   1   3  -3 201.351 15.8241   2
   3  -1  -3 182.600 15.5822   2
   3  -1  -3 210.883 17.6719   3
  -3   1  -3 183.344 14.9668   2
  -1  -3   3 208.382 15.7829   2
  -1  -3   3 218.283 15.8217   2
  -3   1   3 214.699 17.0824   4
  -3   1   3 220.760 16.0909   2
   3  -1   3 254.169 14.9478   4
  -1  -3   3 226.557 16.8345   4
  -3   2  -3 70.9511 7.33803   2
  -3   2  -3 81.0576 7.76611   3
   3  -2  -3 71.8780 7.60814   2
   3  -2  -3 77.0221 10.6470   3
  -3   2  -3 82.5034 6.63512   4
   2   3  -3 83.9362 8.19385   4
  -3   2   3 66.7735 10.0922   3
  -2  -3   3 83.7007 7.97171   2
  -2  -3   3 91.2126 9.25337   4
   2   3   3 98.5695 9.37125   2
   2   3   3 65.9318 6.85846   3
  -3   2   3 81.9003 8.32490   2
  -3   2   3 82.8324 9.68491   4
   3  -3  -3 6115.15 382.517   2
   3  -3  -3 6354.56 384.715   3
  -3   3  -3 5825.53 382.121   2
  -3   3  -3 6235.91 383.014   3
   3   3  -3 5377.90 382.618   2
  -3  -3  -3 5127.88 381.912   2
  -3   3   3 5974.92 382.857   2
  -3  -3   3 6114.60 383.005   2
  -3   3   3 5835.20 384.713   3
   3  -3   3 6832.52 381.952   4
  -3  -3   3 6457.42 383.723   4
  -3   3   3 6500.61 384.259   4
   3  -4  -3 351.727 25.3183   2
   4   3  -3 311.325 26.2748   2
  -3   4  -3 377.912 24.5265   4
   4   3  -3 357.638 25.9220   4
   3  -4  -3 408.481 28.0978   3
  -3   4  -3 338.486 25.0124   2
  -3   4  -3 355.782 27.0192   3
  -3   4   3 364.962 25.9299   2
   3  -4   3 387.902 24.9628   4
  -3   4   3 358.988 28.9483   3
  -4  -3   3 354.156 25.5002   2
  -2   4  -3 14.6403 6.25727   3
  -2   4  -3 15.1447 3.54218   4
  -4  -2  -3 7.94178 2.61192   2
  -2   4  -3 7.99463 3.15428   2
   4   2  -3 9.05825 3.91586   4
   2  -4  -3 8.67808 4.23601   2
   2  -4  -3 17.7085 6.14076   3
  -2   4   3 11.1818 4.14570   2
  -4  -2   3 11.7573 3.83444   2
  -4  -2   3 13.1577 4.56922   4
   2  -4   3 18.7532 3.65561   4
   4   2   3 14.9331 4.61262   2
  -2   4   3 12.5124 6.25971   3
   1  -4  -3 66.0402 9.24272   3
   4   1  -3 56.8504 7.07615   2
  -1   4  -3 55.0721 6.64326   2
   4   1  -3 64.4250 8.77687   4
  -4  -1  -3 58.0005 6.10528   2
   1  -4  -3 57.3741 8.35105   2
  -1   4  -3 65.9013 6.72891   4
  -1   4   3 65.6742 9.75802   3
  -1   4   3 75.5701 8.62027   2
   1  -4   3 66.8470 6.85413   4
   1  -4   3 59.6603 5.61832   2
   4   1   3 65.7557 5.10239   4
  -4  -1   3 66.1055 7.20074   2
  -4  -1   3 72.6152 9.57529   4
   1  -4   3 65.4443 6.53909   2
   0  -4  -3 8307.39 546.806   2
   0   4  -3 8533.69 545.767   2
   0   4   3 9160.30 547.182   3
   1   4  -3 64.3223 7.15139   2
  -4   1  -3 60.9157 5.19947   4
  -4   1  -3 61.9470 6.00932   2
   1   4  -3 70.7672 7.25014   4
  -4   1  -3 59.9443 6.32877   3
  -1  -4  -3 46.1161 6.91169   2
   4  -1  -3 57.1014 6.78593   2
  -4   1   3 65.9283 9.41065   4
  -1  -4   3 74.0175 7.20155   2
  -1  -4   3 58.1752 7.91263   4
  -4   1   3 74.2422 7.40330   2
   4  -1   3 73.8372 5.25518   4
   1   4   3 65.6386 8.80130   2
  -1  -4   3 66.3895 6.82747   2
   1   4   3 50.1994 6.94502   3
   4  -1   3 77.6104 5.93978   2
   4  -2  -3 14.5668 6.63986   3
  -2  -4  -3 9.06594 2.98140   2
   2   4  -3 25.7550 4.82838   4
  -4   2  -3 10.1739 2.35381   4
   2   4  -3 4.93031 2.85670   2
   4  -2  -3 11.9882 3.15191   2
  -4   2  -3 9.83289 2.55477   2
  -2  -4   3 11.2936 4.40877   4
  -4   2   3 7.15540 3.84884   4
  -4   2   3 9.69158 6.41042   3
  -2  -4   3 11.3769 3.51727   2
   2   4   3 15.7362 3.25462   3
   2   4   3 7.06798 4.47945   2
  -4   2   3 8.76589 3.49260   2
   3   4  -3 297.630 25.1238   2
  -4   3  -3 296.160 22.8223   2
   4  -3  -3 349.589 23.5976   2
   4  -3  -3 367.916 27.7260   3
  -4   3  -3 337.345 24.8035   3
   3   4   3 380.110 24.7908   2
  -4   3   3 386.342 24.6434   2
  -3  -4   3 348.783 24.3157   2
  -4   3   3 299.171 26.8889   3
  -4   4  -3 864.890 62.2450   2
   4   4  -3 827.008 63.2841   2
   4  -4  -3 935.723 62.4679   2
   4  -4  -3 1086.34 66.1638   3
  -4   4  -3 1047.31 62.1518   4
   4   4  -3 1077.19 63.9923   4
  -4   4  -3 858.104 63.9427   3
  -4   4   3 939.117 66.6988   3
   4   4   3 1128.49 64.1316   2
  -4  -4   3 1001.77 64.3595   4
  -4  -4   3 933.526 63.3755   2
  -4  -4   3 893.937 63.5118   2
  -4   4   3 963.749 63.5911   2
   5   4  -3 184.538 14.7262   4
   4  -5  -3 172.466 16.8331   3
  -4   5  -3 146.588 12.1999   4
   5   4  -3 157.435 14.0774   2
  -4   5  -3 149.866 12.6666   2
   4  -5  -3 156.116 12.4885   2
  -5  -4   3 139.072 13.6336   2
   5   4   3 206.581 15.5990   2
   5   4   3 180.026 12.8950   4
  -4   5   3 157.464 13.8816   2
  -5  -4   3 164.576 13.9272   2
  -4   5   3 154.903 18.3917   3
  -5  -4   3 161.199 14.3483   4
  -3   5  -3 554.209 40.0793   3
   5   3  -3 490.777 37.4778   2
  -3   5  -3 584.493 36.5468   4
   5   3  -3 513.130 37.9423   4
   3  -5  -3 589.944 40.0129   3
   3  -5  -3 541.437 37.2286   2
  -3   5   3 551.164 37.7235   2
  -5  -3   3 491.595 37.7293   2
  -3   5   3 557.462 41.6167   3
   5   3   3 600.762 36.0276   4
  -5  -3   3 535.447 38.2807   4
  -5  -3   3 564.500 37.5261   2
  -2   5  -3 165.224 12.5221   4
  -2   5  -3 149.513 12.2796   2
   2  -5  -3 161.949 16.1801   3
   5   2  -3 153.248 13.4000   2
   2  -5  -3 147.614 14.2520   2
   5   2  -3 159.254 14.8886   4
  -5  -2   3 146.330 13.4778   2
  -2   5   3 145.372 16.5839   3
  -5  -2   3 176.444 13.3945   2
   5   2   3 143.504 12.1012   3
   2  -5   3 142.322 12.4897   4
  -2   5   3 157.599 14.1681   2
   5   2   3 174.258 11.0216   4
   5   2   3 154.991 11.1868   4
   5   2   3 197.484 14.0101   2
  -5  -2   3 171.525 15.2852   4
   5   1  -3 308.447 25.4411   3
   5   1  -3 285.910 21.8731   2
   1  -5  -3 348.884 24.5070   3
   5   1  -3 312.105 23.5796   4
  -1   5  -3 362.543 21.9351   4
  -1   5  -3 306.427 21.5164   2
   1  -5  -3 286.833 23.4310   2
  -1   5   3 343.433 23.1902   2
  -5  -1   3 263.344 22.5422   4
   1  -5   3 304.275 21.0341   2
  -5  -1   3 324.966 22.0358   2
  -1   5   3 303.060 24.2281   3
   1  -5   3 292.716 20.1615   2
   5   1   3 269.487 20.4392   3
   1  -5   3 278.062 21.5533   4
   0  -5  -3 743.200 55.3888   2
   0   5  -3 973.514 54.9871   4
  -5   0  -3 710.277 53.2914   2
   0   5  -3 840.634 54.5898   2
   5   0  -3 891.758 56.3209   4
   5   0  -3 804.000 54.5378   2
   5   0  -3 889.355 57.8228   3
   0  -5   3 788.751 53.6082   2
   5   0   3 725.992 53.0575   3
  -5   0   3 925.636 54.8766   2
   0  -5   3 804.955 54.6976   4
  -5   0   3 816.318 55.5639   4
   0   5   3 748.399 55.3482   3
   0  -5   3 866.146 54.3482   2
   0   5   3 987.308 56.1586   2
  -5   1  -3 270.240 20.3506   2
   1   5  -3 288.462 21.7175   2
   5  -1  -3 293.511 21.3961   2
   5  -1  -3 334.812 25.3761   3
  -5   1  -3 290.905 20.9228   3
   1   5  -3 351.768 22.2786   4
  -1  -5   3 326.974 21.7058   2
   5  -1   3 311.740 19.9784   2
  -5   1   3 341.349 21.8945   2
   5  -1   3 248.121 22.2254   3
  -1  -5   3 292.632 21.1855   2
  -5   2  -3 170.827 10.8593   4
   2   5  -3 135.150 12.7994   2
   5  -2  -3 149.286 16.7724   3
   2   5  -3 169.613 13.3092   4
  -5   2  -3 142.088 13.5222   3
  -5   2  -3 134.733 11.2332   2
   5  -2  -3 148.878 12.3070   2
  -5   2   3 150.018 12.6653   2
  -2  -5   3 154.249 13.2844   4
  -5   2   3 199.235 16.2820   4
  -2  -5   3 188.097 13.4875   2
  -2  -5   3 145.244 12.6376   2
   2   5   3 188.792 14.5718   2
   3   5  -3 573.859 37.1308   4
  -5   3  -3 521.646 38.2212   3
   5  -3  -3 552.460 35.9335   2
   5  -3  -3 627.875 41.2670   3
   3   5  -3 443.923 36.5612   2
  -5   3  -3 473.354 34.9775   2
  -5   3  -3 600.241 35.2085   4
  -5   3   3 560.110 36.6490   2
  -5   3   3 480.833 39.8326   3
   3   5   3 560.694 37.2084   2
  -3  -5   3 582.741 37.1461   2
  -5   3   3 518.621 38.6246   4
  -3  -5   3 510.552 36.6814   2
  -3  -5   3 550.469 37.4183   4
  -5   4  -3 141.744 11.3817   2
   5  -4  -3 178.742 17.5175   3
  -5   4  -3 157.127 11.5340   4
   4   5  -3 176.549 13.9888   4
  -5   4  -3 134.374 14.8636   3
  -5   4   3 156.331 13.3794   2
  -4  -5   3 158.693 14.8344   4
  -4  -5   3 140.410 13.1791   2
  -4  -5   3 160.360 13.6917   2
   4   5   3 152.873 12.3960   4
  -5   4   3 147.841 17.4926   3
  -5   4   3 161.688 15.5398   4
   4   5   3 177.618 14.2301   2
  -5   5  -3 3.28666 5.13337   3
   5   5  -3 3.81590 4.45056   4
   5  -5  -3 2.89456 2.11140   2
   5  -5  -3 6.59025 6.21016   3
  -5   5  -3 7.97025 2.89952   4
  -5   5  -3 10.2637 3.19911   2
  -5  -5   3 11.5246 4.53397   2
   5   5   3 2.41786 4.11581   2
   5   5   3 5.16290 3.46680   4
   5  -6  -3 7.35986 2.61229   2
  -5   6  -3 7.56329 5.62199   3
   6   5  -3 8.84515 4.78137   4
  -5   6  -3 6.54004 3.03547   4
   5  -6  -3 7.84451 2.40978   2
   5  -6  -3 6.73590 6.60119   3
  -6  -5  -3 6.16153 5.10743   2
  -5   6  -3 11.1375 3.11432   2
  -5   6   3 12.4359 4.44970   2
   6   5   3 10.3325 3.74742   4
   6   5   3 10.4716 7.14341   2
  -6  -5   3 7.34166 4.56027   2
   4  -6  -3 2367.61 146.081   2
  -4   6  -3 1988.99 148.943   3
   6   4  -3 2482.05 148.192   4
   4  -6  -3 2470.28 149.965   3
   4  -6  -3 2245.73 145.736   2
  -4   6  -3 2391.55 146.290   4
  -4   6  -3 2060.67 145.605   2
   6   4   3 2263.09 145.763   4
  -6  -4   3 2397.12 147.515   2
  -4   6   3 2319.09 147.225   2
  -3   6  -3 733.190 50.1268   2
   3  -6  -3 818.203 51.3204   2
   6   3  -3 691.049 51.3726   2
   3  -6  -3 798.888 54.1913   3
  -3   6  -3 793.447 50.6120   4
  -3   6  -3 728.706 54.2114   3
   6   3  -3 774.457 52.4790   4
  -3   6   3 843.371 52.1404   2
   6   3   3 762.498 49.4290   4
  -3   6   3 761.842 55.5189   3
  -6  -3   3 744.803 52.1841   4
  -6  -3   3 776.783 51.3972   2
   2  -6  -3 153.740 15.3953   3
  -2   6  -3 130.020 10.6770   2
  -2   6  -3 103.581 13.8637   3
   6   2  -3 132.922 11.9893   2
   2  -6  -3 150.153 13.6296   2
  -2   6  -3 133.595 11.1412   4
   6   2  -3 126.731 13.7946   4
  -6  -2   3 126.428 12.5443   4
  -2   6   3 120.219 14.9526   3
   6   2   3 143.940 11.9180   2
   6   2   3 125.297 11.1603   3
  -6  -2   3 157.008 13.9010   2
   2  -6   3 102.568 10.6667   4
  -2   6   3 133.365 12.6890   2
  -6  -2   3 137.597 11.7172   2
   1  -6  -3 16.8860 5.81238   2
  -1   6  -3 15.4084 4.11867   4
  -6  -1  -3 4.49724 1.87919   2
   6   1  -3 7.92958 3.58355   2
   6   1  -3 1.44648 6.73348   3
   1  -6  -3 12.9015 6.32256   3
   6   1  -3 2.04399 5.06655   4
   6   1   3 7.49809 3.23357   2
  -6  -1   3 6.43861 4.50776   4
  -1   6   3 3.36333 4.55184   2
   1  -6   3 8.45231 3.30122   4
  -6  -1   3 5.21605 3.24995   2
   1  -6   3 14.4956 2.52515   2
   6   0  -3 466.738 31.0927   2
   0  -6  -3 362.153 31.4297   2
   6   0  -3 489.549 33.1658   4
   6   0  -3 478.621 35.1674   3
   0   6  -3 483.083 31.1529   4
   0   6  -3 438.120 30.9394   2
   6   0   3 454.469 29.8413   2
   0  -6   3 469.403 30.7022   2
   0   6   3 517.784 32.6503   2
  -6   0   3 444.169 32.1521   4
   0  -6   3 398.078 29.6524   2
   0  -6   3 431.618 31.0970   4
   1   6  -3 5.55529 3.53211   4
  -6   1  -3 14.3887 2.44278   2
   1   6  -3 3.92065 2.92569   2
   6  -1  -3 10.5172 7.24361   3
   6  -1  -3 8.41397 3.51371   2
  -1  -6  -3 5.17863 3.16076   2
  -1  -6   3 11.1160 3.68863   4
   6  -1   3 4.32184 2.94876   3
   1   6   3 24.3501 4.85759   3
  -1  -6   3 8.89543 3.66628   2
   1   6   3 6.42733 5.12186   2
  -6   1   3 10.6631 3.54880   2
  -1  -6   3 12.2032 3.18683   2
   6  -2  -3 143.061 10.5428   2
   2   6  -3 135.627 11.3284   4
  -6   2  -3 107.064 8.83495   2
  -6   2  -3 116.770 11.5617   3
   2   6  -3 101.047 10.5991   2
   6  -2  -3 135.273 16.0252   3
  -2  -6   3 136.261 11.3908   2
   2   6   3 92.1562 9.86495   3
  -2  -6   3 125.738 11.9287   4
   6  -2   3 101.229 10.0383   3
  -6   2   3 125.609 10.4933   2
  -6   2   3 146.286 13.7173   4
  -2  -6   3 112.510 10.1607   2
   3   6  -3 767.060 49.7981   4
  -6   3  -3 628.997 47.6120   2
  -3  -6  -3 843.300 50.8601   2
  -6   3  -3 687.722 50.8953   3
   6  -3  -3 807.153 54.1492   3
   6  -3  -3 750.339 48.4141   2
   3   6   3 849.626 50.4685   2
  -3  -6   3 645.923 49.1040   2
   6  -3   3 644.450 49.3085   3
  -3  -6   3 810.010 50.2485   2
  -6   3   3 791.561 51.9977   4
  -6   3   3 749.995 49.1720   2
  -4  -6  -3 2402.76 145.290   2
   4   6  -3 2319.27 144.508   4
  -6   4  -3 2061.80 146.368   3
   6  -4  -3 2381.75 147.812   3
  -6   4  -3 1954.76 142.229   2
   6  -4  -3 2184.19 142.551   2
  -6   4  -3 2411.77 142.676   4
  -6   4   3 2203.19 143.915   2
   4   6   3 2192.24 143.659   4
  -4  -6   3 2313.39 144.801   2
   4   6   3 2372.78 144.812   2
  -5  -6  -3 5.27590 5.01298   2
   6  -5  -3 8.21807 6.27128   3
  -6   5  -3 13.1334 2.65342   2
  -6   5  -3 7.07439 2.73070   4
   5   6  -3 8.22489 5.26491   4
  -6   5  -3 6.24979 6.07875   3
   5   6   3 6.32654 4.73579   2
   5   6   3 5.52130 3.59030   4
  -6   5   3 3.09404 3.95422   2
  -6   6  -3 4917.50 345.857   2
  -6   6  -3 5302.24 346.269   4
   6  -6  -3 5576.24 350.379   3
   6   6  -3 5432.08 347.996   4
  -6  -6  -3 5646.58 348.516   2
   6   6   3 5465.48 347.144   4
  -6  -6   3 5443.60 348.135   2
   6   6   3 6158.39 349.072   2
  -6   6   3 5511.91 347.818   2
  -6   7  -3 89.5528 8.55844   4
   6  -7  -3 97.4050 13.4046   3
  -7  -6  -3 86.4752 10.9244   2
  -6   7  -3 72.8059 6.75857   2
   7   6  -3 72.6040 10.1313   4
   7   6   3 89.6853 11.5403   2
  -7  -6   3 73.5398 9.95201   2
   7   6   3 82.8708 8.79035   4
  -6   7   3 83.7759 9.48936   2
   5  -7  -3 986.300 67.7140   3
  -5   7  -3 860.652 62.7488   2
   7   5  -3 1082.94 66.2491   4
  -7  -5  -3 961.084 65.5922   2
  -5   7  -3 1007.42 63.9703   4
  -7  -5   3 974.190 65.3682   2
   7   5   3 913.921 63.5314   4
  -5   7   3 980.502 64.7943   2
   7   5   3 1073.15 66.0182   2
  -4   7  -3 9.79422 2.69162   2
   4  -7  -3 3.81948 2.79548   2
   7   4  -3 3.40278 4.84536   4
   4  -7  -3 7.35852 6.89727   3
   4  -7  -3 7.61459 2.32567   2
  -4   7  -3 5.14925 3.33001   4
   7   4   3 4.64779 4.41088   2
  -7  -4   3 5.84542 4.23575   2
  -4   7   3 4.03372 4.30947   2
   7   4   3 6.41719 3.14928   4
   3  -7  -3 15.0883 4.11049   2
   3  -7  -3 26.6470 4.93464   2
  -3   7  -3 16.3026 4.30493   4
   3  -7  -3 14.6829 7.79008   3
  -3   7  -3 14.7892 3.34551   2
   7   3  -3 11.7555 6.32687   4
  -3   7   3 17.5782 5.41546   2
   7   3   3 23.0508 5.93478   3
  -7  -3   3 20.4153 4.88964   2
   7   3   3 15.0893 4.74181   2
   7   2  -3 609.549 45.6019   3
   7   2  -3 520.060 40.6183   2
  -2   7  -3 655.125 39.7710   2
   2  -7  -3 620.467 44.1104   3
   2  -7  -3 629.037 40.5365   2
   7   2  -3 562.287 42.4733   4
  -2   7  -3 528.034 39.4996   2
   2  -7  -3 588.685 41.7159   2
  -2   7  -3 600.022 40.2466   4
   7   2   3 635.163 40.3844   2
  -7  -2   3 624.222 40.7482   2
   7   2   3 570.201 40.3306   3
  -2   7   3 638.408 41.4864   2
   7   1  -3 2515.77 149.962   3
  -1   7  -3 2003.31 143.934   2
   1  -7  -3 2406.95 144.754   2
  -1   7  -3 2336.36 144.551   4
   1  -7  -3 1906.32 145.476   2
  -1   7  -3 2507.03 144.201   2
   7   1  -3 2194.26 144.757   2
   7   1  -3 2390.64 146.815   4
   7   1   3 2255.58 143.869   2
  -7  -1   3 2422.88 144.804   2
  -1   7   3 2481.01 145.764   2
  -7  -1   3 2138.83 145.705   4
   1  -7   3 2162.12 142.977   2
   7   1   3 1978.91 144.107   3
   7   0  -3 191.229 14.9456   2
   0   7  -3 196.944 14.4099   2
   7   0  -3 194.925 17.2099   4
   0   7  -3 190.139 14.8457   4
   0  -7  -3 197.773 15.3722   2
   0   7  -3 159.166 14.0977   2
   0  -7   3 176.298 14.0746   2
   7   0   3 183.162 13.3565   2
   0  -7   3 163.677 13.1752   2
  -7   0   3 190.004 16.1823   4
   0   7   3 195.699 16.2007   2
   7   0   3 149.222 13.9100   3
  -7   0   3 210.928 14.8598   2
   1   7  -3 2445.46 150.220   2
   1   7  -3 2282.10 150.334   4
   1   7  -3 1923.30 151.439   2
   7  -1  -3 2262.59 149.917   2
   7  -1  -3 2415.24 154.654   3
  -1  -7  -3 2457.77 150.817   2
  -7   1   3 2460.31 151.949   4
   1   7   3 2587.23 151.639   2
  -7   1   3 2427.86 150.156   2
  -1  -7   3 2269.54 149.989   2
  -2  -7  -3 619.307 38.7148   2
   2   7  -3 572.479 38.0481   4
   7  -2  -3 592.942 42.7311   3
  -7   2  -3 511.284 38.0025   3
   7  -2  -3 586.294 37.0969   2
  -2  -7   3 596.503 38.0596   2
   2   7   3 645.087 39.0381   2
  -2  -7   3 441.462 36.7041   2
   7  -2   3 441.495 36.9689   3
  -7   2   3 581.424 37.4000   2
  -7   3  -3 18.2487 2.66793   4
  -7   3  -3 10.9102 5.36354   3
   7  -3  -3 27.7255 9.06482   3
   7  -3  -3 15.8509 3.58922   2
  -3  -7   3 21.4184 4.26185   2
   7  -3   3 17.9479 4.79919   3
   3   7   3 12.7333 4.41723   4
  -3  -7   3 8.82681 4.40734   2
  -7   3   3 9.19885 3.59255   2
  -4  -7  -3 2.47879 4.54290   2
   7  -4  -3 4.90239 2.63271   2
   4   7  -3 2.91835 3.38053   4
   7  -4  -3 0.01635 6.62603   3
  -7   4  -3 1.28576 5.57821   3
  -7   4  -3 5.22692 1.90061   2
  -7   4  -3 6.52885 2.35130   4
   4   7   3 1.95361 2.04061   3
   4   7   3 6.64525 3.75438   4
   7  -4   3 5.40862 4.38231   3
  -7   4   3 3.04493 3.17688   2
  -4  -7   3 3.55509 4.48954   2
   4   7   3 2.43045 4.10290   2
   5   7  -3 893.022 60.0726   4
  -7   5  -3 790.947 57.5711   2
  -5  -7  -3 967.767 60.9542   2
  -7   5  -3 956.913 58.2853   4
   7  -5  -3 1003.23 63.8279   3
  -7   5  -3 822.300 62.8052   3
   5   7   3 862.813 59.3562   4
  -5  -7   3 911.227 60.5638   2
   5   7   3 917.035 60.5546   2
  -7   5   3 922.241 59.7548   2
  -6  -7  -3 79.7691 10.7879   2
  -7   6  -3 80.7997 7.62376   4
   6   7  -3 89.3275 10.0954   4
  -7   6  -3 71.1254 6.81969   2
   7  -6  -3 82.4122 12.6790   3
   6   7   3 91.6001 10.9425   2
  -6  -7   3 87.6550 10.2462   2
  -7   6   3 78.3980 9.50878   2
   6   7   3 84.0830 9.44040   4
  -7  -7  -3 2980.93 191.321   2
   7  -7  -3 3084.65 193.845   3
  -7   7  -3 3122.26 189.546   4
  -7   7  -3 2556.52 188.193   2
   7   7  -3 2923.49 190.922   4
  -7   7   3 3075.94 190.637   2
   7   7   3 2934.20 190.213   4
   7   7   3 3233.52 192.092   2
  -7  -7   3 2964.48 191.266   2
  -8  -7  -3 -1.3702 4.58112   2
   8   7  -3 7.03073 4.97001   4
  -7   8  -3 5.46719 1.70535   2
  -7   8  -3 2.67453 3.98431   4
   7  -8  -3 8.27773 5.95556   3
   8   7   3 0.66829 4.86860   2
  -8  -7   3 3.49204 4.58627   2
  -7   8   3 6.87818 4.07114   2
   8   7   3 13.6482 4.76259   4
   8   6  -3 1287.84 82.3460   4
  -6   8  -3 1334.60 82.0008   4
  -8  -6  -3 1246.36 82.1098   2
  -6   8  -3 1046.84 78.6670   2
   6  -8  -3 1234.74 84.4739   3
  -6   8   3 1340.31 81.6522   2
  -8  -6   3 1244.16 81.9216   2
   8   6   3 1331.55 82.6140   2
   8   6   3 1119.66 80.2597   4
   5  -8  -3 104.166 14.3875   3
  -5   8  -3 85.2138 7.91677   2
  -5   8  -3 106.638 10.2919   4
   8   5  -3 114.289 12.9171   4
  -8  -5  -3 109.801 12.2617   2
   8   5   3 107.745 11.8597   2
  -8  -5   3 108.295 11.5810   2
  -5   8   3 122.194 11.6077   2
   8   5   3 104.168 9.47351   4
  -4   8  -3 967.876 63.4345   4
   8   4  -3 954.040 65.1259   4
  -8  -4  -3 974.724 64.3527   2
   4  -8  -3 883.298 66.2792   3
  -8  -4   3 977.211 63.8229   2
  -4   8   3 999.002 63.8661   2
   8   4   3 930.609 64.5103   3
   8   4   3 954.045 63.6397   2
   3  -8  -3 189.467 15.1154   2
  -3   8  -3 181.727 15.9988   4
   3  -8  -3 180.200 19.3561   3
   8   3  -3 175.236 19.4592   4
  -3   8  -3 199.955 14.1649   2
   3  -8  -3 185.577 14.4029   2
  -8  -3  -3 184.598 17.2573   2
   8   3   3 174.780 15.8608   3
  -3   8   3 179.543 16.0471   2
  -8  -3   3 203.012 15.8015   2
   8   3   3 187.092 15.4458   2
   2  -8  -3 10.4702 4.31574   2
   8   2  -3 5.85147 5.87207   4
   8   2  -3 15.3188 4.49374   2
   2  -8  -3 14.8312 5.06002   2
  -2   8  -3 7.76104 2.63775   2
   8   2  -3 32.8724 11.1682   3
  -2   8   3 7.59708 4.71263   2
  -8  -2   3 10.1488 5.24998   2
   8   2   3 10.5692 4.71305   3
   8   2   3 11.9018 4.04933   2
  -1   8  -3 38.3969 6.31096   4
   1  -8  -3 31.7178 6.37416   2
   8   1  -3 31.7525 8.02807   4
   8   1  -3 37.1935 9.89003   3
  -1   8  -3 53.9636 6.42825   2
  -1   8  -3 26.2906 4.86930   2
   8   1  -3 34.7407 6.25931   2
   1  -8  -3 41.7845 6.55448   2
   8   1   3 37.9257 5.33695   2
   8   1   3 34.4154 6.51715   3
  -1   8   3 40.5540 7.12304   2
  -8  -1   3 40.3243 6.27230   2
   8   0  -3 5141.34 347.145   2
   0   8  -3 5322.83 347.214   4
   0   8  -3 5855.44 347.044   2
   0  -8  -3 5986.61 347.538   2
   8   0  -3 6035.80 352.630   3
   0   8   3 5887.26 348.255   2
   8   0   3 4562.89 346.424   3
   0  -8   3 5021.56 346.113   2
  -8   0   3 5643.92 347.086   2
  -1  -8  -3 30.5045 5.01709   2
   8  -1  -3 45.8250 6.00755   2
   1   8  -3 39.9846 6.07521   2
   1   8  -3 40.9939 6.88878   4
  -1  -8  -3 47.7279 7.15031   2
  -8   1  -3 26.4137 3.65326   2
   8  -1  -3 40.4714 10.0040   3
  -8   1   3 30.4317 5.08925   2
   1   8   3 34.5400 6.85074   2
   8  -1   3 28.4261 5.47806   3
  -1  -8   3 35.8832 5.41338   2
  -1  -8   3 31.3764 4.61210   2
   2   8  -3 10.2459 4.19301   2
  -8   2  -3 9.22475 3.16317   2
   2   8  -3 11.5813 4.52979   4
   8  -2  -3 29.5522 9.23254   3
  -2  -8  -3 9.66231 4.59631   2
   8  -2  -3 9.41673 3.59505   2
  -2  -8   3 13.9639 4.37672   2
   8  -2   3 12.5042 4.19010   3
  -2  -8   3 14.7772 3.52259   2
   2   8   3 9.29979 4.73179   2
  -8   2   3 9.26620 3.40468   2
   8  -3  -3 196.341 20.2466   3
  -3  -8  -3 184.611 14.9704   2
  -8   3  -3 141.153 14.9176   3
   3   8  -3 176.011 14.4280   4
   8  -3  -3 178.583 12.2123   2
   3   8   3 191.307 14.7739   4
  -8   3   3 160.904 13.0632   2
   3   8   3 169.599 15.0266   2
   8  -3   3 127.745 13.5353   3
  -3  -8   3 167.081 14.3286   2
  -3  -8   3 135.369 12.8719   2
  -4  -8  -3 1006.38 60.8815   2
   4   8  -3 858.753 60.0393   4
  -8   4  -3 765.224 61.6633   3
   8  -4  -3 965.523 64.6559   3
  -8   4  -3 1000.08 57.8792   4
  -8   4   3 894.453 59.1924   2
   4   8   3 854.461 59.7411   4
  -4  -8   3 869.938 60.3883   2
   4   8   3 895.197 60.5398   2
   8  -5  -3 98.5883 14.5980   3
  -8   5  -3 104.825 8.22602   4
  -5  -8  -3 106.302 11.6103   2
  -8   5  -3 91.2845 7.45490   2
   5   8  -3 99.1514 10.7182   4
   5   8   3 107.098 10.4336   4
   8  -5   3 91.7867 11.4494   3
  -8   5   3 92.6664 9.58327   2
   5   8   3 99.1766 11.2690   2
  -5  -8   3 93.8779 11.0395   2
  -8   6  -3 1232.92 78.5401   4
   6   8  -3 1159.63 80.3090   4
  -6  -8  -3 1239.76 80.9333   2
   8  -6  -3 1297.06 83.7831   3
   6   8   3 1158.00 79.9272   4
  -8   6   3 1209.42 79.9851   2
  -6  -8   3 1223.11 81.0405   2
   6   8   3 1264.29 81.2667   2
   8  -7  -3 3.55283 6.29066   3
   7   8  -3 2.81431 3.93992   4
  -8   7  -3 10.4800 2.27855   2
  -8   7  -3 2.44515 2.98940   4
  -7  -8  -3 7.10485 4.66558   2
   7   8   3 -2.3892 4.37049   2
   7   8   3 3.35855 4.10375   4
  -7  -8   3 4.02529 4.60835   2
  -8   7   3 1.58924 3.76605   2
  -8  -8  -3 890.593 57.3196   2
   8  -8  -3 876.813 59.8800   3
  -8   8  -3 705.817 52.9827   2
   8   8  -3 810.974 56.6183   4
  -8   8   3 891.028 56.1268   2
  -8  -8   3 833.939 57.0793   2
   8   8   3 874.507 57.7797   2
   8   8   3 829.693 56.1545   4
   9   8  -3 279.932 23.7951   4
  -8   9  -3 311.682 22.3576   4
   8  -9  -3 299.855 26.8148   3
  -9  -8  -3 306.087 24.2810   2
   9   8   3 327.369 25.3642   2
  -9  -8   3 290.636 24.0185   2
   9   8   3 285.469 22.9968   4
  -8   9   3 301.983 23.0513   2
  -9  -7  -3 171.808 16.1146   2
   7  -9  -3 176.216 18.8296   3
   9   7  -3 156.916 15.6068   4
  -7   9  -3 156.917 13.7898   4
  -9  -7   3 152.830 15.3764   2
   9   7   3 164.655 14.2368   4
   9   7   3 168.490 16.3925   2
  -7   9   3 167.433 14.8116   2
  -6   9  -3 137.378 11.8660   2
  -9  -6  -3 176.146 16.0907   2
   9   6  -3 165.258 16.1396   4
  -6   9  -3 169.577 14.0146   4
   6  -9  -3 171.396 18.5503   3
  -9  -6   3 164.782 15.4184   2
   9   6   3 175.332 13.7090   4
   9   6   3 172.905 16.0224   2
  -6   9   3 185.484 15.1452   2
   9   5  -3 1216.78 75.8280   4
  -9  -5  -3 1113.90 74.2853   2
  -5   9  -3 1064.99 72.7452   4
   5  -9  -3 1060.29 76.6093   3
  -5   9   3 1201.30 73.8366   2
   9   5   3 1080.91 73.9648   2
  -9  -5   3 1140.03 74.3175   2
   9   5   3 1038.02 71.5450   4
  -4   9  -3 503.330 32.8846   2
   9   4  -3 492.740 36.9351   4
   4  -9  -3 460.963 37.9761   3
  -4   9  -3 474.720 33.8649   4
  -9  -4  -3 513.623 35.3833   2
   9   4   3 489.872 34.6398   2
  -4   9   3 505.716 34.8366   2
  -9  -4   3 463.229 34.5760   2
   9   4   3 484.803 35.7510   3
   9   3  -3 1547.78 105.575   4
   3  -9  -3 1548.71 101.726   2
  -3   9  -3 1605.06 103.172   4
   9   3  -3 1626.17 109.909   3
  -9  -3  -3 1690.01 104.216   2
  -3   9  -3 1719.37 102.352   2
   3  -9  -3 1640.72 101.719   2
  -9  -3   3 1593.93 103.427   2
   9   3   3 1478.62 103.758   3
   9   3   3 1489.66 103.014   2
  -3   9   3 1572.25 103.632   2
   2  -9  -3 6.27499 3.38672   2
   2  -9  -3 10.2936 4.23312   2
   9   2  -3 6.24478 8.44832   3
  -2   9  -3 8.37937 3.56286   2
  -9  -2  -3 9.86417 4.90555   2
   9   2  -3 18.1573 7.09386   4
  -2   9  -3 12.4079 4.56238   4
   9   2   3 12.3069 4.26689   2
   9   2   3 6.99396 4.90616   3
  -2   9   3 9.62412 4.91249   2
  -9  -2   3 6.38594 3.69821   2
   9   1  -3 634.246 51.1079   2
   9   1  -3 790.541 57.6157   3
  -1   9  -3 859.232 51.6003   2
   1  -9  -3 819.277 51.8647   2
   9   1  -3 785.367 62.2470   4
  -1   9  -3 813.986 52.2649   4
   9   1   3 657.394 51.6129   3
  -1   9   3 806.473 52.7297   2
  -9  -1   3 800.004 51.6460   2
   0   9  -3 31.7124 6.45251   4
   0  -9  -3 41.2747 6.69837   2
   0  -9  -3 30.6423 5.59250   2
   0   9  -3 46.6119 6.58616   2
   9   0  -3 32.8460 9.89273   3
   0   9   3 38.8010 6.81862   2
  -9   0   3 44.8448 6.68564   2
   0  -9   3 40.2897 5.66062   2
   9   0   3 39.3343 6.40812   3
   1   9  -3 707.894 51.7809   4
   1   9  -3 790.717 51.6523   2
   9  -1  -3 810.370 57.4603   3
  -1  -9  -3 801.213 51.9043   2
   9  -1  -3 732.201 50.7231   2
  -1  -9   3 734.348 50.8759   2
  -9   1   3 799.231 51.2658   2
   1   9   3 792.942 52.4483   2
   9  -2  -3 5.39329 8.13687   3
   2   9  -3 5.96050 4.27896   4
   2   9  -3 6.89519 3.81200   2
  -2  -9  -3 4.29278 4.09127   2
  -9   2  -3 13.0344 2.27697   2
  -2  -9   3 15.0102 4.60573   2
   9  -2   3 5.55634 3.94512   3
   2   9   3 14.6035 5.33852   2
  -9   2   3 6.12698 3.25163   2
   2   9   3 8.33505 4.74382   4
   3   9  -3 1534.90 99.2254   2
   3   9  -3 1429.23 99.3089   4
   9  -3  -3 1517.42 104.386   3
  -3  -9  -3 1487.06 99.2544   2
  -9   3   3 1520.39 98.2777   2
   3   9   3 1535.96 99.5425   4
   3   9   3 1586.27 99.9741   2
  -3  -9   3 1593.67 99.4935   2
  -9   4  -3 446.041 30.0751   4
  -4  -9  -3 464.643 32.9321   2
   9  -4  -3 471.656 37.2713   3
   4   9  -3 437.391 32.7666   4
  -4  -9   3 439.494 32.9879   2
  -9   4   3 486.000 31.6546   2
   4   9   3 455.026 33.1998   2
   4   9   3 469.020 32.6903   4
   5   9  -3 960.503 69.1086   4
  -5  -9  -3 1067.86 69.6430   2
   9  -5  -3 1166.32 73.7378   3
  -9   5  -3 1190.77 67.0414   4
   5   9   3 1040.59 69.8423   2
  -5  -9   3 1043.54 69.9521   2
  -9   5   3 1040.23 68.2642   2
   9  -5   3 859.892 69.6355   3
   5   9   3 1015.30 68.9673   4
   6   9  -3 163.664 14.6583   4
  -9   6  -3 175.612 12.3115   4
   9  -6  -3 173.373 18.3640   3
  -6  -9  -3 166.916 15.2659   2
  -9   6  -3 128.707 11.0723   2
   6   9   3 152.069 14.2087   4
  -6  -9   3 203.942 16.3994   2
   6   9   3 162.836 15.6347   2
  -9   6   3 161.265 13.6944   2
  -9   7  -3 158.427 11.6099   2
   9  -7  -3 169.093 18.3288   3
   7   9  -3 154.415 14.9490   4
  -7  -9  -3 160.960 15.5679   2
  -9   7  -3 161.051 12.7647   4
  -9   7   3 175.518 14.6844   2
   7   9   3 147.085 14.7137   4
  -7  -9   3 179.446 16.0810   2
   7   9   3 156.924 15.7539   2
  -8  -9  -3 283.240 23.6018   2
   9  -8  -3 324.482 26.9266   3
   8   9  -3 277.716 23.1939   4
  -8  -9   3 289.752 23.9475   2
   8   9   3 283.830 24.0767   2
   8   9   3 289.680 23.1545   4
  -9   8   3 306.263 22.3688   2
  -9   9  -3 249.106 18.5865   4
   9   9  -3 225.815 20.2397   4
   9   9   3 278.791 22.5463   2
   9   9   3 209.861 19.5098   4
  -9   9   3 246.846 19.1486   2
   9 -10  -3 16.9238 8.05847   3
 -10  -9  -3 12.1073 6.06948   2
  10   9  -3 24.0034 6.95763   4
  -9  10  -3 24.0690 5.31348   4
 -10  -9   3 18.4719 6.80981   2
  -9  10   3 18.6178 5.28020   2
  10   9   3 17.3782 5.78646   4
  10   9   3 13.3138 6.90714   2
   8 -10  -3 10.0722 8.15588   3
  -8  10  -3 9.00469 4.38833   4
  10   8  -3 12.3776 6.13995   4
  10   8   3 17.1607 6.85888   2
 -10  -8   3 3.78506 5.24047   2
  10   8   3 10.1969 4.73841   4
  -8  10   3 15.1318 6.40468   2
 -10  -7  -3 228.962 19.2471   2
   7 -10  -3 215.071 21.6939   3
  10   7  -3 203.469 19.1807   4
  -7  10  -3 194.777 16.8359   4
  10   7   3 197.476 19.0879   2
 -10  -7   3 192.941 18.3108   2
  10   7   3 216.699 16.7594   4
  -7  10   3 239.672 17.9925   2
 -10  -6  -3 7.39091 5.45272   2
  -6  10  -3 3.15771 2.01450   2
   6 -10  -3 -1.2989 5.68556   3
  10   6  -3 5.94525 5.84078   4
  -6  10  -3 0.41685 3.61959   4
  10   6   3 15.4819 3.88122   4
  10   6   3 1.74897 4.57975   2
 -10  -6   3 3.66197 4.36015   2
  -6  10   3 7.20975 4.60178   2
  -5  10  -3 34.5542 5.87393   4
 -10  -5  -3 36.0374 7.47698   2
   5 -10  -3 30.1648 8.98593   3
  -5  10  -3 24.0997 3.91682   2
  10   5  -3 47.6664 9.67117   4
  10   5   3 43.9760 9.21063   3
  10   5   3 33.6409 7.16126   2
 -10  -5   3 47.4870 8.18963   2
  -5  10   3 44.5268 7.33882   2
  10   4  -3 1.29334 6.22356   4
  -4  10  -3 9.00965 4.02473   4
  10   4  -3 11.6880 9.13716   3
  -4  10  -3 1.82562 2.77985   2
 -10  -4  -3 3.73446 4.43072   2
  10   4   3 7.52730 5.37910   3
  -4  10   3 12.2561 5.77954   2
  10   4   3 5.65492 4.32015   2
 -10  -4   3 17.9250 5.48412   2
 -10  -3  -3 7.98967 5.09327   2
  -3  10  -3 11.9026 4.39491   4
  10   3  -3 3.18041 9.90891   3
  -3  10  -3 2.34426 3.21273   2
  10   3  -3 8.24248 7.13063   4
  10   3   3 15.0362 6.18576   3
  10   3   3 10.9007 5.57380   2
  -3  10   3 3.78924 4.62594   2
 -10  -3   3 7.11365 4.16091   2
  10   2  -3 1808.41 122.993   4
  -2  10  -3 1760.34 120.456   4
   2 -10  -3 1628.85 119.836   2
 -10  -2  -3 1941.45 121.088   2
   2 -10  -3 1899.35 119.562   2
  -2  10  -3 2173.10 120.602   2
  10   2  -3 2067.00 128.022   3
  -2  10   3 1885.97 121.095   2
 -10  -2   3 1852.70 120.486   2
  10   2   3 1678.33 120.969   3
 -10  -1  -3 123.870 12.5397   2
   1 -10  -3 95.7715 10.4936   2
  -1  10  -3 135.662 11.4113   2
  10   1  -3 86.1496 9.62230   2
   1 -10  -3 106.810 10.8792   2
  -1  10  -3 102.259 11.3925   4
  10   1  -3 129.799 19.2792   3
  -1  10   3 101.347 11.7167   2
 -10  -1   3 120.627 10.8256   2
  10   1   3 91.3478 11.3352   3
   0 -10  -3 2626.61 152.936   2
 -10   0  -3 2329.45 146.734   2
  10   0  -3 2460.88 153.550   3
   0  10  -3 2445.00 146.911   2
   0  10  -3 2288.02 147.338   4
   0  10   3 2313.75 147.417   2
   0 -10   3 2062.15 144.896   2
 -10   0   3 2284.17 146.395   2
  10   0   3 1859.54 146.073   3
   1  10  -3 131.017 12.6516   4
   1  10  -3 118.434 11.4733   2
  -1 -10  -3 132.242 12.1620   2
 -10   1  -3 114.243 11.0557   2
  10  -1  -3 131.736 18.5182   3
 -10   1   3 118.440 10.8093   2
  10  -1   3 81.7699 10.7099   3
   1  10   3 110.092 12.5682   4
  -1 -10   3 107.736 10.4331   2
   1  10   3 114.261 12.3124   2
   2  10  -3 1836.95 122.953   2
  -2 -10  -3 1946.68 123.148   2
  10  -2  -3 1963.72 129.053   3
   2  10  -3 1871.59 123.551   4
  -2 -10   3 1847.66 123.725   2
   2  10   3 1929.49 123.740   2
 -10   2   3 2053.36 125.814   2
   2  10   3 1796.65 123.502   4
  -3 -10  -3 14.8301 5.02779   2
  10  -3  -3 11.1690 8.41662   3
   3  10  -3 2.08657 4.01699   2
   3  10  -3 8.51481 4.79474   4
  -3 -10   3 9.37217 4.61571   2
 -10   3   3 8.38627 3.41852   2
   3  10   3 9.50367 5.55351   2
  10  -3   3 15.4849 5.18248   3
   3  10   3 6.06622 4.61590   4
  10  -4  -3 2.93929 7.29514   3
  -4 -10  -3 14.4598 5.33391   2
 -10   4  -3 3.34121 1.67100   2
   4  10  -3 -2.8458 3.71031   4
   4  10   3 3.89278 4.82703   2
  -4 -10   3 7.72161 4.78765   2
   4  10   3 7.81849 4.61433   4
  10  -4   3 -1.2758 3.87272   3
 -10   4   3 3.95050 3.05645   2
   5  10  -3 31.8075 6.49047   4
 -10   5  -3 39.7116 5.18886   4
 -10   5  -3 42.4649 4.39894   4
  10  -5  -3 48.4336 11.1835   3
  -5 -10  -3 35.3368 6.93553   2
  -5 -10   3 32.5889 7.21543   2
  10  -5   3 30.6289 7.24319   3
 -10   5   3 46.5259 6.22711   2
   5  10   3 38.6180 7.05786   4
   5  10   3 38.7391 7.36851   2
  10  -6  -3 0.33468 6.63111   3
 -10   6  -3 3.98322 2.59734   4
   6  10  -3 7.43850 4.67419   4
  -6 -10  -3 6.04687 4.96260   2
   6  10   3 8.77958 5.23518   2
   6  10   3 5.48423 4.69433   4
  -6 -10   3 3.61680 4.88012   2
 -10   6   3 11.0969 4.12519   2
  -7 -10  -3 218.286 18.2411   2
 -10   7  -3 189.965 13.7850   2
   7  10  -3 181.276 17.2756   4
  10  -7  -3 211.736 21.0108   3
 -10   7  -3 216.882 15.1574   4
  -7 -10   3 194.700 18.5524   2
   7  10   3 192.563 18.2756   2
 -10   7   3 200.271 16.5933   2
   7  10   3 201.565 17.4731   4
   8  10  -3 9.13866 5.48207   4
  10  -8  -3 8.12294 8.04697   3
 -10   8  -3 13.5657 4.37345   4
  -8 -10  -3 3.30039 6.25762   2
 -10   8   3 15.0127 4.58572   2
   8  10   3 9.18077 8.00829   2
   8  10   3 11.2527 5.74753   4
  -8 -10   3 30.8425 8.73803   2
  -9 -10  -3 22.9918 7.25218   2
  10  -9  -3 16.0389 7.51615   3
 -10   9  -3 19.5966 4.93501   4
   9  10   3 16.9401 5.89585   4
  -9 -10   3 17.4670 6.81726   2
   9  10   3 22.1967 7.41414   2
 -10  10  -3 920.034 58.7844   4
  10  10  -3 912.132 60.7945   4
  10 -10  -3 906.332 63.6186   3
 -10 -10  -3 867.336 60.7358   2
 -10  10   3 837.681 58.7648   2
  10  10   3 875.271 61.5532   2
 -10 -10   3 883.476 61.3237   2
  10  10   3 849.151 59.6679   4
 -10  11  -3 155.124 13.4787   4
  11  10  -3 142.805 15.4200   4
  11  10   3 110.474 15.9060   2
  11  10   3 153.683 13.6499   4
 -10  11   3 152.360 13.5957   2
  -9  11  -3 59.6941 8.40590   4
 -11  -9  -3 55.1329 10.1389   2
  11   9  -3 68.1323 11.0813   4
   9 -11  -3 58.4016 11.4032   3
  11   9   3 82.6161 8.94064   4
 -11  -9   3 45.3196 8.91760   2
  -9  11   3 61.9835 8.81866   2
  11   9   3 54.1816 9.93637   2
   8 -11  -3 -1.3312 6.41842   3
  -8  11  -3 1.79767 3.75961   4
 -11  -8  -3 4.08563 5.63260   2
  11   8  -3 2.08113 5.45891   4
 -11  -8   3 1.78106 4.98325   2
  11   8   3 6.07721 3.62517   4
  -8  11   3 -1.5384 3.77094   2
  11   8   3 0.03440 5.34938   2
  11   7  -3 1380.54 86.4618   4
 -11  -7  -3 1276.75 86.8642   2
   7 -11  -3 1334.20 88.4830   3
  -7  11  -3 1200.78 83.5363   4
  -7  11   3 1302.34 84.1251   2
  11   7   3 1178.36 85.2062   2
  11   7   3 1342.57 82.5484   4
 -11  -7   3 1196.86 84.8628   2
  11   6  -3 76.3335 12.3718   4
 -11  -6  -3 68.5952 10.0093   2
  -6  11  -3 67.3752 9.04852   4
 -11  -6   3 53.2703 9.00070   2
  11   6   3 69.3952 10.2217   2
  -6  11   3 68.6521 9.52536   2
  11   6   3 90.7915 12.9437   3
 -11  -5  -3 254.996 21.3570   2
  11   5  -3 300.602 30.0901   3
  -5  11  -3 224.848 19.8375   4
  11   5  -3 282.354 24.4296   4
  11   5   3 233.788 20.8691   2
  11   5   3 253.179 22.7934   3
 -11  -5   3 272.059 21.5752   2
  -5  11   3 260.688 20.8233   2
  11   4  -3 3.62913 7.36362   4
 -11  -4  -3 1.91291 4.86102   2
  -4  11  -3 4.86008 3.27927   2
  -4  11  -3 -0.3263 3.76450   4
  11   4  -3 11.9442 12.0300   3
  -4  11   3 2.11652 4.57534   2
  11   4   3 4.51995 4.35476   2
  11   4   3 8.46453 5.55896   3
 -11  -4   3 0.30956 4.14380   2
  11   3  -3 33.3214 9.64981   4
 -11  -3  -3 35.7884 7.13887   2
  -3  11  -3 38.2608 7.00031   4
  11   3  -3 42.9782 13.9073   3
  -3  11  -3 41.7204 6.23293   2
 -11  -3   3 33.4198 6.33764   2
  11   3   3 43.3997 8.51083   3
  -3  11   3 42.6758 7.71548   2
  -2  11  -3 351.535 24.0968   2
   2 -11  -3 323.312 22.7108   2
 -11  -2  -3 331.216 24.7350   2
  11   2  -3 348.327 32.8394   3
  -2  11  -3 309.727 24.3907   4
  -2  11   3 324.782 24.8996   2
  11   2   3 288.227 25.1569   3
 -11  -2   3 320.821 24.2598   2
  -1  11  -3 760.746 53.2226   4
   1 -11  -3 811.139 52.3826   2
  11   1  -3 898.674 61.3651   3
  -1  11  -3 862.627 58.1098   2
 -11  -1  -3 802.688 52.9903   2
  11   1   3 655.996 52.8072   3
 -11  -1   3 759.041 52.5709   2
  -1  11   3 780.180 53.4203   2
   0  11  -3 87.5616 9.48303   2
   0 -11  -3 66.2630 7.38669   2
   0  11  -3 57.6888 8.69531   4
  11   0  -3 88.0290 16.8159   3
   0 -11  -3 67.1944 9.30707   2
 -11   0   3 85.0247 8.96257   2
   0  11   3 70.4666 10.0502   2
   0  11   3 92.3283 11.4116   4
  11   0   3 72.5195 9.25358   3
  -1 -11  -3 843.293 51.8789   2
  11  -1  -3 814.402 58.6142   3
   1  11  -3 758.886 51.3114   2
   1  11  -3 742.085 51.9666   4
 -11   1  -3 820.924 51.0390   2
  11  -1   3 636.821 50.7186   3
   1  11   3 748.006 52.0590   2
  -1 -11   3 735.235 50.1603   2
 -11   1   3 768.300 50.8463   2
   1  11   3 733.853 52.3971   4
  -2 -11  -3 329.670 24.3810   2
   2  11  -3 323.483 24.2415   2
  11  -2  -3 352.569 31.4872   3
   2  11  -3 322.758 25.1769   4
 -11   2  -3 314.168 23.1133   2
   2  11   3 327.151 25.0915   2
  -2 -11   3 307.649 23.6665   2
 -11   2   3 330.649 23.3350   2
  11  -2   3 293.847 23.9191   3
   2  11   3 295.694 24.8524   4
   3  11  -3 45.9556 8.44447   4
 -11   3  -3 41.0311 5.92024   2
  11  -3  -3 39.3826 12.5546   3
   3  11  -3 35.2181 6.59186   2
  -3 -11  -3 27.6571 6.51233   2
   3  11   3 33.6775 7.52488   4
 -11   3   3 34.5018 5.76026   2
  -3 -11   3 30.8437 6.64771   2
   3  11   3 41.3972 7.89173   2
   4  11  -3 6.71714 5.53445   4
 -11   4  -3 1.85536 2.62226   2
  -4 -11  -3 2.77583 4.41790   2
  11  -4  -3 6.25725 7.94929   3
   4  11   3 5.37288 5.04098   2
  -4 -11   3 6.60944 5.15394   2
  11  -4   3 1.86433 4.09336   3
   4  11   3 6.29331 4.92764   4
 -11   4   3 2.04198 2.89306   2
 -11   5  -3 229.151 16.5022   2
   5  11  -3 230.545 19.7938   4
  11  -5  -3 242.498 23.7914   3
  -5 -11  -3 255.555 19.7150   2
 -11   5   3 228.849 18.8254   2
   5  11   3 222.638 19.3196   4
  -5 -11   3 242.131 20.4394   2
  11  -5   3 192.583 19.4526   3
   5  11   3 245.816 20.5956   2
  11  -6  -3 74.6628 12.2952   3
  -6 -11  -3 59.3962 8.89801   2
 -11   6  -3 65.8924 6.04156   2
 -11   6  -3 63.9841 6.04806   4
 -11   6  -3 63.0884 7.19486   4
   6  11  -3 82.2057 10.9303   4
   6  11   3 62.5971 9.84969   2
   6  11   3 60.8524 9.32226   4
  -6 -11   3 57.7615 9.70377   2
 -11   6   3 67.4161 12.0938   2
  11  -6   3 55.4515 10.3068   3
  -7 -11  -3 1287.97 81.4468   2
  11  -7  -3 1398.71 85.4521   3
 -11   7  -3 1042.35 77.2648   2
 -11   7  -3 1297.40 78.5166   4
   7  11   3 1159.67 80.8799   4
  -7 -11   3 1155.28 82.2596   2
   7  11   3 1214.99 81.9463   2
 -11   7   3 1243.01 81.1265   2
  11  -8  -3 -2.9088 5.51388   3
 -11   8  -3 -0.5303 2.70708   4
   8  11  -3 4.03138 5.12314   4
  -8 -11  -3 6.36894 5.47830   2
 -11   8   3 8.36420 4.11858   2
   8  11   3 8.22785 4.78531   4
   8  11   3 12.9348 6.48891   2
  -8 -11   3 2.96259 5.45810   2
  -9 -11  -3 66.2611 9.99028   2
  11  -9  -3 72.6556 13.4826   3
   9  11  -3 68.3758 9.94120   4
 -11   9  -3 68.2993 8.00528   4
   9  11   3 69.1172 10.1446   4
 -11   9   3 62.1041 8.26243   2
   9  11   3 46.8333 9.42813   2
  -9 -11   3 64.8654 10.5993   2
 -11  10  -3 147.008 12.6331   4
  10  11  -3 133.541 14.8175   4
 -11  10   3 144.422 12.9930   2
  10  11   3 129.713 17.3924   2
 -10 -11   3 130.867 17.3166   2
  10  11   3 140.313 13.8626   4
  11 -11  -3 602.124 43.1481   3
 -11  11  -3 520.768 37.3469   4
  11  11  -3 501.935 40.3386   4
 -11 -11  -3 554.162 40.0214   2
  11  11   3 510.246 40.5063   2
  11  11   3 539.348 38.1355   4
 -11 -11   3 556.194 40.9121   2
 -12 -11  -3 -2.5949 5.25611   2
  12  11  -3 5.35257 4.65243   4
 -11  12  -3 12.1165 3.98343   4
  12  11   3 1.71497 5.43840   2
 -12 -11   3 -3.8582 5.17502   2
  12  10  -3 354.981 27.7726   4
 -12 -10  -3 328.136 27.4416   2
 -10  12  -3 329.623 25.2178   4
  12  10   3 362.588 28.7551   2
 -12 -10   3 307.292 27.4882   2
 -12  -9  -3 -6.5883 9.17399   2
  -9  12  -3 5.17513 4.95612   4
  12   9  -3 18.9464 6.87459   4
  12   9   3 1.23880 5.06751   3
 -12  -9   3 11.2588 6.67112   2
  12   9   3 2.07968 5.35771   2
  -9  12   3 -0.1171 3.91983   2
  -8  12  -3 994.896 69.7876   4
 -12  -8  -3 1088.47 71.4448   2
  12   8  -3 1095.52 72.2962   4
  -8  12   3 1026.87 69.5551   2
  12   8   3 1057.80 71.7059   2
 -12  -8   3 1025.66 71.1155   2
  12   8   3 1027.02 72.3966   3
  12   7  -3 10.1509 7.31393   4
  -7  12  -3 11.4277 4.98634   4
 -12  -7  -3 8.56885 6.24367   2
  12   7   3 14.6285 6.63464   3
 -12  -7   3 6.45915 5.57882   2
  -7  12   3 3.79794 4.63684   2
 -12  -6  -3 627.783 45.1952   2
  -6  12  -3 610.906 43.9379   4
  12   6  -3 699.680 47.7871   4
  -6  12   3 668.111 44.5601   2
 -12  -6   3 623.478 44.9998   2
  12   6   3 586.874 46.0441   3
  -5  12  -3 119.579 12.8296   4
  12   5  -3 140.810 29.8073   3
  12   5  -3 150.861 17.7794   4
 -12  -5  -3 135.446 14.2794   2
  12   5   3 137.400 15.6531   3
  -5  12   3 124.328 13.5183   2
  -4  12  -3 1553.23 112.979   4
  12   4  -3 2074.65 124.936   3
 -12  -4  -3 1663.46 113.623   2
  -4  12  -3 1796.17 112.328   2
  12   4  -3 1919.96 117.607   4
  12   4   3 1632.41 114.851   3
  -4  12   3 1733.37 113.538   2
 -12  -4   3 1662.23 113.562   2
  -3  12  -3 70.9152 8.37525   2
 -12  -3  -3 56.0354 8.59417   2
  12   3  -3 47.4783 13.8264   3
  12   3  -3 68.2592 12.4361   4
  -3  12  -3 48.2609 8.48143   4
  -3  12   3 65.8489 9.28781   2
  12   3   3 64.1978 10.9825   3
 -12  -3   3 59.1509 8.56152   2
  -2  12  -3 333.344 23.4187   2
 -12  -2  -3 309.818 23.8819   2
  -2  12  -3 271.401 23.7746   4
  12   2  -3 369.341 33.8996   3
 -12  -2   3 321.345 23.8375   2
  -2  12   3 304.660 24.2700   2
  -2  12   3 330.060 26.1444   4
  12   2   3 277.350 24.5257   3
   1 -12  -3 85.9231 9.08668   2
  12   1  -3 113.685 19.3551   3
 -12  -1  -3 72.1270 9.95538   2
  -1  12  -3 89.4395 9.90096   2
  -1  12  -3 76.1305 10.6746   4
   1 -12  -3 80.4743 8.69300   2
 -12  -1   3 90.7397 10.0047   2
  -1  12   3 77.2675 10.7975   2
  12   1   3 77.0050 10.1968   3
  -1  12   3 90.4939 12.4032   4
   0  12  -3 14.4643 6.02141   4
   0 -12  -3 23.5101 3.96535   2
  12   0  -3 11.5832 10.5828   3
 -12   0  -3 5.92685 4.31200   2
   0  12  -3 11.4680 4.59148   2
   0 -12  -3 10.7380 4.99841   2
 -12   0   3 5.69119 3.94215   2
   0  12   3 12.2233 5.85477   2
  12   0   3 5.77486 4.48725   3
   0  12   3 40.2340 8.53702   4
  -1 -12  -3 93.7056 11.1012   2
  12  -1  -3 108.893 18.2946   3
 -12   1  -3 82.1829 9.84288   2
   1  12  -3 80.4895 11.3782   4
   1  12  -3 86.4843 10.2655   2
  12  -1   3 96.8994 16.4869   3
   1  12   3 81.3891 11.4964   2
 -12   1   3 98.2129 10.0630   2
   1  12   3 94.5816 12.4026   4
  -1 -12   3 93.3821 8.85786   2
  12  -2  -3 351.619 31.8756   3
   2  12  -3 308.786 23.6138   2
   2  12  -3 296.594 24.3536   4
 -12   2  -3 317.608 22.8165   2
  -2 -12  -3 316.025 23.7884   2
 -12   2   3 325.611 22.8792   2
   2  12   3 282.190 24.2698   2
  -2 -12   3 326.966 23.1857   2
  12  -2   3 263.258 23.0865   3
   2  12   3 283.591 24.4039   4
  -3 -12  -3 60.0105 8.67264   2
 -12   3  -3 53.2234 7.35471   2
  12  -3  -3 60.1584 13.6800   3
   3  12  -3 71.0947 10.4457   4
   3  12  -3 55.3128 8.68076   2
   3  12   3 49.0054 8.81359   2
  12  -3   3 49.4669 8.25428   3
 -12   3   3 63.2591 7.92818   2
   3  12   3 55.3157 9.11939   4
  -3 -12   3 54.8368 8.78564   2
   4  12  -3 1561.51 108.235   4
  -4 -12  -3 1643.58 104.260   2
 -12   4  -3 1571.08 102.358   2
  12  -4  -3 1675.86 110.091   3
   4  12   3 1533.33 104.648   4
  12  -4   3 1375.61 104.185   3
 -12   4   3 1620.98 103.090   2
  -4 -12   3 1755.32 105.346   2
   4  12   3 1625.63 105.308   2
 -12   5  -3 117.916 10.0736   2
   5  12  -3 117.770 13.8500   4
  12  -5  -3 145.648 18.1121   3
  -5 -12  -3 145.456 13.4051   2
 -12   5   3 119.964 11.2470   2
   5  12   3 113.482 14.3742   2
  -5 -12   3 124.129 14.0508   2
   5  12   3 105.005 12.9541   4
  12  -5   3 109.230 13.2753   3
  -6 -12  -3 618.866 41.7605   2
   6  12  -3 577.175 42.1453   4
 -12   6  -3 539.052 38.3700   2
  12  -6  -3 630.473 45.7103   3
  -6 -12   3 532.172 42.3868   2
   6  12   3 576.194 41.7546   4
   6  12   3 632.496 43.1309   2
  12  -6   3 539.438 42.4887   3
 -12   6   3 652.434 40.5775   2
  12  -7  -3 10.3800 7.82442   3
 -12   7  -3 13.5536 2.74757   4
  -7 -12  -3 7.63726 5.49438   2
   7  12  -3 10.3657 5.00701   4
 -12   7   3 13.3391 4.40078   2
   7  12   3 15.3048 7.10907   2
  -7 -12   3 10.5903 6.19427   2
   7  12   3 10.8777 5.27783   4
  -8 -12  -3 1048.24 69.4504   2
 -12   8  -3 1036.14 66.3211   4
   8  12  -3 979.577 69.3301   4
  12  -8  -3 1087.41 72.9970   3
   8  12   3 981.680 70.1166   2
  -8 -12   3 1076.82 71.0233   2
 -12   8   3 1025.53 67.8970   2
   8  12   3 961.258 69.0958   4
   9  12  -3 1.50311 4.78268   4
  -9 -12  -3 2.46577 9.89094   2
  12  -9  -3 10.1059 8.86774   3
   9  12   3 0.12644 4.34970   4
  -9 -12   3 0.17829 5.23140   2
 -12   9   3 7.44611 3.76413   2
   9  12   3 0.83780 6.66830   2
  10  12  -3 311.854 25.6621   4
 -10 -12  -3 298.217 25.6253   2
  12 -10  -3 346.299 28.8075   3
  10  12   3 287.183 26.2981   2
 -10 -12   3 317.422 26.9341   2
  11  12  -3 12.7154 5.92386   4
 -11 -12  -3 -0.5567 5.84367   2
  12 -11  -3 13.4850 7.58612   3
 -11 -12   3 4.88623 6.08874   2
  11  12   3 6.69771 5.02909   4
  11  12   3 -1.2358 5.42100   2
 -10  13  -3 11.7122 4.55944   4
 -13 -10  -3 5.11543 6.23986   2
  13  10  -3 6.97760 5.59051   4
  13  10   3 -6.0638 4.81860   3
 -10  13   3 7.75857 6.53529   4
 -13 -10   3 8.52447 6.40907   2
 -13  -9  -3 797.175 56.2362   2
  -9  13  -3 795.892 53.3843   4
  13   9  -3 853.411 56.1212   4
  13   9   3 660.783 56.1090   3
  13   8  -3 94.7055 19.2234   3
 -13  -8  -3 62.6902 10.5924   2
  13   8  -3 75.5430 12.3938   4
  -8  13  -3 61.5369 9.19091   4
  13   8   3 52.5691 10.2784   3
  -8  13   3 56.3569 8.60061   2
 -13  -8   3 44.6969 9.21875   2
 -13  -7  -3 248.964 21.9687   2
  -7  13  -3 241.120 20.6267   4
  13   7  -3 302.962 24.9357   4
  -7  13   3 265.056 20.9539   2
 -13  -7   3 247.273 21.9850   2
  13   7   3 218.686 21.7790   3
  13   6  -3 9.23336 8.00198   4
  -6  13  -3 11.7648 5.67982   4
 -13  -6  -3 13.2992 6.29447   2
  13   6  -3 12.9166 12.4076   3
  -6  13   3 11.8286 5.45241   2
  13   6   3 20.6605 7.33354   3
 -13  -6   3 12.7950 5.78281   2
  -5  13  -3 4.81783 4.83451   4
  13   5  -3 14.5195 8.24836   4
  13   5  -3 12.0928 12.1026   3
 -13  -5  -3 11.6633 6.11629   2
 -13  -5   3 -0.3266 4.93508   2
  13   5   3 4.94333 6.10388   3
  -5  13   3 1.48870 4.62378   2
  -5  13   3 15.5017 8.24489   4
 -13  -4  -3 66.2547 10.4218   2
  13   4  -3 62.9627 16.9938   3
  -4  13  -3 90.4292 11.0497   4
  13   4  -3 68.4145 12.7629   4
  -4  13   3 87.0931 11.1445   2
  13   4   3 71.1673 11.9749   3
 -13  -4   3 89.3630 11.0202   2
  -4  13   3 103.638 14.0650   4
  -3  13  -3 491.102 33.4847   2
  13   3  -3 544.551 45.4034   3
 -13  -3  -3 467.219 34.2059   2
  -3  13  -3 452.385 34.4066   4
 -13  -3   3 465.541 36.8776   2
  -3  13   3 508.668 36.8956   4
  13   3   3 416.150 34.9858   3
  -3  13   3 455.885 34.2639   2
  13   2  -3 33.3988 13.3981   3
 -13  -2  -3 22.6014 6.17467   2
  -2  13  -3 23.3688 6.94788   4
  -2  13  -3 28.9196 5.81204   2
 -13  -2   3 28.4427 6.23801   2
  -2  13   3 39.0006 9.03371   4
  13   2   3 31.8253 7.57675   3
  -2  13   3 27.6324 6.83283   2
  -1  13  -3 71.8739 10.3312   4
  13   1  -3 48.0995 14.6750   3
 -13  -1  -3 55.3741 8.21717   2
   1 -13  -3 51.1782 6.12680   2
  -1  13  -3 62.6724 8.41403   2
  13   1   3 48.4285 8.36279   3
  -1  13   3 39.8402 7.97028   2
 -13  -1   3 57.0085 8.17440   2
  -1  13   3 52.1013 10.0765   4
   0  13  -3 360.821 25.7633   2
   0 -13  -3 350.346 24.9359   2
   0  13  -3 309.464 26.4182   4
  13   0  -3 387.590 43.7852   3
 -13   0  -3 338.896 25.4440   2
  13   0   3 301.024 25.2955   3
   0  13   3 332.809 27.5433   4
   0  13   3 342.683 26.6453   2
 -13   0   3 360.581 25.6009   2
 -13   1  -3 62.1450 8.16779   2
   1  13  -3 55.9201 8.28468   2
   1  13  -3 48.0027 8.47399   4
  -1 -13  -3 47.5934 7.86214   2
  13  -1  -3 45.0521 13.5265   3
   1  13   3 38.4236 9.56558   4
  13  -1   3 42.0738 7.64566   3
 -13   1   3 52.2709 7.81623   2
   1  13   3 53.3430 9.26720   2
  -2 -13  -3 28.3555 6.43167   2
   2  13  -3 26.0853 6.50608   2
  13  -2  -3 46.1176 13.9110   3
   2  13  -3 25.7925 7.49258   4
 -13   2  -3 29.2609 5.85711   2
  -2 -13   3 36.9477 6.28403   2
   2  13   3 16.1470 6.29983   2
 -13   2   3 28.2190 5.53395   2
   2  13   3 36.7887 11.5962   4
  13  -2   3 26.5154 6.13083   3
   3  13  -3 417.708 33.7919   4
 -13   3  -3 483.872 32.2383   2
   3  13  -3 459.249 33.5065   2
  -3 -13  -3 479.561 33.5016   2
  13  -3  -3 475.799 39.6749   3
  13  -3   3 385.211 32.8011   3
   3  13   3 485.912 34.9758   2
 -13   3   3 495.138 32.5276   2
   3  13   3 447.226 35.5722   4
  -3 -13   3 462.712 33.1344   2
   4  13  -3 72.6625 10.7867   4
  -4 -13  -3 78.8203 10.5154   2
 -13   4  -3 88.6176 9.18297   2
  13  -4  -3 91.9259 15.9167   3
  -4 -13   3 93.9369 11.3348   2
   4  13   3 79.3194 12.0090   2
 -13   4   3 82.6457 9.26497   2
   4  13   3 87.0598 12.0304   4
  13  -4   3 74.8559 10.0499   3
   5  13  -3 4.51274 5.30028   4
  -5 -13  -3 7.04052 5.11675   2
 -13   5  -3 1.48619 3.10265   2
  13  -5  -3 7.81583 7.85292   3
   5  13   3 8.05083 6.31621   2
 -13   5   3 10.1915 3.97833   2
   5  13   3 7.55985 5.58387   4
  -5 -13   3 5.58561 5.21469   2
  13  -5   3 13.2948 5.44353   3
  13  -6  -3 12.0194 7.05371   3
  -6 -13  -3 8.64251 5.38637   2
   6  13  -3 16.3363 6.21228   4
  -6 -13   3 8.23752 6.02447   2
  13  -6   3 16.6099 5.98822   3
   6  13   3 5.47757 5.05716   4
   6  13   3 8.20904 6.23734   2
 -13   6   3 16.9465 4.69641   2
   7  13  -3 256.449 22.1166   4
  13  -7  -3 273.694 25.6336   3
  -7 -13  -3 264.592 21.6648   2
   7  13   3 254.409 25.1111   2
   7  13   3 245.365 21.6213   4
  -7 -13   3 240.377 22.6127   2
 -13   7   3 264.405 20.0936   2
  -8 -13  -3 54.1512 9.33828   2
  13  -8  -3 48.3834 10.9742   3
   8  13  -3 72.2380 14.7878   4
  -8 -13   3 54.3762 10.2507   2
   8  13   3 63.6744 10.6834   2
   8  13   3 52.6387 9.45054   4
  13  -9  -3 795.234 60.1819   3
  -9 -13  -3 783.611 52.4352   2
   9  13  -3 740.712 52.3785   4
  -9 -13   3 759.927 53.5629   2
   9  13   3 639.715 51.2421   4
   9  13   3 764.488 59.9044   2
  13 -10  -3 19.0723 8.02864   3
  10  13  -3 0.68575 8.58892   4
 -10 -13  -3 3.57096 5.37375   2
  10  13   3 4.19680 5.61737   2
 -10 -13   3 20.4101 7.16970   2
  10  13   3 7.68259 4.78821   4
  -9  14  -3 23.7728 6.19044   4
  14   9  -3 14.6082 7.52207   4
  14   9  -3 19.4152 12.3105   3
 -14  -9  -3 25.2497 8.40276   2
 -14  -9   3 21.7551 7.57019   2
  -9  14   3 32.7087 8.31048   4
 -14  -8  -3 152.131 19.2035   2
  14   8  -3 184.253 19.3448   4
  -8  14  -3 169.785 19.2139   4
 -14  -8   3 195.393 17.8917   2
  -8  14   3 100.920 20.8133   4
  14   7  -3 81.2035 18.4836   3
  14   7  -3 76.8218 12.5439   4
  -7  14  -3 50.6633 8.66341   4
 -14  -7  -3 67.1669 10.4265   2
  -7  14   3 57.6321 8.86297   2
 -14  -7   3 61.2040 10.1917   2
  14   7   3 45.4459 9.18998   3
  -7  14   3 61.5450 11.8710   4
  -6  14  -3 8.24740 4.82853   4
 -14  -6  -3 -7.3187 6.90195   2
  14   6  -3 3.67613 7.30367   4
  14   6  -3 27.6523 19.6776   3
  -6  14   3 -3.7585 4.39755   2
 -14  -6   3 3.96494 5.60680   2
  14   6   3 -2.0592 5.09853   3
  -6  14   3 2.68430 7.13327   4
  -5  14  -3 2.27488 4.78436   4
  14   5  -3 3.01770 10.4294   3
 -14  -5  -3 3.10544 5.23452   2
  14   5   3 5.87841 6.05649   3
  -5  14   3 3.23133 4.85525   2
  -5  14   3 11.1552 9.86999   4
 -14  -5   3 3.91144 5.35056   2
  14   4  -3 176.580 25.9028   3
  -4  14  -3 143.384 15.1787   4
 -14  -4  -3 137.659 14.6957   2
  -4  14   3 141.669 17.5106   4
  -4  14   3 143.549 14.7774   2
  14   4   3 148.517 16.1280   3
 -14  -4   3 129.900 14.4356   2
  -3  14  -3 -0.0175 4.78322   4
 -14  -3  -3 -1.7670 4.26753   2
  -3  14  -3 -0.4931 3.53224   2
  14   3  -3 -7.1476 11.1731   3
  -3  14   3 -4.0204 5.65892   4
  -3  14   3 0.75513 4.74357   2
 -14  -3   3 -1.1029 3.97479   2
  14   3   3 -1.7788 4.11322   3
  -2  14  -3 362.065 27.7205   4
 -14  -2  -3 341.959 26.5322   2
  -2  14  -3 352.545 26.1929   2
  14   2  -3 400.344 37.8029   3
  -2  14   3 370.741 29.3622   4
  -2  14   3 342.664 27.0463   2
  14   2   3 298.861 26.3024   3
 -14  -2   3 344.285 26.4744   2
  -1  14  -3 15.6816 6.38604   4
 -14  -1  -3 17.8357 5.76327   2
  14   1  -3 25.3315 13.0731   3
  -1  14  -3 25.1820 5.95040   2
  14   1   3 22.1705 6.11724   3
  -1  14   3 12.6473 5.97926   2
  -1  14   3 22.9257 7.62998   4
   0  14  -3 1264.41 81.0122   2
   0 -14  -3 1160.32 79.0307   2
  14   0  -3 1291.96 90.0487   3
   0  14  -3 1182.16 81.7386   4
 -14   0  -3 1280.07 81.0480   2
  14   0   3 1063.41 80.3030   3
 -14   0   3 1342.46 80.9948   2
   0  14   3 1169.06 85.3793   2
   0  14   3 1243.88 82.6786   4
 -14   1  -3 16.6459 5.36556   2
   1  14  -3 13.9278 6.21992   4
  -1 -14  -3 16.8121 4.81744   2
   1  14  -3 16.6635 5.48206   2
  14  -1  -3 25.3074 12.8355   3
  14  -1   3 18.3992 5.21421   3
 -14   1   3 20.1099 5.33785   2
   1  14   3 17.1893 6.92103   4
   1  14   3 15.1668 6.74015   2
   2  14  -3 310.368 26.7111   2
  -2 -14  -3 381.800 26.2304   2
 -14   2  -3 356.657 25.7127   2
   2  14  -3 314.400 26.9648   4
  14  -2  -3 345.285 33.5704   3
   2  14   3 343.937 27.8623   4
  14  -2   3 290.343 25.4292   3
 -14   2   3 380.865 25.7879   2
   2  14   3 337.243 27.1984   2
  14  -3  -3 3.03173 8.00996   3
 -14   3  -3 -0.1369 4.27969   2
  -3 -14  -3 2.97024 4.38876   2
   3  14  -3 2.52749 5.24596   4
 -14   3   3 1.56556 3.47268   2
  14  -3   3 6.43487 4.09870   3
   3  14   3 6.51833 5.98989   4
  -3 -14   3 5.44688 3.68268   2
   3  14   3 5.27588 5.93642   2
  14  -4  -3 143.065 19.4159   3
   4  14  -3 130.205 14.9729   4
  -4 -14  -3 144.286 14.1562   2
   4  14   3 141.797 16.0948   2
   4  14   3 140.633 15.4969   4
  -4 -14   3 156.312 14.1066   2
  14  -4   3 145.367 14.2486   3
 -14   4   3 148.925 13.3028   2
   5  14  -3 10.8798 7.71600   4
  -5 -14  -3 3.39527 4.77996   2
  14  -5  -3 -4.6265 6.71993   3
 -14   5   3 3.47909 3.56084   2
  -5 -14   3 -0.4230 4.58831   2
  14  -5   3 12.1001 4.95652   3
   5  14   3 3.42017 5.30896   4
   5  14   3 -0.5632 5.54467   2
  14  -6  -3 19.4625 8.57895   3
  -6 -14  -3 1.19528 4.75641   2
   6  14  -3 7.70175 5.48763   4
 -14   6   3 6.49501 3.58178   2
   6  14   3 -2.6324 5.63416   2
   6  14   3 5.33273 5.47710   4
  -6 -14   3 3.07649 5.08426   2
   7  14  -3 55.6081 9.06237   4
  -7 -14  -3 60.3252 9.29580   2
  14  -7  -3 73.4934 13.3825   3
   7  14   3 63.1001 11.4610   2
  -7 -14   3 55.7088 9.98507   2
   7  14   3 65.5018 10.1263   4
   8  14  -3 188.858 21.6153   4
  14  -8  -3 170.247 19.7064   3
  -8 -14  -3 204.772 24.2310   2
   8  14   3 164.508 19.1481   4
   8  14   3 163.848 18.0476   2
  -8 -14   3 157.625 17.3140   2
   9  14  -3 17.5830 6.58316   4
  -9 -14  -3 17.5406 6.25732   2
  14  -9  -3 20.3386 8.55269   3
  -9 -14   3 18.7776 6.64516   2
   9  14   3 20.2066 7.92547   2
   9  14   3 19.7352 5.71225   4
  15   7  -3 123.499 16.7564   4
  -7  15  -3 149.123 19.9538   4
  15   7  -3 140.794 24.2694   3
 -15  -7  -3 118.614 14.7099   2
 -15  -7   3 112.906 14.6410   2
  -7  15   3 129.182 16.5736   4
 -15  -6  -3 248.841 24.3825   2
  15   6  -3 308.890 39.8206   3
  -6  15  -3 285.067 23.7403   4
  -6  15   3 322.740 26.6956   4
 -15  -6   3 295.664 25.3489   2
  -6  15   3 259.820 22.7145   2
  15   5  -3 -4.4017 9.48201   3
 -15  -5  -3 3.51378 5.50757   2
  -5  15  -3 34.8868 8.33412   4
  -5  15   3 3.82696 4.89234   2
  15   5   3 0.63176 5.49685   3
 -15  -5   3 -3.4970 5.15793   2
  -5  15   3 1.28275 7.25266   4
  15   4  -3 15.2752 12.4303   3
  -4  15  -3 15.7818 6.56020   4
 -15  -4  -3 6.25042 5.09230   2
  15   4   3 -2.5334 4.71422   3
 -15  -4   3 9.96190 5.51664   2
  -4  15   3 11.7845 8.10911   4
  -4  15   3 7.38886 5.41139   2
  -3  15  -3 1782.31 119.352   4
 -15  -3  -3 1792.53 118.244   2
  15   3  -3 2098.09 131.636   3
 -15  -3   3 1810.56 118.336   2
  -3  15   3 1939.24 121.161   4
  -3  15   3 1805.61 118.517   2
  15   3   3 1525.21 117.686   3
  -2  15  -3 80.9334 13.5122   4
 -15  -2  -3 73.0105 10.5095   2
  -2  15   3 92.0215 13.1873   4
 -15  -2   3 85.7272 10.6173   2
  -2  15   3 92.1150 11.6592   2
  15   2   3 60.4867 9.62931   3
 -15  -1  -3 19.7985 6.73602   2
  -1  15  -3 25.8050 8.81989   4
  15   1  -3 27.9119 16.9968   3
  15   1   3 16.4716 5.19910   3
  -1  15   3 25.0279 7.05276   2
 -15  -1   3 30.4224 6.92498   2
  -1  15   3 20.1094 8.75867   4
  15   0  -3 46.0621 14.9541   3
 -15   0  -3 48.8578 8.43017   2
   0  15  -3 44.1805 10.5902   4
   0  15   3 50.1980 13.9985   4
   0  15   3 39.1132 8.41257   2
 -15   0   3 49.6861 8.15522   2
  15   0   3 40.8557 7.15752   3
 -15   1  -3 24.6914 6.63913   2
   1  15  -3 17.3906 6.79218   4
  15  -1  -3 38.1680 17.6194   3
  -1 -15  -3 23.1745 4.55061   2
  15  -1   3 17.1313 5.33180   3
   1  15   3 9.20090 6.25317   2
 -15   1   3 28.3805 6.21931   2
  -2 -15  -3 103.063 9.95519   2
 -15   2  -3 81.3726 10.8820   2
  15  -2  -3 88.1144 28.7885   3
   2  15  -3 70.2680 11.1653   4
   2  15   3 83.1207 12.1440   2
 -15   2   3 74.8280 9.87537   2
  15  -2   3 79.0667 9.64313   3
   2  15   3 68.6268 16.7370   4
  15  -3  -3 1931.40 120.752   3
 -15   3  -3 2020.39 114.034   2
  -3 -15  -3 1855.07 113.533   2
   3  15  -3 1591.29 114.519   4
  15  -3   3 1487.33 113.406   3
   3  15   3 1582.90 116.980   4
  15  -4  -3 14.4367 8.80183   3
   4  15  -3 17.0290 5.96566   4
  -4 -15  -3 10.9808 4.95046   2
  -4 -15   3 9.49067 3.43089   2
  15  -4   3 12.0603 4.93525   3
   4  15   3 5.56332 6.51252   2
 -15   4   3 11.3876 4.74694   2
   4  15   3 23.0213 7.55188   4
  15  -5  -3 4.75649 7.42402   3
  -5 -15  -3 2.39816 4.39037   2
   5  15  -3 3.87029 5.36907   4
  15  -5   3 19.4393 6.05248   3
   5  15   3 31.6036 7.97244   4
  -5 -15   3 2.11359 2.91849   2
   5  15   3 2.98602 5.98986   2
   6  15  -3 243.917 21.9731   4
  15  -6  -3 309.697 26.8075   3
  -6 -15  -3 294.689 21.8411   2
   6  15   3 254.336 22.6891   4
  -6 -15   3 227.255 21.4647   2
   6  15   3 250.575 23.7218   2
   7  15  -3 115.493 13.4645   4
  15  -7  -3 155.733 17.6358   3
  -7 -15  -3 118.077 13.9509   2
   7  15   3 113.395 15.3284   2
   7  15   3 121.796 14.1809   4
  -7 -15   3 103.810 12.8536   2
 -16  -4  -3 12.8699 6.84887   2
  -4  16  -3 19.9622 7.07495   4
  16   4  -3 10.9823 11.8385   3
  -4  16   3 20.6821 8.27056   4
 -16  -4   3 21.3148 6.69016   2
  -4  16   3 11.5894 5.74767   2
  16   3  -3 10.9932 12.7030   3
  -3  16  -3 25.4780 7.62955   4
 -16  -3  -3 1.92111 5.33902   2
 -16  -3   3 10.8364 5.78419   2
  -3  16   3 8.10874 5.83485   2
  -3  16   3 16.5364 8.09318   4
 -16  -2  -3 135.447 15.7638   2
  -2  16  -3 146.788 16.7549   4
  -2  16   3 139.770 17.0630   4
 -16  -2   3 152.042 14.8255   2
  -2  16   3 136.930 16.3657   2
  16   1  -3 0.41040 12.1450   3
  -1  16  -3 3.39729 6.87647   4
 -16  -1  -3 -3.6960 4.69283   2
 -16  -1   3 3.43410 4.58026   2
  -1  16   3 3.85113 6.61758   4
  16   1   3 5.28574 4.95503   3
 -16   0  -3 1125.79 69.8741   2
  16   0  -3 1045.21 82.5486   3
   0  16  -3 922.035 72.1403   4
  16   0   3 910.455 67.9535   3
 -16   0   3 1094.05 70.3685   2
   0  16   3 1018.54 73.6522   4
   0  16   3 1051.24 70.3119   2
   1  16  -3 2.63550 5.76495   4
 -16   1  -3 -9.9207 4.56472   2
  16  -1  -3 6.06700 11.0971   3
  16  -1   3 0.79697 4.00738   3
   1  16   3 2.56382 7.71990   4
   1  16   3 4.02679 5.61423   2
   2  16  -3 125.758 14.9276   4
  16  -2  -3 105.044 25.0459   3
   2  16   3 128.515 15.2072   2
   2  16   3 116.599 19.9877   4
  16  -2   3 130.306 13.8249   3
 -16   2   3 153.367 13.6579   2
  16  -3  -3 12.4050 8.21434   3
   3  16  -3 10.3172 6.07905   4
  -3 -16  -3 17.1825 4.28903   2
   3  16   3 11.7687 9.18495   2
 -16   3   3 13.9597 5.05206   2
  16  -3   3 18.6413 4.69595   3
   3  16   3 15.5635 6.15409   4
   4  16  -3 19.9294 6.90245   4
  -4 -16  -3 25.0091 5.51570   2
  16  -4  -3 23.4319 9.09859   3
   4  16   3 24.5190 8.14542   4
   4  16   3 18.2746 7.68526   2
  16  -4   3 19.2213 5.34271   3
 -16   4   3 29.5597 5.91937   2
   0   0  -4 1222.43 80.0981   3
   0   0  -4 1229.31 82.1078   2
   0   0  -4 1226.10 80.6018   4
   0   0   4 1403.37 81.2182   2
   0   0   4 1150.67 80.4099   4
   0  -1  -4 3985.80 239.982   3
   1   0  -4 4056.47 240.335   3
   0  -1  -4 3802.75 241.669   2
   1   0  -4 3512.21 241.007   2
   0   1  -4 3560.43 240.970   2
  -1   0  -4 3658.46 239.629   4
   1   0  -4 3734.59 240.259   4
  -1   0  -4 3779.19 241.292   2
   0   1  -4 3928.83 240.111   4
  -1   0  -4 3512.13 238.741   3
   1   0   4 3504.06 239.537   4
  -1   0   4 3498.26 240.049   4
   1   0   4 4375.53 240.758   2
   0  -1   4 3435.39 240.117   4
   0   1   4 3673.48 240.419   4
   0  -1   4 4038.56 240.360   2
   0   1   4 4345.20 240.753   2
  -1  -1  -4 705.740 45.5274   3
  -1   1  -4 694.716 46.0779   4
  -1  -1  -4 692.161 48.7808   2
   1  -1  -4 664.081 47.7480   2
   1   1  -4 625.255 48.1006   2
  -1   1  -4 679.111 47.6372   2
   1   1  -4 710.700 46.8430   4
   1  -1  -4 774.121 47.1091   3
   1  -1   4 676.324 46.5693   4
  -1   1   4 708.284 47.0491   2
   1   1   4 762.358 47.3435   2
   1  -1   4 762.779 46.6850   2
  -1   1   4 661.009 47.1175   4
  -1  -1   4 738.830 47.1347   2
  -1  -1   4 609.659 46.5300   4
   1  -2  -4 860.577 55.1378   3
  -1   2  -4 729.952 54.4992   2
  -1   2  -4 844.514 53.4951   4
   2   1  -4 807.994 54.5551   4
   1  -2  -4 764.046 55.3578   2
   2   1  -4 748.638 54.5055   2
  -1   2   4 876.574 55.1872   4
   2   1   4 746.429 53.2321   4
  -2  -1   4 877.924 54.5696   2
   1  -2   4 846.921 53.7863   2
  -2  -1   4 689.731 54.9600   4
   2   1   4 907.229 54.8473   2
   1  -2   4 849.779 54.5845   4
  -1   2   4 892.410 54.7039   2
   2   0  -4 727.129 50.8913   3
  -2   0  -4 682.032 49.3906   4
   2   0  -4 750.882 52.2812   2
   0   2  -4 681.174 51.4014   2
  -2   0  -4 691.109 50.6030   2
   0  -2  -4 807.360 50.3300   3
   0   2  -4 793.751 50.0988   4
   2   0  -4 753.141 50.8201   4
   0  -2   4 763.600 51.0428   4
   0  -2   4 757.896 50.3537   2
  -2   0   4 798.615 50.9362   2
   0   2   4 788.495 51.0157   4
   0   2   4 833.544 50.9976   2
   2   0   4 848.248 50.9261   2
   2   0   4 684.586 49.4046   4
   0   2   4 776.919 50.3368   3
   2  -1  -4 723.749 54.1935   2
  -1  -2  -4 895.484 52.7161   3
  -2   1  -4 803.342 52.6620   4
  -2   1  -4 783.940 54.1309   2
   1   2  -4 811.724 53.5006   4
   2  -1  -4 784.666 54.1319   3
  -1  -2  -4 703.073 53.9785   2
   1   2  -4 700.866 53.7057   2
  -2   1   4 817.465 55.7132   4
   2  -1   4 894.852 53.8232   2
  -1  -2   4 830.886 53.7722   2
  -2   1   4 864.342 54.3557   2
   1   2   4 902.758 54.5247   2
  -1  -2   4 800.845 54.2719   4
   1   2   4 830.109 53.8012   4
   2  -1   4 783.770 53.2855   4
   2   2  -4 35.5194 5.97226   2
   2   2  -4 37.8871 6.31112   4
  -2   2  -4 37.7812 6.79963   2
  -2  -2  -4 33.9080 5.64941   2
   2  -2  -4 40.5031 7.25464   2
   2  -2  -4 47.9625 7.91447   3
  -2   2  -4 49.2074 5.60630   4
   2  -2   4 44.0952 6.34300   2
   2   2   4 36.5174 5.94766   4
  -2  -2   4 37.7788 6.06068   2
   2   2   4 45.3741 6.81003   2
  -2  -2   4 42.9441 6.73976   4
  -2   2   4 53.2454 8.30241   4
  -2   2   4 43.7345 6.95497   2
   2  -3  -4 266.946 22.7845   2
  -2   3  -4 281.714 22.2023   2
   3   2  -4 260.533 21.8641   2
   2  -3  -4 340.042 23.7639   3
  -2   3  -4 300.817 20.8504   4
   3   2  -4 297.730 22.4803   4
   2  -3   4 265.442 22.7545   2
  -3  -2   4 317.570 22.1304   2
  -2   3   4 294.799 24.5037   4
  -3  -2   4 257.107 22.4894   4
  -2   3   4 310.181 22.3937   2
   3   2   4 334.596 22.7305   2
   2  -3   4 321.562 21.6845   2
   3   2   4 293.809 21.0767   4
  -2   3   4 283.599 23.3349   3
   2  -3   4 310.696 21.6762   4
   3   1  -4 27.1386 5.62364   2
  -1   3  -4 28.7955 4.77959   4
  -3  -1  -4 13.3380 3.54357   2
  -1   3  -4 18.3279 5.49473   2
   3   1  -4 28.4530 6.15501   4
   1  -3  -4 29.4599 6.20429   3
  -1   3   4 20.1106 5.08838   2
  -1   3   4 21.7095 5.54529   4
   1  -3   4 20.6856 4.37311   2
  -3  -1   4 24.3286 5.29468   2
   3   1   4 23.0934 5.52416   2
  -1   3   4 29.5475 6.27684   3
   3   1   4 27.2836 3.98398   4
   1  -3   4 34.7885 5.81431   4
   0  -3  -4 350.689 27.1590   2
   3   0  -4 372.129 27.3747   3
   0   3  -4 330.465 26.0707   2
   3   0  -4 357.408 26.7683   4
   3   0  -4 362.504 26.4262   2
  -3   0  -4 316.715 25.9917   2
   0  -3  -4 369.141 26.1808   3
   0   3  -4 390.014 25.6516   4
   0   3   4 370.945 26.5369   4
  -3   0   4 340.378 26.2083   4
   0   3   4 416.303 27.1815   2
   0   3   4 368.231 26.2430   3
   3   0   4 323.552 24.8625   4
   0  -3   4 409.472 27.1258   4
  -3   0   4 396.800 26.4621   2
   0  -3   4 376.788 26.0550   2
   1   3  -4 35.6319 5.72817   2
   3  -1  -4 21.9149 5.82643   3
   1   3  -4 22.0273 4.61194   4
   3  -1  -4 39.9316 5.84441   2
  -1  -3  -4 26.2284 4.88829   3
  -3   1  -4 16.6245 4.26869   2
  -3   1  -4 22.2435 3.90602   4
  -1  -3  -4 21.3450 5.44813   2
  -3   1   4 12.6201 7.13482   4
   1   3   4 29.3782 5.11175   3
   1   3   4 16.1201 4.77052   4
   1   3   4 23.5547 5.60965   2
  -1  -3   4 21.9507 5.03059   2
  -3   1   4 20.5169 5.31771   2
  -1  -3   4 23.0304 5.45901   4
   3  -1   4 26.1175 5.07153   2
   2   3  -4 294.301 21.4184   4
  -3   2  -4 282.772 19.9056   4
   3  -2  -4 288.441 21.9659   2
  -3   2  -4 285.532 21.3968   2
  -3   2  -4 277.340 20.2762   3
   2   3  -4 263.133 21.4779   2
   3  -2  -4 319.193 23.8725   3
   2   3   4 318.254 22.6342   2
  -2  -3   4 265.069 22.3557   4
   3  -2   4 313.176 20.7164   4
  -2  -3   4 300.282 21.5415   2
   2   3   4 264.968 20.1443   3
   3  -2   4 300.677 20.5335   2
  -3   2   4 287.786 21.9979   2
  -3   3  -4 5064.03 336.769   2
   3  -3  -4 5332.83 337.437   2
   3   3  -4 5016.69 337.057   2
  -3   3  -4 5684.20 335.636   4
   3  -3  -4 5462.20 338.558   3
   3   3  -4 5430.05 336.976   4
  -3   3  -4 5542.51 336.777   3
  -3   3   4 5507.88 338.320   4
   3  -3   4 5532.45 336.024   4
   3  -3   4 5466.13 335.071   2
   3   3   4 6135.62 337.633   2
  -3  -3   4 5120.60 337.746   4
  -3  -3   4 5554.76 336.890   2
   3  -3   4 5243.40 334.990   2
  -3  -3   4 4792.57 336.953   2
  -3   3   4 5312.28 337.177   2
  -3   3   4 4950.86 338.519   3
   3   3   4 4659.43 334.824   3
   3  -4  -4 1946.35 129.844   2
   4   3  -4 1772.79 129.330   2
  -3   4  -4 1875.05 129.026   2
   3  -4  -4 2200.53 131.100   3
  -3   4  -4 2262.83 128.301   4
  -3   4  -4 2184.58 130.532   3
   4   3  -4 2063.18 129.715   4
  -3   4   4 2045.63 129.472   2
   4   3   4 1873.62 128.020   4
  -4  -3   4 1896.31 130.221   4
  -3   4   4 1867.65 131.287   3
   4   3   4 2237.93 129.595   2
  -4  -3   4 1790.83 129.583   2
   3  -4   4 2009.80 128.525   4
  -3   4   4 2011.92 130.779   4
  -4  -3   4 2113.37 129.436   2
   4   2  -4 4.54290 3.84081   2
  -4  -2  -4 0.40661 2.14837   2
   2  -4  -4 5.66162 5.07185   3
  -2   4  -4 1.13607 3.76188   2
  -2   4  -4 5.64142 3.19680   4
   4   2  -4 0.50719 4.13405   4
   2  -4  -4 -0.4432 4.35441   2
   4   2   4 5.85875 4.10409   2
  -2   4   4 13.0378 4.97406   2
  -2   4   4 3.14953 5.98270   3
   2  -4   4 7.29304 3.60143   4
   4   2   4 5.41372 3.10689   4
   2  -4   4 1.75482 3.17399   2
  -4  -2   4 3.15204 4.06056   2
  -4  -2   4 0.92513 3.73654   4
   2  -4   4 10.1354 2.55654   2
   4   1  -4 1013.69 72.7693   2
  -1   4  -4 1217.63 71.0903   4
   4   1  -4 1131.95 72.7201   4
   1  -4  -4 1036.66 73.0642   2
  -1   4  -4 971.257 71.2385   2
   1  -4  -4 1129.18 72.6727   3
   4   1  -4 1138.09 73.7576   3
  -1   4   4 1188.17 72.2491   2
   1  -4   4 1097.90 71.7328   4
   1  -4   4 1118.23 70.7509   2
   1  -4   4 1114.28 70.6067   2
  -1   4   4 1035.67 72.7126   3
  -4  -1   4 1212.29 71.9329   2
  -4  -1   4 942.596 71.8222   4
   4   1   4 1026.72 69.7146   4
   0  -4  -4 2787.05 158.523   3
   0  -4  -4 2153.09 158.403   2
   4   0  -4 2465.84 159.314   3
   4   0  -4 2513.95 158.567   4
   4   0  -4 2254.86 157.595   2
   0   4  -4 2092.68 157.374   2
   0   4  -4 2728.81 157.406   4
   0   4   4 2757.63 158.655   2
   0  -4   4 2429.25 157.382   2
  -4   0   4 2519.27 157.798   2
   0  -4   4 2625.19 158.484   4
  -4   0   4 2225.71 157.930   4
   0   4   4 2381.33 158.277   3
   4   0   4 2518.05 156.246   4
   0  -4   4 2540.08 157.272   2
  -4   1  -4 1144.15 71.7118   4
   1   4  -4 1237.72 72.9203   4
   4  -1  -4 1085.23 74.6410   3
   1   4  -4 988.198 72.8546   2
  -4   1  -4 918.910 73.0612   2
   1   4   4 1204.32 73.9756   2
  -4   1   4 1129.98 73.1195   2
  -4   1   4 1175.37 74.1553   4
   1   4   4 1002.00 72.7982   3
   4  -1   4 1154.68 71.3661   4
  -1  -4   4 1030.03 72.6286   2
  -1  -4   4 1109.17 72.7215   2
  -1  -4   4 1194.66 74.1711   4
   4  -1   4 1227.96 72.0636   2
   4  -2  -4 2.83091 3.11649   2
   2   4  -4 26.0734 5.34847   2
  -2  -4  -4 2.79351 2.78958   2
   2   4  -4 5.21077 3.92765   4
  -4   2  -4 8.81572 2.66882   4
   4  -2  -4 4.21266 5.49647   3
  -4   2  -4 2.57909 2.96149   2
  -4   2   4 10.3892 5.50562   4
   2   4   4 0.35235 4.16781   2
  -2  -4   4 -1.5331 3.83314   4
  -4   2   4 10.4607 4.56030   2
  -2  -4   4 1.09738 3.58212   2
  -2  -4   4 2.78758 2.88104   2
   4  -2   4 4.69856 2.48763   2
   2   4   4 18.0200 4.55962   3
  -4   3  -4 1921.86 128.413   3
  -4   3  -4 1815.03 128.148   2
  -4   3  -4 2131.10 127.307   4
   4  -3  -4 1939.07 128.690   2
   3   4  -4 2180.89 129.036   4
   4  -3  -4 2007.75 131.253   3
   3   4  -4 1775.78 128.900   2
   4  -3   4 2144.70 127.701   4
  -3  -4   4 1896.01 129.048   2
   3   4   4 2212.66 129.535   2
  -4   3   4 2072.45 129.266   2
  -4   3   4 1888.01 131.160   3
  -3  -4   4 2130.16 128.987   2
  -3  -4   4 1921.29 129.783   4
  -4   4  -4 378.966 23.6499   4
   4  -4  -4 335.179 24.7403   2
   4   4  -4 379.850 25.5561   4
   4  -4  -4 357.554 27.3849   3
  -4   4  -4 325.296 24.5324   2
  -4   4  -4 308.271 25.0360   3
  -4   4   4 305.818 27.6335   3
   4  -4   4 317.050 23.7266   4
  -4  -4   4 366.245 25.2783   2
  -4   4   4 340.012 25.5325   2
  -4  -4   4 313.397 25.1910   2
   4   4   4 360.026 25.3792   2
   4  -5  -4 1410.65 87.0189   3
  -4   5  -4 1392.09 83.7654   4
  -4   5  -4 1176.54 84.2121   2
  -4   5  -4 1187.83 86.8941   3
   4  -5  -4 1293.07 84.6907   2
   5   4  -4 1341.07 85.4023   4
  -4   5   4 1367.33 85.1580   2
   5   4   4 1093.50 82.7854   4
  -5  -4   4 1289.27 86.3433   2
   5   4   4 1456.63 85.5416   2
   3  -5  -4 11.0258 6.35210   3
   5   3  -4 2.64888 4.63624   4
   3  -5  -4 3.04881 4.35177   2
  -3   5  -4 15.4855 3.89616   4
  -3   5   4 0.62771 3.80037   2
   5   3   4 3.20532 3.14441   4
  -3   5   4 5.69397 6.08478   3
   3  -5   4 6.91067 3.64221   4
  -5  -3   4 5.23119 3.82985   2
   5   3   4 5.27328 4.91227   2
   2  -5  -4 300.103 26.2810   2
  -2   5  -4 318.262 27.2030   3
  -2   5  -4 282.233 22.9945   2
   2  -5  -4 342.698 25.8801   3
   5   2  -4 344.539 25.4122   4
   5   2  -4 290.187 23.8109   2
  -2   5  -4 353.484 23.0705   4
  -2   5   4 326.195 26.5559   3
   5   2   4 331.542 21.6282   4
  -5  -2   4 336.192 23.9998   2
   2  -5   4 285.143 21.6008   2
  -2   5   4 383.123 24.7806   2
   2  -5   4 366.071 25.9463   4
   2  -5   4 308.590 21.2309   2
   1  -5  -4 565.449 41.5745   2
   1  -5  -4 618.003 41.6874   3
   5   1  -4 601.882 43.1188   3
   5   1  -4 626.815 41.6658   4
  -1   5  -4 627.369 39.5248   4
   5   1  -4 520.394 39.8822   2
  -5  -1   4 600.704 40.1528   2
   1  -5   4 557.042 39.9539   4
  -5  -1   4 500.593 40.5194   4
  -1   5   4 558.280 41.8178   3
  -1   5   4 663.410 41.1466   2
   1  -5   4 629.805 39.1763   2
   1  -5   4 551.475 38.3916   2
   5   0  -4 3379.38 213.038   3
   0   5  -4 3064.72 210.516   2
   5   0  -4 3308.19 211.788   4
   0   5  -4 3617.32 210.430   4
   5   0  -4 3256.01 211.752   2
   0  -5   4 3284.06 210.290   2
  -5   0   4 3192.89 211.397   4
   5   0   4 3617.22 209.960   2
   0  -5   4 3135.27 210.866   4
  -5   0   4 3429.61 210.787   2
   0   5   4 3655.34 211.680   2
   0   5   4 3054.51 211.505   3
   0  -5   4 3038.75 209.662   2
   1   5  -4 534.864 40.4010   2
   5  -1  -4 599.907 43.1814   3
   5  -1  -4 547.196 40.2685   2
   1   5  -4 638.330 40.3912   4
  -1  -5   4 602.765 41.2755   4
   1   5   4 671.067 41.9225   2
   5  -1   4 619.744 38.0506   4
  -5   1   4 635.443 40.7586   2
  -5   1   4 617.870 41.8085   4
   5  -1   4 626.707 38.9776   2
  -1  -5   4 565.365 40.0033   2
   1   5   4 479.424 40.2476   3
  -1  -5   4 591.735 40.2437   2
   2   5  -4 370.756 23.6150   4
   5  -2  -4 301.538 22.9608   2
  -5   2  -4 255.438 22.1606   2
   5  -2  -4 333.006 26.7324   3
  -5   2  -4 316.960 23.7908   3
   2   5   4 367.327 24.8520   2
   2   5   4 259.118 22.1784   3
  -2  -5   4 312.517 23.2522   2
  -5   2   4 348.390 23.6805   2
  -2  -5   4 345.009 23.4892   2
   5  -3  -4 -1.1759 6.67153   3
  -5   3  -4 11.4684 5.47835   3
   5  -3  -4 8.04252 3.53519   2
   3   5  -4 8.15974 4.32973   4
  -5   3  -4 6.83150 2.53793   4
  -5   3  -4 7.50540 3.24656   2
  -5   3   4 2.23440 4.15087   2
   3   5   4 14.7144 3.40229   3
  -3  -5   4 1.70214 3.39160   2
   3   5   4 6.36613 4.65022   2
  -3  -5   4 0.52214 3.70419   2
   5  -4  -4 1403.47 88.7266   3
  -5   4  -4 1421.58 84.4239   4
   4   5  -4 1418.34 87.7001   4
   5  -4  -4 1299.62 85.3964   2
  -5   4  -4 1148.68 84.8399   2
  -5   4  -4 1208.65 86.5338   3
   4   5   4 1314.51 86.3212   2
  -5   4   4 1289.20 86.2265   2
  -4  -5   4 1358.55 86.2863   2
  -5   5  -4 454.432 36.7024   3
  -5   5  -4 474.729 34.9855   2
   5  -5  -4 543.799 35.1069   2
  -5   5  -4 543.898 34.5102   4
   5   5  -4 566.359 36.5621   4
   5  -5  -4 548.760 40.4629   3
   5   5   4 545.673 36.3771   2
  -5  -5   4 510.239 36.1543   2
  -5   5   4 527.041 36.2934   2
   5   5   4 440.234 34.0680   4
   6   5  -4 30.9861 7.05558   4
   5  -6  -4 31.6521 4.80892   2
   5  -6  -4 32.2443 8.17862   3
  -5   6  -4 12.7031 5.75777   3
  -5   6  -4 28.7360 4.97984   4
  -5   6   4 22.7935 5.64276   2
   6   5   4 18.3299 5.97075   2
   6   5   4 41.8643 5.53725   4
  -6  -5   4 20.6588 5.57938   2
  -4   6  -4 611.302 47.8020   2
   4  -6  -4 752.628 48.9091   2
  -4   6  -4 742.519 48.0374   4
   6   4  -4 771.903 50.1578   4
  -4   6  -4 652.056 50.5773   3
  -4   6   4 733.131 49.1337   2
  -6  -4   4 737.923 49.3430   2
   6   4   4 803.263 47.4804   4
  -3   6  -4 3994.64 246.740   4
   6   3  -4 4039.36 250.621   4
   3  -6  -4 4067.65 249.751   3
  -3   6  -4 3366.43 246.542   2
  -3   6  -4 3293.11 248.834   3
   3  -6  -4 3978.04 248.597   2
   6   3   4 4137.14 245.692   4
  -3   6   4 4041.13 247.810   2
   6   3   4 3957.39 245.523   4
  -6  -3   4 4078.01 248.428   2
  -2   6  -4 993.096 60.7948   4
   2  -6  -4 932.329 63.5311   3
   6   2  -4 1018.71 63.4507   4
  -2   6  -4 864.179 60.6939   2
  -2   6  -4 801.330 63.1443   3
  -2   6   4 978.813 62.1246   2
  -2   6   4 863.331 63.8208   3
  -6  -2   4 1013.55 61.6604   2
   2  -6   4 851.682 60.9646   4
   6   1  -4 6.52257 3.76747   2
  -6  -1  -4 3.96589 3.05018   2
  -1   6  -4 1.38062 2.84114   2
   1  -6  -4 1.81434 4.83635   3
   1  -6  -4 8.01639 5.39110   2
   6   1  -4 1.79554 6.27343   3
  -1   6  -4 7.03977 3.95752   4
   6   1  -4 4.96042 5.64950   4
   1  -6   4 2.23543 3.07781   2
  -1   6   4 4.29053 4.89694   2
  -6  -1   4 3.70166 3.55774   2
   1  -6   4 7.63463 3.98585   4
   6   1   4 5.48662 3.88723   2
  -1   6   4 4.43373 5.29920   3
   1  -6   4 9.15338 2.80493   2
   0   6  -4 2046.49 119.619   4
   6   0  -4 1961.85 123.073   3
   0  -6  -4 1530.41 120.062   2
   0   6  -4 1756.68 119.570   2
   6   0  -4 1800.96 119.674   2
   6   0  -4 1903.56 121.202   4
   0  -6   4 1651.99 118.247   2
  -6   0   4 1995.80 119.875   2
   0  -6   4 1882.95 119.312   2
   6   0   4 2046.85 118.662   2
  -1  -6  -4 3.77734 3.20350   2
   6  -1  -4 9.67148 7.05276   3
  -6   1  -4 6.08978 2.46238   2
   6  -1  -4 3.12799 3.26860   2
   1   6  -4 -0.0398 3.43518   4
  -1  -6   4 2.54551 3.57758   2
   6  -1   4 9.39416 2.36325   2
  -1  -6   4 5.77529 3.10514   2
  -6   1   4 18.2381 4.78673   2
   1   6   4 7.39585 4.95246   2
   2   6  -4 1023.30 62.2863   4
   6  -2  -4 898.834 61.6284   2
   6  -2  -4 970.653 65.8104   3
  -6   2  -4 828.878 60.7115   3
  -2  -6   4 982.238 62.1903   2
  -6   2   4 930.606 61.9558   2
  -2  -6   4 850.900 62.4571   2
   2   6   4 1033.43 63.3466   2
   6  -3  -4 3958.67 249.173   2
  -6   3  -4 3685.54 249.645   3
   3   6  -4 4229.62 249.975   4
  -6   3  -4 3925.46 247.386   4
   3   6   4 4051.13 250.272   2
  -3  -6   4 4261.04 250.240   2
  -3  -6   4 3376.36 249.265   2
  -6   3   4 3950.89 249.608   2
   6  -4  -4 672.882 48.7595   2
  -6   4  -4 702.484 51.3713   3
   4   6  -4 778.233 50.4069   4
   6  -4  -4 755.088 53.2082   3
  -6   4  -4 788.645 48.1260   4
  -4  -6   4 780.752 50.7051   2
   4   6   4 734.531 50.3339   2
  -6   4   4 712.834 50.0238   2
  -6   5  -4 29.1116 5.29186   2
   5   6  -4 25.7268 5.79707   4
  -6   5  -4 24.5901 4.30089   4
   6  -5  -4 25.8135 7.69132   3
   6  -5  -4 23.1735 4.17208   2
   5   6   4 27.6819 6.07893   2
  -6   5   4 32.0524 6.32923   2
   5   6   4 22.6113 4.47372   4
  -5  -6   4 33.4932 6.91984   2
  -6   6  -4 997.934 64.3020   4
   6   6  -4 1074.32 66.6137   4
  -6   6  -4 814.148 67.2767   3
  -6  -6  -4 965.255 66.3921   2
   6  -6  -4 966.675 63.6471   2
   6  -6  -4 1014.11 68.2094   3
  -6  -6   4 1139.99 66.9981   2
   6   6   4 1008.55 66.3166   2
  -6   6   4 1012.15 66.0873   2
   6   6   4 914.641 64.4386   4
  -6   7  -4 136.274 11.4946   4
   7   6  -4 138.867 13.9491   4
   6  -7  -4 136.195 15.5743   3
  -6   7  -4 113.614 10.7472   2
  -7  -6  -4 133.097 13.8608   2
   7   6   4 127.104 14.1671   2
  -7  -6   4 143.919 13.7511   2
  -6   7   4 137.492 13.0162   2
   7   6   4 145.107 11.8200   4
   5  -7  -4 433.736 27.1733   2
  -5   7  -4 378.773 27.4036   4
   5  -7  -4 387.238 31.0313   3
   7   5  -4 404.328 29.7675   4
  -5   7  -4 333.224 26.8498   2
  -5   7   4 392.067 28.5616   2
   7   5   4 386.214 26.9483   4
   7   5   4 467.138 30.4502   2
  -7  -5   4 389.004 29.0386   2
  -4   7  -4 113.430 10.8425   2
   4  -7  -4 117.222 14.2644   3
   7   4  -4 109.724 13.0420   4
   4  -7  -4 111.156 10.5267   2
  -4   7  -4 106.080 10.4882   4
   7   4   4 143.362 13.1569   2
  -4   7   4 124.805 12.1043   2
   7   4   4 118.016 10.7380   3
  -7  -4   4 129.396 11.9134   2
   7   4   4 105.692 9.13572   4
  -3   7  -4 53.3926 7.38250   4
   7   3  -4 69.7692 10.8798   4
   3  -7  -4 55.6543 10.7033   3
   3  -7  -4 62.2310 8.49072   2
  -3   7  -4 47.0517 6.59112   2
   7   3   4 64.7296 8.83280   2
  -3   7   4 45.1434 7.82541   2
  -7  -3   4 84.6640 8.99252   2
   2  -7  -4 1559.17 103.809   3
  -2   7  -4 1517.99 100.775   4
  -2   7  -4 1384.53 100.597   2
   7   2  -4 1562.78 105.558   3
   2  -7  -4 1419.42 103.127   2
   7   2  -4 1561.97 103.323   4
   7   2   4 1713.09 101.345   2
  -2   7   4 1706.75 102.215   2
  -7  -2   4 1630.50 101.549   2
  -1   7  -4 440.961 28.7723   4
   7   1  -4 352.129 28.5291   2
   1  -7  -4 361.702 30.0301   2
   7   1  -4 443.336 34.0087   3
  -7  -1   4 440.950 30.4219   2
   1  -7   4 351.967 26.4251   2
   1  -7   4 393.081 26.8862   2
   7   1   4 427.772 28.0646   2
  -1   7   4 444.569 29.9927   2
   7   0  -4 1298.31 82.2092   3
   7   0  -4 1125.94 77.5553   2
   0  -7   4 1088.33 76.1350   2
  -7   0   4 1252.71 77.8682   2
   7   0   4 1195.33 76.2177   2
   0  -7   4 1183.40 77.0975   2
   7  -1  -4 438.906 33.5730   3
   1   7  -4 397.394 28.6512   4
   7  -1  -4 382.648 28.3991   2
  -1  -7   4 422.480 28.5959   2
  -7   1   4 434.770 28.7802   2
  -1  -7   4 319.348 27.2309   2
   1   7   4 465.732 32.1274   2
   2   7  -4 1490.07 97.5429   4
   7  -2  -4 1515.89 101.590   3
   7  -2  -4 1546.76 97.2269   2
  -2  -7   4 1243.04 96.9934   2
  -7   2   4 1535.70 97.4263   2
   2   7   4 1566.14 98.4544   2
  -2  -7   4 1628.02 97.8020   2
   7  -3  -4 45.8155 6.24605   2
   3   7  -4 43.3394 6.25694   4
  -7   3  -4 47.2273 7.47720   3
   7  -3  -4 38.6746 9.61049   3
   3   7   4 53.1443 8.36301   2
  -3  -7   4 38.5020 6.96406   2
  -7   3   4 51.0365 7.10820   2
   7  -4  -4 133.742 16.3955   3
  -7   4  -4 91.6983 8.89599   2
  -4  -7  -4 104.478 11.9431   2
   4   7  -4 118.024 11.4337   4
  -7   4  -4 125.891 8.84497   4
   7  -4  -4 113.196 9.61273   2
   4   7   4 100.012 11.7888   2
   4   7   4 108.320 10.6229   4
  -7   4   4 117.551 11.2670   2
  -4  -7   4 121.794 11.8474   2
   5   7  -4 360.425 26.8130   4
  -7   5  -4 401.633 24.8520   4
  -7   5  -4 316.460 24.8269   2
  -7   5  -4 350.957 28.9090   3
   7  -5  -4 371.758 29.9669   3
   7  -5  -4 386.093 24.5925   2
  -5  -7  -4 366.260 27.3749   2
   5   7   4 352.321 27.0768   2
  -7   5   4 383.518 27.0032   2
   5   7   4 318.822 25.4811   4
  -5  -7   4 375.414 27.3342   2
   7  -6  -4 137.516 15.8081   3
   6   7  -4 122.018 12.6063   4
  -6  -7  -4 120.825 13.1732   2
  -7   6  -4 127.147 10.6384   4
  -7   6  -4 125.636 11.4483   2
  -6  -7   4 129.268 13.1095   2
   6   7   4 129.914 11.5092   4
   6   7   4 113.365 13.0054   2
  -7   6   4 134.653 13.1101   2
  -7  -7  -4 274.901 22.0060   2
   7  -7  -4 270.031 24.0565   3
  -7   7  -4 285.349 19.7222   4
  -7   7  -4 232.995 18.9312   2
   7   7  -4 287.871 21.8488   4
  -7   7   4 274.024 21.2781   2
  -7  -7   4 269.902 21.7621   2
   7   7   4 271.584 20.5142   4
   7   7   4 272.676 22.2809   2
   7  -8  -4 5.09347 6.87137   3
   8   7  -4 -0.2575 4.42560   4
  -8  -7  -4 11.8831 5.57933   2
  -8  -7   4 6.35120 5.12033   2
   8   7   4 12.2183 4.20490   4
  -7   8   4 11.3083 5.29317   2
   8   7   4 7.88154 1.74176   3
   8   7   4 12.1350 6.23672   2
   8   6  -4 225.552 18.8199   4
  -6   8  -4 211.679 17.6300   4
  -6   8  -4 172.457 14.9933   2
   6  -8  -4 209.736 20.4565   3
  -8  -6  -4 209.042 18.5780   2
   8   6   4 228.947 19.2669   2
   8   6   4 211.962 16.1492   4
  -8  -6   4 223.109 18.4481   2
  -6   8   4 233.736 20.3878   2
   5  -8  -4 563.273 34.8548   2
  -8  -5  -4 544.313 38.5411   2
  -5   8  -4 538.544 36.6188   4
   5  -8  -4 505.002 39.9381   3
   8   5  -4 593.365 39.4361   4
   5  -8  -4 554.138 35.1777   2
  -5   8  -4 443.190 35.4307   2
  -5   8   4 557.943 37.7424   2
  -8  -5   4 534.432 37.9546   2
   8   5   4 484.179 35.3285   4
   8   5   4 579.444 38.5907   2
   4  -8  -4 135.091 10.6535   2
  -4   8  -4 111.453 10.8862   4
   4  -8  -4 101.576 14.2581   3
  -4   8  -4 99.8234 9.63525   2
   8   4  -4 110.380 13.6586   4
   4  -8  -4 103.576 9.98046   2
  -4   8   4 106.690 12.0800   2
  -8  -4   4 120.955 11.8992   2
   8   4   4 115.697 10.5776   3
   8   4   4 121.934 12.4614   2
   3  -8  -4 543.137 34.0361   2
   3  -8  -4 527.204 38.0053   3
   3  -8  -4 491.357 34.7620   2
  -3   8  -4 421.538 33.9605   2
   8   3  -4 495.268 40.1035   3
   8   3  -4 495.210 36.9838   4
  -3   8  -4 488.449 34.2305   4
  -3   8   4 532.312 35.7134   2
  -8  -3   4 515.100 34.9561   2
   8   3   4 445.678 32.9943   3
   2  -8  -4 23.6069 4.97291   2
   2  -8  -4 45.0736 9.79524   3
   2  -8  -4 27.2284 6.41150   2
   8   2  -4 22.2500 10.0875   3
   8   2  -4 25.2111 7.82356   4
  -2   8  -4 22.6321 5.17262   4
  -8  -2   4 32.7719 6.00359   2
   8   2   4 23.5049 4.52762   3
   8   2   4 20.7308 5.02990   2
   8   1  -4 360.542 27.6240   4
  -1   8  -4 339.399 24.5566   4
   8   1  -4 352.741 30.1392   3
   1  -8  -4 293.919 25.2307   2
   1  -8  -4 342.303 24.5053   2
   1  -8   4 294.678 22.0257   2
  -1   8   4 343.921 25.7114   2
   8   1   4 345.937 23.7317   2
  -8  -1   4 377.488 25.1130   2
   0  -8  -4 908.839 61.1070   2
   8   0  -4 883.824 59.7049   2
   0   8  -4 871.248 59.5406   4
   8   0  -4 919.672 64.6132   3
   0   8   4 957.602 60.8354   2
   0  -8   4 830.876 58.6569   2
  -8   0   4 940.234 59.8013   2
   8   0   4 880.355 57.8884   2
   1   8  -4 302.825 23.6049   4
  -1  -8  -4 336.378 24.0258   2
   8  -1  -4 391.393 30.0110   3
   8  -1  -4 326.027 23.4331   2
   1   8   4 342.722 25.1793   2
  -1  -8   4 270.798 22.1991   2
  -1  -8   4 315.190 23.2412   2
  -2  -8  -4 27.0298 5.71641   2
   8  -2  -4 22.8984 4.85128   2
   8  -2  -4 31.7559 9.99201   3
   2   8  -4 18.0136 4.59535   4
  -8   2  -4 36.2905 4.11738   2
  -2  -8   4 23.9654 5.26281   2
  -2  -8   4 19.4954 4.24368   2
  -8   2   4 28.9045 5.64287   2
   2   8   4 19.4208 5.69128   2
  -8   3  -4 439.210 33.9407   3
   3   8  -4 471.005 34.2563   4
   8  -3  -4 509.861 33.3954   2
  -3  -8  -4 496.566 34.7555   2
   8  -3  -4 511.035 39.7176   3
   3   8   4 500.698 35.3067   2
  -8   3   4 499.618 34.1016   2
  -3  -8   4 496.846 34.6746   2
  -8   4  -4 75.1245 15.3042   3
   8  -4  -4 122.244 9.44304   2
  -8   4  -4 79.1707 8.04509   2
  -4  -8  -4 113.425 11.6975   2
   4   8  -4 96.7605 10.6539   4
  -8   4  -4 108.307 8.01694   4
   8  -4  -4 119.900 16.0600   3
  -8   4   4 112.124 10.6035   2
   4   8   4 92.4070 11.4386   4
   4   8   4 98.4637 11.7292   2
  -4  -8   4 94.1390 11.2426   2
  -8   5  -4 457.625 37.7080   3
   5   8  -4 491.351 35.8511   4
   8  -5  -4 532.155 39.7678   3
  -8   5  -4 569.060 33.8435   4
  -5  -8  -4 509.953 36.3910   2
  -8   5   4 507.860 35.8458   2
   5   8   4 510.460 36.6209   2
  -5  -8   4 492.443 36.4299   2
  -8   6  -4 194.911 15.1449   2
  -6  -8  -4 191.193 17.5844   2
  -8   6  -4 215.880 15.2500   4
   8  -6  -4 239.518 21.0693   3
   6   8  -4 196.448 17.1747   4
   6   8   4 196.575 16.3689   4
  -8   6   4 217.082 17.5579   2
  -6  -8   4 191.491 17.6008   2
   6   8   4 197.028 17.8064   2
  -8   7  -4 14.0409 3.09247   2
  -7  -8  -4 7.53811 5.41055   2
  -8   7  -4 12.7444 3.83783   4
   8  -7  -4 23.2324 7.30695   3
   7   8  -4 8.14309 4.82229   4
  -7  -8   4 6.31620 4.75392   2
   7   8   4 11.1738 5.78898   2
   7   8   4 15.0893 5.05429   4
  -8   7   4 15.0797 9.08369   2
   8  -8  -4 29.1784 8.31921   3
   8   8  -4 45.4835 8.05085   4
  -8   8  -4 30.0047 4.38124   2
  -8  -8  -4 52.4690 8.12055   2
  -8   8  -4 53.2727 7.44090   4
   8   8   4 37.8805 6.98457   4
   8   8   4 43.8983 8.39139   2
  -8  -8   4 37.6879 7.44694   2
  -8   8   4 38.3687 7.03634   2
  -8   9  -4 1267.88 81.8209   4
  -9  -8  -4 1195.04 83.6629   2
   8  -9  -4 1339.61 86.5800   3
   9   8  -4 1249.15 83.5431   4
   9   8   4 1256.00 84.4700   2
  -9  -8   4 1222.89 85.0859   2
  -8   9   4 1291.20 82.6700   2
   9   8   4 1210.16 82.1529   4
  -9  -7  -4 82.0590 11.1318   2
  -7   9  -4 55.0891 6.14954   2
   9   7  -4 67.2862 9.79646   4
   7  -9  -4 57.3240 11.1817   3
  -7   9  -4 76.3966 8.91195   4
   9   7   4 73.2159 10.8827   2
   9   7   4 79.1176 8.45108   4
  -9  -7   4 74.9604 10.4171   2
  -7   9   4 67.4973 9.68952   2
  -6   9  -4 818.726 52.5972   4
   9   6  -4 754.612 54.2299   4
  -9  -6  -4 794.651 53.9951   2
   6  -9  -4 728.145 55.7129   3
  -9  -6   4 817.276 53.9861   2
   9   6   4 740.620 51.0591   4
   9   6   4 771.328 54.1298   2
  -6   9   4 819.555 53.5282   2
  -5   9  -4 17.1524 5.42455   4
   9   5  -4 27.2763 8.38460   4
   5  -9  -4 25.6049 8.59051   3
  -9  -5  -4 19.2287 6.51462   2
  -9  -5   4 28.8816 6.91489   2
   9   5   4 24.4586 6.58671   2
  -5   9   4 27.2251 6.36357   2
   9   5   4 22.4312 5.95605   3
   9   4  -4 2989.76 191.836   4
  -9  -4  -4 3130.84 190.831   2
   4  -9  -4 2938.83 187.896   2
   4  -9  -4 2998.07 187.748   2
  -4   9  -4 2964.10 189.306   4
   4  -9  -4 2832.63 192.533   3
   9   4   4 3016.17 190.066   2
  -4   9   4 3072.02 190.179   2
   9   4   4 2748.79 188.700   3
  -9  -4   4 2960.07 189.943   2
   3  -9  -4 2179.21 146.945   2
  -3   9  -4 2281.36 146.995   4
   9   3  -4 2447.91 153.936   3
   3  -9  -4 2590.07 146.595   2
   9   3  -4 2219.02 149.578   4
   3  -9  -4 2204.90 150.472   3
   9   3   4 2287.45 147.229   2
  -9  -3   4 2358.17 147.547   2
  -3   9   4 2409.64 148.032   2
   9   3   4 1950.09 145.757   3
   2  -9  -4 96.9787 9.69984   2
   9   2  -4 90.1608 13.0590   4
   9   2  -4 106.559 16.9580   3
  -2   9  -4 88.1755 9.86353   4
   2  -9  -4 81.5146 14.2171   2
  -2   9   4 88.5699 11.0455   2
   9   2   4 74.5304 7.84791   3
  -9  -2   4 103.670 10.3695   2
   9   2   4 92.6427 9.64374   2
   1  -9  -4 61.7429 8.44781   2
  -1   9  -4 66.1878 8.89201   4
   9   1  -4 58.8933 9.95134   4
   9   1  -4 101.440 16.3747   3
   9   1   4 64.8778 7.47875   2
  -1   9   4 52.8040 8.45953   2
  -9  -1   4 76.2713 8.92554   2
   0  -9  -4 96.4659 10.0549   2
   0   9  -4 108.149 10.4566   4
   9   0  -4 116.331 17.1385   3
   9   0  -4 105.244 9.94269   2
   0  -9   4 97.8315 8.85718   2
   0   9   4 91.6222 11.5043   2
   0  -9   4 66.2080 7.11427   2
   1   9  -4 46.9736 7.12497   4
   9  -1  -4 69.2146 13.4641   3
  -1  -9  -4 68.0731 8.56824   2
   9  -1  -4 64.3838 7.64575   2
  -1  -9   4 56.6483 7.44028   2
  -1  -9   4 41.9756 5.69192   2
   9  -1   4 35.7556 5.11960   3
  -9   1   4 62.5307 7.81090   2
   9  -2  -4 65.6392 13.0918   3
   9  -2  -4 86.6163 8.50989   2
   2   9  -4 73.8378 9.48104   4
  -2  -9  -4 93.8222 9.93628   2
  -9   2   4 92.7362 9.18636   2
   9  -2   4 61.1681 7.16626   3
   2   9   4 101.138 11.2199   2
  -2  -9   4 58.6615 7.57758   2
   3   9  -4 2150.44 142.941   4
  -3  -9  -4 2291.38 143.102   2
   9  -3  -4 2296.44 148.511   3
   9  -3  -4 2206.64 141.591   2
   3   9   4 2212.55 143.760   2
  -3  -9   4 2222.04 143.125   2
  -9   3   4 2269.16 142.568   2
   3   9   4 2128.49 143.032   4
   9  -4  -4 2919.49 178.818   3
   4   9  -4 2603.48 173.758   4
  -9   4  -4 2373.87 174.254   3
  -4  -9  -4 2814.05 174.113   2
  -9   4   4 2811.18 173.647   2
  -4  -9   4 2710.71 174.360   2
   4   9   4 2721.27 173.897   4
   4   9   4 2773.36 174.792   2
  -5  -9  -4 16.4962 5.44233   2
   9  -5  -4 16.3044 7.90427   3
  -9   5  -4 15.7026 3.14292   2
  -9   5  -4 25.0710 3.16329   4
   5   9  -4 24.1261 6.03410   4
  -9   5   4 24.3554 5.61726   2
   5   9   4 23.5586 5.35261   4
  -5  -9   4 15.5691 5.73159   2
   5   9   4 21.1845 6.39157   2
  -9   6  -4 612.824 46.6356   2
  -9   6  -4 807.623 46.7849   4
   9  -6  -4 737.238 52.3252   3
  -6  -9  -4 730.102 49.2472   2
   6   9  -4 703.356 48.8849   4
   6   9   4 716.568 49.8002   2
  -9   6   4 710.159 48.7402   2
   6   9   4 699.084 48.4008   4
  -6  -9   4 709.024 49.6689   2
   9  -7  -4 88.1983 13.7135   3
  -7  -9  -4 90.9594 10.8019   2
   7   9  -4 50.0553 8.58685   4
  -9   7  -4 86.5818 7.86267   4
   7   9   4 66.1232 10.0305   2
   7   9   4 65.2472 9.24127   4
  -9   7   4 70.8293 9.86129   2
  -7  -9   4 76.5722 10.8827   2
  -9   8  -4 1334.13 81.4922   4
   9  -8  -4 1317.10 87.4874   3
  -8  -9  -4 1126.48 84.5267   2
   8   9  -4 1188.48 83.0973   4
   8   9   4 1281.28 83.0414   4
  -8  -9   4 1214.74 83.8062   2
   8   9   4 1276.21 84.2758   2
  -9   8   4 1292.23 82.7661   2
   9  -9  -4 1117.07 75.9386   3
  -9   9  -4 1156.75 71.4343   4
  -9  -9  -4 1087.30 73.1370   2
   9   9  -4 1068.32 79.4168   4
   9   9   4 1028.20 72.0869   4
  -9  -9   4 1044.34 73.3989   2
   9   9   4 1103.49 74.1786   2
  -9   9   4 1086.05 72.0529   2
  -9  10  -4 295.968 21.6958   4
  10   9  -4 270.581 23.3512   4
   9 -10  -4 300.622 26.4801   3
 -10  -9  -4 271.811 23.4014   2
 -10  -9   4 268.131 23.6204   2
  10   9   4 291.068 24.7934   2
  -9  10   4 289.265 22.3716   2
  10   8  -4 17.8183 7.30487   4
 -10  -8  -4 13.4146 5.75500   2
   8 -10  -4 8.89028 7.30501   3
  -8  10  -4 18.1039 5.33562   4
 -10  -8   4 14.6832 5.84493   2
  -8  10   4 14.8169 5.53968   2
  10   8   4 11.5491 7.40071   2
  10   8   4 18.9337 4.55210   4
  -7  10  -4 470.891 33.1705   4
   7 -10  -4 456.497 40.4464   3
  10   7  -4 448.078 34.7393   4
 -10  -7  -4 484.050 34.8991   2
  -7  10   4 494.738 33.7358   2
  10   7   4 423.352 33.8917   3
  10   7   4 479.147 31.1709   4
  10   7   4 451.126 34.9540   2
 -10  -7   4 433.313 37.7283   2
  10   6  -4 579.684 43.7935   4
   6 -10  -4 570.388 45.0935   3
  -6  10  -4 665.914 42.4322   4
 -10  -6  -4 595.616 42.9302   2
  10   6   4 582.016 43.1300   2
  -6  10   4 617.967 42.4288   2
 -10  -6   4 589.311 42.8439   2
  10   6   4 615.095 42.7671   3
 -10  -5  -4 39.8508 7.87156   2
  10   5  -4 34.5317 9.29785   4
  -5  10  -4 25.0120 6.22041   4
   5 -10  -4 21.8634 7.92328   3
  10   5   4 37.6110 6.98909   3
  -5  10   4 26.3701 6.60172   2
  10   5   4 27.7701 6.76193   2
 -10  -5   4 30.6964 6.79725   2
 -10  -4  -4 3.00113 5.22159   2
  10   4  -4 6.33430 7.15654   4
  10   4  -4 6.61344 8.80723   3
  -4  10  -4 1.78981 4.07999   4
 -10  -4   4 0.59365 3.83235   2
  -4  10   4 -1.1861 4.30375   2
  10   4   4 1.82483 3.88635   3
  10   4   4 1.46651 4.53865   2
   3 -10  -4 2.12241 3.22994   2
   3 -10  -4 12.0805 3.32742   2
  10   3  -4 -0.8075 6.79705   4
 -10  -3  -4 -0.3672 4.35760   2
  10   3  -4 -3.3089 8.56123   3
  -3  10  -4 8.22227 4.56513   4
  10   3   4 3.44317 4.11105   2
  10   3   4 4.04967 3.61145   3
 -10  -3   4 2.47756 4.15881   2
  -3  10   4 6.42210 4.89343   2
  10   2  -4 5.99631 7.10220   4
  -2  10  -4 21.4642 5.80513   4
  10   2  -4 14.0577 9.95243   3
   2 -10  -4 19.2201 5.88201   2
   2 -10  -4 18.8897 4.86505   2
 -10  -2  -4 13.9184 5.60222   2
  -2  10   4 11.7796 5.30014   2
  10   2   4 17.9393 4.57689   2
 -10  -2   4 12.2912 4.53455   2
  10   2   4 8.78508 3.37564   3
   1 -10  -4 100.289 10.4717   2
  10   1  -4 156.066 19.4777   3
  -1  10  -4 112.306 11.4403   4
 -10  -1   4 115.858 11.1696   2
  10   1   4 83.4658 8.47615   3
  -1  10   4 110.148 12.3131   2
  10   0  -4 433.949 33.7981   2
  10   0  -4 543.848 41.6969   3
   0  10  -4 472.519 34.7012   4
   0 -10  -4 503.502 34.1272   2
 -10   0   4 528.083 34.5941   2
   0 -10   4 478.567 32.4108   2
   0  10   4 483.115 35.3251   2
   1  10  -4 106.172 11.7947   4
  10  -1  -4 159.396 19.5875   3
  -1 -10  -4 129.312 11.7568   2
   1  10   4 118.038 12.9374   2
  -1 -10   4 132.431 11.1350   2
 -10   1   4 135.584 11.6628   2
  10  -1   4 83.6693 9.13474   3
   2  10  -4 13.4029 5.34170   4
  10  -2  -4 10.6938 3.20925   2
  10  -2  -4 16.4677 9.52349   3
  -2 -10  -4 7.88964 4.30048   2
 -10   2   4 9.57461 4.02548   2
  -2 -10   4 7.62005 3.06174   2
  10  -2   4 7.72068 3.07119   3
   2  10   4 9.81054 5.12679   4
   2  10   4 9.55637 5.40985   2
  -3 -10  -4 7.31909 4.32832   2
  10  -3  -4 14.3539 8.33416   3
   3  10  -4 3.12058 4.54647   4
   3  10   4 1.60233 4.63321   4
 -10   3   4 3.83162 3.53280   2
  10  -3   4 4.64667 3.24370   3
  -3 -10   4 5.88333 4.28844   2
  -4 -10  -4 0.13559 3.87447   2
   4  10  -4 9.47266 4.49351   4
  10  -4  -4 4.21641 7.54629   3
 -10   4   4 3.10068 3.63305   2
  -4 -10   4 2.81457 4.44735   2
   4  10   4 1.77825 5.00038   2
   4  10   4 0.56592 4.35934   4
  -5 -10  -4 18.5601 5.55781   2
   5  10  -4 21.0481 5.69059   4
  10  -5  -4 31.8807 9.94181   3
 -10   5   4 32.1490 6.06133   2
   5  10   4 37.7243 8.10190   2
   5  10   4 42.5103 7.49753   4
  -5 -10   4 18.1637 6.29759   2
  10  -6  -4 623.167 43.8469   3
   6  10  -4 531.551 39.5202   4
  -6 -10  -4 585.553 39.8719   2
 -10   6  -4 569.716 36.5787   4
 -10   6   4 581.132 39.3884   2
  -6 -10   4 555.368 40.7406   2
   6  10   4 515.252 39.2153   4
   6  10   4 549.305 40.6906   2
   7  10  -4 386.682 30.9722   4
 -10   7  -4 470.193 28.8363   4
  10  -7  -4 420.672 39.2975   3
   7  10   4 407.302 36.7577   2
  -7 -10   4 405.778 32.2063   2
   7  10   4 402.624 30.7992   4
 -10   7   4 450.798 31.3333   2
   8  10  -4 12.3312 5.64935   4
 -10   8  -4 20.7035 4.36962   4
  -8 -10  -4 14.4171 5.43899   2
  10  -8  -4 12.2887 7.82147   3
  -8 -10   4 13.6535 6.29631   2
 -10   8   4 12.8860 4.67414   2
   8  10   4 12.9992 6.63523   2
   8  10   4 12.1107 5.73694   4
  10  -9  -4 279.723 25.1800   3
   9  10  -4 254.056 21.9249   4
 -10   9  -4 277.104 19.9142   4
  -9 -10  -4 242.001 21.9262   2
   9  10   4 284.874 21.7427   4
 -10   9   4 249.793 20.4759   2
  -9 -10   4 272.696 23.0873   2
   9  10   4 275.063 23.5935   2
 -10 -10  -4 14.1253 5.85221   2
  10  10  -4 17.4029 6.30133   4
 -10  10  -4 9.54383 3.95498   4
  10 -10  -4 10.6428 7.71777   3
 -10 -10   4 12.1918 6.39332   2
  10  10   4 6.97455 4.28156   4
 -10  10   4 7.34485 4.29007   2
  10  10   4 6.55434 5.87572   2
 -10  11  -4 470.730 32.3932   4
 -11 -10  -4 454.444 34.2139   2
  10 -11  -4 461.026 36.8710   3
  11  10  -4 473.713 34.6776   4
 -10  11   4 431.534 32.3746   2
  11  10   4 438.073 36.6144   2
 -11 -10   4 438.201 34.5874   2
  -9  11  -4 3.61747 4.02987   4
 -11  -9  -4 2.25774 5.23084   2
   9 -11  -4 0.29776 6.62441   3
  11   9  -4 8.34241 5.78985   4
 -11  -9   4 11.1108 5.88162   2
  11   9   4 -0.5510 5.89468   2
  11   9   4 4.00030 3.13838   4
  -9  11   4 5.01113 4.34593   2
   8 -11  -4 15.0408 8.12709   3
  11   8  -4 13.7941 6.49435   4
  -8  11  -4 16.0566 5.48828   4
 -11  -8  -4 11.9191 6.14261   2
  -8  11   4 11.9399 5.16181   2
  11   8   4 11.1912 6.42326   2
 -11  -8   4 5.76470 5.67161   2
  11   8   4 15.9665 3.18508   4
  11   8   4 8.57230 5.31532   3
   7 -11  -4 207.879 22.3462   3
  -7  11  -4 237.863 19.1435   4
 -11  -7  -4 238.451 20.5255   2
  11   7  -4 242.118 22.5317   4
  -7  11   4 255.766 19.8109   2
 -11  -7   4 232.578 20.2096   2
  11   7   4 199.879 20.9008   2
  -6  11  -4 428.928 33.0324   4
 -11  -6  -4 536.151 40.6760   2
  11   6  -4 476.217 36.1049   4
 -11  -6   4 459.965 34.2921   2
  11   6   4 436.725 33.6809   3
  11   6   4 446.357 34.7143   2
  -6  11   4 489.218 33.9049   2
  11   5  -4 336.946 35.4965   3
  11   5  -4 290.448 26.2080   4
  -5  11  -4 255.070 22.1560   4
 -11  -5  -4 301.340 23.8281   2
 -11  -5   4 294.334 23.4050   2
  11   5   4 293.962 23.6890   2
  11   5   4 265.906 22.4322   3
  -5  11   4 310.677 23.3864   2
  -4  11  -4 9.23317 4.92094   4
  11   4  -4 6.62541 10.0193   3
  11   4  -4 0.46160 7.68561   4
 -11  -4  -4 8.52999 5.62143   2
 -11  -4   4 7.53525 4.80530   2
  11   4   4 7.78839 4.96547   2
  -4  11   4 8.19883 5.44353   2
  11   4   4 14.1433 4.75434   3
   3 -11  -4 17.4343 3.50825   2
   3 -11  -4 13.3441 3.40839   2
 -11  -3  -4 24.7650 6.68158   2
  -3  11  -4 15.8535 5.37451   4
  11   3  -4 25.3554 9.00968   4
  11   3  -4 16.6390 10.0886   3
  -3  11   4 22.2351 6.45714   2
  11   3   4 15.5116 4.54879   3
 -11  -3   4 17.0445 5.30231   2
 -11  -2  -4 1346.12 85.4880   2
   2 -11  -4 1386.16 83.9202   2
  11   2  -4 1373.93 92.6538   3
  -2  11  -4 1194.24 84.7959   4
   2 -11  -4 1142.71 84.3650   2
 -11  -2   4 1311.02 84.9818   2
  -2  11   4 1299.25 85.7033   2
   1 -11  -4 339.785 24.0066   2
  11   1  -4 334.874 31.9052   3
 -11  -1  -4 319.383 24.5764   2
  -1  11  -4 308.686 24.6375   4
 -11  -1   4 313.514 24.1071   2
  -1  11   4 302.634 24.9113   2
 -11   0  -4 161.948 14.6130   2
   0 -11  -4 161.159 14.0025   2
  11   0  -4 135.515 12.8592   2
  11   0  -4 185.210 22.7480   3
   0  11  -4 157.766 15.2668   4
 -11   0   4 158.347 14.0770   2
   0  11   4 163.758 15.5373   2
  11  -1  -4 333.517 30.7700   3
   1  11  -4 295.521 23.4155   4
  -1 -11  -4 305.949 22.3837   2
  11  -1  -4 256.002 21.0270   2
   1  11   4 284.575 23.6713   2
   1  11   4 299.860 23.9969   4
  -1 -11   4 282.643 21.3936   2
 -11   1   4 319.837 22.5678   2
  -2 -11  -4 1259.84 82.7421   2
  11  -2  -4 1396.99 90.7490   3
   2  11  -4 1189.16 83.4903   4
 -11   2   4 1301.71 82.7460   2
   2  11   4 1227.59 83.9600   2
  -2 -11   4 1262.31 82.6941   2
   2  11   4 1217.76 83.9303   4
   3  11  -4 14.9416 5.87446   4
  -3 -11  -4 14.9915 4.98797   2
  11  -3  -4 25.6931 11.1554   3
   3  11   4 14.4360 5.98435   4
  -3 -11   4 15.4365 5.43244   2
  11  -3   4 13.0941 4.10732   3
   3  11   4 15.1588 6.27225   2
 -11   3   4 17.3206 4.69986   2
  -4 -11  -4 5.23648 4.38008   2
  11  -4  -4 17.4427 8.90857   3
   4  11  -4 8.65180 4.83389   4
  -4 -11   4 6.94769 5.36589   2
   4  11   4 8.63824 5.42130   4
   4  11   4 0.72478 5.29018   2
 -11   4   4 10.7105 4.02285   2
   5  11  -4 254.675 22.2667   4
  11  -5  -4 308.226 31.2045   3
  -5 -11  -4 268.255 21.4810   2
  -5 -11   4 280.718 22.7534   2
   5  11   4 247.362 21.6560   4
 -11   5   4 281.927 20.9122   2
   5  11   4 261.004 24.5504   2
  11  -6  -4 451.039 35.0844   3
   6  11  -4 404.707 30.8916   4
  -6 -11  -4 421.201 30.8815   2
  -6 -11   4 402.245 31.8655   2
   6  11   4 400.602 32.1647   2
 -11   6   4 436.673 30.2637   2
   6  11   4 403.939 30.7262   4
  11  -7  -4 240.152 22.4817   3
  -7 -11  -4 222.500 18.7869   2
   7  11  -4 217.200 18.8739   4
   7  11   4 225.174 20.2782   2
   7  11   4 180.213 18.0671   4
 -11   7   4 223.313 18.2365   2
  -7 -11   4 210.851 20.0325   2
  -8 -11  -4 12.6168 5.98560   2
  11  -8  -4 10.7560 7.67017   3
 -11   8  -4 14.4854 3.45100   4
   8  11  -4 16.8604 5.88310   4
  -8 -11   4 1.34048 5.29472   2
   8  11   4 13.6952 5.23535   4
   8  11   4 13.3622 6.57839   2
 -11   8   4 10.2492 4.29376   2
  -9 -11  -4 11.2538 5.93961   2
 -11   9  -4 8.20431 3.52552   4
  11  -9  -4 7.79523 7.11910   3
   9  11  -4 4.35509 4.78413   4
   9  11   4 15.6794 5.11379   4
 -11   9   4 4.57860 3.46537   2
  -9 -11   4 6.97600 5.85585   2
   9  11   4 5.60143 6.14591   2
 -11  10  -4 455.470 32.8040   4
  11 -10  -4 467.321 36.7703   3
 -10 -11  -4 447.777 33.7491   2
  10  11  -4 503.493 41.8814   4
  10  11   4 449.391 32.5067   4
 -10 -11   4 445.739 34.8269   2
 -11  10   4 409.541 31.6470   2
  10  11   4 455.518 35.3897   2
  11  11  -4 174.013 17.1240   4
  11 -11  -4 183.800 20.2722   3
 -11 -11  -4 165.665 17.1619   2
  11  11   4 165.165 21.2178   2
 -10  12  -4 210.994 17.1154   4
  12  10  -4 224.739 19.9126   4
  10 -12  -4 205.392 21.4403   3
 -12 -10  -4 213.960 19.5684   2
 -12 -10   4 184.084 19.2163   2
  12  10   4 196.142 20.7108   2
  -9  12  -4 10.3626 4.79784   4
  12   9  -4 7.25886 6.34425   4
 -12  -9  -4 2.56234 5.54264   2
 -12  -9   4 5.51366 5.01851   2
  12   9   4 9.20083 5.70051   3
  -9  12   4 5.63935 4.14057   2
  12   8  -4 345.158 27.6786   4
 -12  -8  -4 354.184 29.0036   2
  -8  12   4 352.780 25.5397   2
  12   8   4 265.264 24.8484   3
  12   8   4 353.741 27.9279   2
  -7  12  -4 179.197 16.9302   4
  12   7  -4 212.125 20.0081   4
 -12  -7  -4 205.192 18.1199   2
  12   7  -4 209.702 24.8437   3
 -12  -7   4 183.207 17.6366   2
  12   7   4 156.416 15.9810   3
  -7  12   4 202.654 17.0508   2
  12   7   4 161.968 17.6964   2
  12   6  -4 696.448 49.7932   3
 -12  -6  -4 569.265 40.1392   2
  -6  12  -4 518.410 38.6846   4
  -6  12   4 599.509 39.8525   2
  12   6   4 465.517 38.6837   3
  12   6   4 540.498 40.2094   2
 -12  -6   4 542.883 39.9806   2
 -12  -5  -4 710.352 48.8527   2
  -5  12  -4 600.145 45.8649   4
  12   5  -4 779.983 51.0098   4
  -5  12   4 697.142 47.1117   2
  12   5   4 553.544 45.5152   3
  12   5   4 678.243 47.0752   2
 -12  -5   4 722.027 47.4161   2
  -4  12  -4 708.604 54.7534   4
  12   4  -4 968.374 66.0396   3
 -12  -4  -4 820.813 55.8494   2
  12   4  -4 901.294 60.0159   4
 -12  -4   4 785.964 55.8981   2
  -4  12   4 777.283 55.8251   2
 -12  -3  -4 265.525 21.2834   2
  12   3  -4 289.605 30.5812   3
  -3  12  -4 246.376 20.7282   4
  12   3   4 213.685 18.8240   3
 -12  -3   4 285.872 21.2585   2
  -3  12   4 291.073 22.1115   2
   2 -12  -4 255.533 18.7821   2
  12   2  -4 307.240 41.9279   3
   2 -12  -4 251.666 18.4914   2
  -2  12  -4 222.081 20.1635   4
 -12  -2  -4 241.162 20.4534   2
  -2  12   4 276.500 21.4735   2
 -12  -2   4 244.304 20.1323   2
  12   1  -4 660.089 53.5558   3
   1 -12  -4 701.646 43.7651   2
  -1  12  -4 609.993 44.6108   4
 -12  -1  -4 626.981 44.3332   2
 -12  -1   4 637.936 44.2872   2
  -1  12   4 605.418 45.0333   2
  12   0  -4 281.233 30.1285   3
 -12   0  -4 272.852 21.6164   2
   0  12  -4 258.188 22.1381   4
   0 -12  -4 304.342 21.5581   2
 -12   0   4 275.474 21.6155   2
   0  12   4 273.847 22.9141   2
   0  12   4 266.199 23.4295   4
   1  12  -4 575.068 43.8969   4
  -1 -12  -4 670.116 43.2023   2
  12  -1  -4 704.504 53.0716   3
 -12   1  -4 603.815 42.9747   2
 -12   1   4 663.331 43.3578   2
   1  12   4 601.152 44.8373   4
   1  12   4 587.604 44.3352   2
  -2 -12  -4 264.923 20.3797   2
 -12   2  -4 253.967 19.9033   2
   2  12   4 259.652 21.9196   2
  -2 -12   4 250.077 19.8059   2
   2  12   4 239.536 21.7101   4
 -12   2   4 267.087 20.1430   2
   3  12  -4 269.332 22.3813   4
  12  -3  -4 275.158 28.4444   3
 -12   3  -4 264.163 20.3457   2
  -3 -12  -4 257.815 21.0499   2
   3  12   4 263.563 22.2349   4
  -3 -12   4 300.509 21.7802   2
   3  12   4 250.782 24.8768   2
 -12   3   4 252.987 20.4679   2
   4  12  -4 730.043 51.9150   4
  -4 -12  -4 723.183 50.9120   2
  12  -4  -4 782.521 56.9780   3
 -12   4  -4 737.174 49.8904   2
 -12   4   4 775.821 50.6349   2
   4  12   4 676.039 51.5511   4
  -4 -12   4 794.765 52.0989   2
   4  12   4 763.526 52.6215   2
  12  -5  -4 680.634 49.1398   3
  -5 -12  -4 628.138 43.8030   2
   5  12  -4 585.564 44.2782   4
 -12   5  -4 597.145 41.9337   2
 -12   5   4 654.249 43.3843   2
   5  12   4 592.173 44.2877   4
  -5 -12   4 659.338 45.3134   2
   5  12   4 656.534 45.7288   2
 -12   6  -4 459.656 33.9185   2
  12  -6  -4 528.761 40.7698   3
   6  12  -4 478.780 36.8794   4
  -6 -12  -4 505.800 36.5146   2
 -12   6   4 540.413 36.2373   2
   6  12   4 540.640 38.7237   2
   6  12   4 496.690 36.9420   4
  -6 -12   4 562.722 38.8468   2
   7  12  -4 182.506 17.2027   4
  -7 -12  -4 171.452 16.4740   2
  12  -7  -4 200.128 20.4870   3
  -7 -12   4 196.866 18.5074   2
   7  12   4 167.894 18.2552   2
   7  12   4 160.686 16.4186   4
 -12   7   4 204.617 16.3390   2
   8  12  -4 325.443 25.6901   4
  -8 -12  -4 292.756 27.1267   2
  -8 -12   4 331.983 27.0899   2
 -12   8   4 356.274 24.5219   2
   8  12   4 300.686 25.0921   4
   8  12   4 304.920 34.5700   2
  -9 -12  -4 2.91608 5.13907   2
   9  12  -4 3.53692 5.26598   4
  12  -9  -4 21.5290 8.38097   3
 -12   9   4 18.5356 4.36326   2
   9  12   4 15.2673 5.22070   4
   9  12   4 14.1942 6.61707   2
  -9 -12   4 4.54994 5.84056   2
  10  12  -4 188.598 17.6793   4
  12 -10  -4 211.464 21.0898   3
 -10 -12  -4 179.715 17.5329   2
  10  12   4 154.347 19.4144   2
 -13  -9  -4 70.6410 11.2732   2
  13   9  -4 72.1216 11.5078   4
  13   9  -4 70.4435 15.8382   3
  -9  13  -4 59.1834 8.97368   4
  13   9   4 61.3670 10.2799   2
 -13  -9   4 62.8879 10.4133   2
  13   8  -4 477.142 39.8287   3
  13   8  -4 442.843 33.3553   4
  -8  13  -4 399.915 30.0005   4
 -13  -8  -4 388.136 31.3448   2
  13   8   4 378.217 31.7452   2
  -8  13   4 402.086 30.1226   2
 -13  -8   4 366.832 31.3962   2
  13   7  -4 110.972 14.8567   4
  13   7  -4 115.629 19.3862   3
  -7  13  -4 91.4201 10.6509   4
 -13  -7  -4 52.7211 11.8577   2
  13   7   4 68.1825 10.7097   3
 -13  -7   4 84.3903 11.6735   2
  -7  13   4 78.5550 10.9036   2
  13   6  -4 184.847 20.2799   4
  -6  13  -4 164.228 15.7343   4
 -13  -6  -4 171.717 16.9449   2
  13   6  -4 219.566 26.9041   3
  -6  13   4 162.819 16.5796   2
 -13  -6   4 175.908 17.2609   2
  13   5  -4 129.875 16.8373   4
  -5  13  -4 110.121 12.0772   4
  13   5  -4 102.024 19.2969   3
 -13  -5  -4 111.157 12.9361   2
 -13  -5   4 115.502 13.2437   2
  13   5   4 87.2710 11.1421   3
  -5  13   4 129.983 13.7932   2
  -4  13  -4 664.079 50.9739   4
 -13  -4  -4 732.976 51.6266   2
  13   4  -4 887.405 62.5238   3
 -13  -4   4 739.080 51.6812   2
  -4  13   4 765.671 52.1981   2
  13   3  -4 78.4265 18.2421   3
  -3  13  -4 68.5513 9.61478   4
 -13  -3  -4 48.1191 8.23590   2
  -3  13   4 51.5977 9.11244   2
  13   3   4 39.8849 6.33656   3
 -13  -3   4 43.9322 7.91738   2
  -2  13  -4 19.5638 6.58183   4
 -13  -2  -4 30.6409 6.82283   2
  13   2  -4 20.2957 12.1655   3
  13   2   4 21.2672 4.34208   3
  -2  13   4 34.6967 7.62708   2
  -2  13   4 28.2403 8.60348   4
 -13  -2   4 26.8983 6.69598   2
  -1  13  -4 114.996 12.9156   4
 -13  -1  -4 121.415 12.2166   2
   1 -13  -4 120.657 10.8308   2
  13   1  -4 140.522 21.3053   3
  13   1   4 85.7171 9.37908   3
  -1  13   4 127.783 15.0983   4
  -1  13   4 109.515 13.3196   2
 -13  -1   4 122.709 12.2809   2
 -13   0  -4 1960.63 130.508   2
   0  13  -4 1818.67 131.038   4
   0 -13  -4 2247.15 130.566   2
  13   0  -4 2138.40 139.685   3
 -13   0   4 2090.95 130.890   2
   0  13   4 1873.09 131.966   2
   0  13   4 2022.32 132.714   4
   1  13  -4 102.776 13.0927   4
  -1 -13  -4 123.958 12.0535   2
 -13   1  -4 116.467 11.8574   2
  13  -1  -4 134.783 21.8658   3
   1  13   4 111.276 15.2664   2
 -13   1   4 123.573 12.1763   2
   1  13   4 121.031 14.5430   4
   2  13  -4 16.9453 5.95208   4
 -13   2  -4 23.8059 5.54804   2
  13  -2  -4 42.3282 14.0000   3
  -2 -13  -4 22.7829 5.60899   2
   2  13   4 18.0652 6.39776   2
 -13   2   4 20.4368 5.35655   2
  13  -2   4 12.1545 3.90844   3
   2  13   4 18.0954 7.06723   4
   3  13  -4 44.3668 8.72066   4
  13  -3  -4 56.8696 13.7200   3
 -13   3  -4 49.3434 7.35133   2
  -3 -13  -4 48.6425 7.92927   2
  13  -3   4 42.1336 6.85647   3
 -13   3   4 63.3824 8.38292   2
   3  13   4 50.7034 9.35331   2
   3  13   4 82.5656 11.3540   4
  -3 -13   4 58.7311 7.98839   2
   4  13  -4 699.133 50.0098   4
  13  -4  -4 733.630 55.0996   3
  -4 -13  -4 704.849 48.9783   2
 -13   4  -4 669.253 47.6410   2
  -4 -13   4 768.599 50.0599   2
 -13   4   4 746.820 48.8053   2
   4  13   4 648.368 49.9583   4
   4  13   4 754.057 51.2498   2
 -13   5  -4 106.509 10.4011   2
   5  13  -4 109.903 13.3137   4
  13  -5  -4 123.097 17.7873   3
  -5 -13  -4 117.738 12.5510   2
   5  13   4 130.068 15.4203   2
   5  13   4 114.614 13.5458   4
 -13   5   4 137.194 12.1532   2
  -5 -13   4 114.400 15.1924   2
   6  13  -4 147.200 16.6991   4
  -6 -13  -4 163.341 15.4337   2
  13  -6  -4 180.193 22.4993   3
   6  13   4 171.785 16.4155   4
   6  13   4 178.570 21.4368   2
  -6 -13   4 147.837 16.7065   2
 -13   6   4 173.917 14.9764   2
   7  13  -4 88.4108 12.1044   4
  13  -7  -4 90.3528 14.9028   3
  -7 -13  -4 82.8876 16.2803   2
 -13   7   4 97.9066 10.2066   2
  -7 -13   4 88.0950 12.5989   2
   7  13   4 75.8176 11.0186   4
   7  13   4 85.1242 13.2043   2
  13  -8  -4 366.714 31.8641   3
  -8 -13  -4 366.383 28.0017   2
   8  13  -4 355.946 28.4229   4
 -13   8   4 412.882 27.2192   2
   8  13   4 336.478 29.9656   2
  -8 -13   4 367.824 29.6597   2
   8  13   4 334.486 27.7712   4
  13  -9  -4 77.3990 12.9730   3
   9  13  -4 66.1218 10.3534   4
  -9 -13  -4 58.2869 9.52929   2
   9  13   4 60.9314 9.28350   4
  -9 -13   4 109.552 21.2436   2
   9  13   4 48.2059 9.91639   2
  14   8  -4 21.1076 8.34383   4
  14   8  -4 28.7646 12.9619   3
  -8  14  -4 28.2963 6.40569   4
 -14  -8  -4 8.80634 6.76989   2
 -14  -8   4 12.3055 6.38621   2
  -7  14  -4 157.126 18.8464   4
  14   7  -4 191.154 26.3042   3
  14   7  -4 163.111 22.2960   4
 -14  -7   4 179.192 17.0506   2
  -7  14   4 151.139 15.8615   2
  -6  14  -4 80.9899 11.0012   4
  14   6  -4 109.279 18.9382   3
 -14  -6  -4 71.9446 10.9820   2
  14   6  -4 86.2398 13.9929   4
  -6  14   4 100.786 14.3027   4
 -14  -6   4 76.4962 11.3779   2
  -6  14   4 105.498 12.2662   2
  -5  14  -4 10.3776 5.53580   4
 -14  -5  -4 -3.1922 4.54880   2
  14   5  -4 5.92363 10.2591   3
  -5  14   4 9.39842 8.05328   4
 -14  -5   4 1.74628 4.93772   2
  -5  14   4 -3.9539 4.60531   2
 -14  -4  -4 6.08669 5.21112   2
  14   4  -4 16.7492 20.9111   3
  -4  14  -4 14.9359 5.59827   4
  -4  14   4 11.4969 8.26199   4
 -14  -4   4 7.36243 5.08618   2
  -4  14   4 14.9975 6.69903   2
  14   3  -4 27.4217 13.5547   3
  -3  14  -4 22.8645 6.58022   4
 -14  -3  -4 15.3108 5.51141   2
 -14  -3   4 30.3882 6.99118   2
  -3  14   4 29.4098 11.2927   4
  14   3   4 14.9505 3.97213   3
  -3  14   4 27.3317 7.19950   2
 -14  -2  -4 3.03116 4.34571   2
  -2  14  -4 -3.6551 4.55705   4
  14   2  -4 -7.6221 10.0005   3
 -14  -2   4 0.77112 4.44496   2
  -2  14   4 -0.6601 4.92619   2
  -2  14   4 4.04480 6.89251   4
  14   2   4 -1.9788 2.45501   3
 -14  -1  -4 26.0468 6.30098   2
   1 -14  -4 29.7116 3.94223   2
  14   1  -4 25.2127 13.4143   3
  -1  14  -4 36.5891 7.75896   4
  14   1   4 14.5547 4.41959   3
  -1  14   4 44.7214 9.92071   4
 -14  -1   4 26.6624 6.27834   2
  -1  14   4 30.4516 7.68719   2
   0  14  -4 48.8242 9.05583   4
  14   0  -4 57.8149 16.0755   3
   0 -14  -4 52.1473 7.18033   2
 -14   0  -4 58.9346 8.66774   2
   0  14   4 52.0443 10.1819   4
 -14   0   4 55.2591 8.17242   2
   0  14   4 59.3189 10.2125   2
  -1 -14  -4 25.2387 5.67004   2
   1  14  -4 11.0338 5.98593   4
  14  -1  -4 46.2582 14.3082   3
 -14   1  -4 25.5882 6.22405   2
 -14   1   4 37.1566 6.70196   2
   1  14   4 20.0178 7.19599   2
  14  -1   4 21.4013 4.16924   3
   1  14   4 20.0778 7.15009   4
 -14   2  -4 1.10287 3.89207   2
  14  -2  -4 21.9298 11.7203   3
  -2 -14  -4 3.88612 4.25717   2
   2  14  -4 5.61538 4.95512   4
   2  14   4 13.1731 6.50478   2
  14  -2   4 3.90518 3.17714   3
   2  14   4 -1.9293 5.01130   4
 -14   3  -4 13.7541 5.03533   2
  -3 -14  -4 21.1290 5.59147   2
   3  14  -4 12.9216 6.57645   4
  14  -3  -4 23.6449 10.8865   3
   3  14   4 6.26975 6.60375   2
   3  14   4 27.3386 7.67291   4
  14  -3   4 20.4390 4.49526   3
  -3 -14   4 23.0486 4.20066   2
 -14   3   4 16.2302 5.43200   2
  -4 -14  -4 5.10149 4.51671   2
 -14   4  -4 4.88040 6.16115   2
  14  -4  -4 20.2270 11.1611   3
   4  14  -4 10.5714 5.57129   4
 -14   4   4 13.4518 4.67334   2
   4  14   4 15.2268 6.77629   4
  -4 -14   4 10.3141 4.04906   2
  -5 -14  -4 0.58143 4.09998   2
   5  14  -4 5.84810 4.90495   4
  14  -5  -4 -1.0409 7.15701   3
 -14   5   4 6.30456 4.07737   2
  -5 -14   4 6.95137 4.55938   2
   5  14   4 6.46803 6.52974   2
   5  14   4 -0.9032 4.71858   4
   6  14  -4 81.0947 11.9360   4
  14  -6  -4 105.983 15.7468   3
  -6 -14  -4 103.833 11.8808   2
   6  14   4 94.2011 12.6880   4
   6  14   4 99.1955 13.9874   2
  -6 -14   4 112.831 12.5940   2
 -14   6   4 105.075 11.2127   2
  -7 -14  -4 141.298 14.5063   2
  14  -7  -4 156.544 18.6995   3
   7  14  -4 148.583 15.9959   4
  -7 -14   4 140.078 15.8351   2
   7  14   4 158.350 18.1252   4
   7  14   4 156.700 17.3724   2
   8  14  -4 23.4403 6.74761   4
  14  -8  -4 26.2635 8.74549   3
  -8 -14  -4 12.9430 5.69414   2
   8  14   4 17.2336 7.57955   2
   8  14   4 18.0679 6.88029   4
 -15  -6  -4 1138.25 82.6990   2
  15   6  -4 1475.92 93.9824   3
  -6  15   4 1248.51 85.8744   4
  -6  15   4 1155.79 82.6867   2
 -15  -6   4 1231.63 83.5663   2
  15   5  -4 2.77781 10.6671   3
  -5  15  -4 12.3445 5.67206   4
 -15  -5  -4 1.94595 5.20483   2
  -5  15   4 16.4711 9.06770   4
 -15  -5   4 15.4511 6.24235   2
  -5  15   4 10.6260 6.20119   2
  -4  15  -4 213.875 19.4274   4
 -15  -4  -4 198.243 19.1140   2
  -4  15   4 267.578 24.5367   4
  -4  15   4 204.842 19.7875   2
 -15  -4   4 225.762 19.4740   2
  -3  15  -4 720.476 51.8109   4
 -15  -3  -4 714.106 51.2493   2
 -15  -3   4 744.107 51.5138   2
  -3  15   4 758.706 57.2408   4
  -3  15   4 762.660 52.4096   2
  15   2  -4 216.903 28.4477   3
  -2  15  -4 185.164 18.4090   4
 -15  -2  -4 198.339 17.6451   2
  -2  15   4 219.223 21.2916   4
  -2  15   4 174.807 18.4479   2
 -15  -1  -4 28.3195 6.77472   2
  15   1  -4 31.4019 13.3802   3
  -1  15  -4 33.6570 7.75959   4
  -1  15   4 39.8053 10.2099   4
 -15  -1   4 35.6811 7.19376   2
  -1  15   4 28.3370 7.49925   2
   0  15  -4 145.150 15.5773   4
 -15   0  -4 131.228 14.4499   2
  15   0  -4 138.238 22.3562   3
   0  15   4 154.800 16.9245   4
 -15   0   4 154.855 14.4566   2
   0  15   4 149.527 15.8951   2
 -15   1  -4 26.9844 6.65523   2
  15  -1  -4 51.0553 15.2662   3
   1  15  -4 30.4090 7.55461   4
  -1 -15  -4 22.4079 4.69484   2
 -15   1   4 33.5676 6.83832   2
   1  15   4 42.8432 9.54161   4
  -2 -15  -4 213.749 16.7759   2
  15  -2  -4 233.318 26.4007   3
   2  15  -4 189.033 18.7353   4
 -15   2  -4 188.699 17.4813   2
 -15   2   4 224.949 18.0117   2
   2  15   4 199.455 19.8653   2
   2  15   4 190.939 19.6176   4
  15  -3  -4 802.483 58.0387   3
   3  15  -4 609.432 51.5088   4
  -3 -15  -4 765.351 49.8800   2
 -15   3   4 778.134 50.4206   2
   3  15   4 673.369 51.5875   4
   3  15   4 760.217 52.6870   2
   4  15  -4 170.801 18.9667   4
  15  -4  -4 193.628 27.6888   3
  -4 -15  -4 211.488 17.2085   2
   4  15   4 194.268 24.8394   2
   4  15   4 174.572 18.6519   4
 -15   4   4 217.908 17.3325   2
  -4 -15   4 221.722 17.5746   2
   5  15  -4 8.84272 5.33199   4
  15  -5  -4 12.8795 8.05951   3
  -5 -15  -4 14.4496 5.24023   2
 -15   5   4 20.9282 4.86583   2
   5  15   4 4.65543 6.46505   2
   5  15   4 28.6696 8.18890   4
   6  15  -4 1008.02 71.8637   4
  -6 -15  -4 999.307 74.4473   2
  15  -6  -4 1169.66 76.6737   3
   6  15   4 1157.20 74.3670   2
   6  15   4 1002.40 72.9557   4
 -16  -2  -4 15.0518 6.42537   2
  16   2  -4 25.1349 13.4597   3
  -2  16  -4 25.3085 6.97389   4
  -2  16   4 19.0691 8.09841   4
 -16  -2   4 11.6458 6.87025   2
  -2  16   4 11.1535 6.54466   2
  -1  16  -4 9.79702 5.88217   4
 -16  -1  -4 1.49007 6.36678   2
  16   1  -4 7.00703 11.3450   3
 -16  -1   4 5.82911 4.86699   2
  -1  16   4 7.03344 6.58690   4
  -1  16   4 6.30982 5.98610   2
  16   0  -4 377.895 36.3393   3
   0  16  -4 322.184 26.8861   4
 -16   0  -4 315.492 26.0828   2
 -16   0   4 344.225 25.8240   2
   0  16   4 315.421 29.8361   2
   0  16   4 313.650 27.8694   4
   1  16  -4 12.1788 6.01409   4
 -16   1  -4 -5.0769 4.90068   2
  16  -1  -4 19.4775 11.7096   3
   1  16   4 -4.3977 7.67775   2
 -16   1   4 5.65807 4.12940   2
   1  16   4 10.5691 7.25178   4
  16  -2  -4 16.4488 10.3872   3
   2  16  -4 18.8937 6.91112   4
 -16   2   4 20.1742 5.54050   2
   2  16   4 20.4857 7.04976   4
   2  16   4 11.0073 7.13358   2
   0   0  -5 2198.35 145.804   4
   0   0  -5 2218.45 147.545   2
   0   0  -5 2366.16 145.338   3
   0   0   5 2084.41 145.611   4
   0   0   5 2524.35 146.235   2
   1   0  -5 556.863 41.8193   2
   0   1  -5 561.124 41.7720   2
   0   1  -5 607.519 40.4810   4
  -1   0  -5 588.066 40.0941   4
  -1   0  -5 623.954 39.7778   3
  -1   0  -5 587.945 41.9884   2
   1   0  -5 580.066 40.6948   4
   1   0  -5 569.588 40.2612   3
   0  -1  -5 569.984 42.1264   2
   0  -1  -5 627.768 40.3109   3
   0  -1   5 610.645 40.4590   2
   1   0   5 691.452 40.7870   2
   0   1   5 667.976 40.8415   2
  -1   0   5 533.361 41.2374   4
   1   0   5 543.800 39.7579   4
   0  -1   5 532.930 40.2572   4
   0   1   5 550.426 40.3011   4
  -1   0   5 662.431 41.1503   2
   1   1  -5 304.896 22.8261   4
   1  -1  -5 294.179 22.6876   3
   1  -1  -5 289.550 23.9819   2
  -1   1  -5 298.590 21.9852   4
  -1  -1  -5 286.820 23.5119   2
  -1   1  -5 296.365 23.9551   2
   1   1  -5 272.655 23.3880   2
  -1  -1   5 251.575 22.1106   4
   1   1   5 336.294 22.9107   2
   1  -1   5 271.923 22.0954   4
  -1   1   5 327.615 22.9596   2
   1  -1   5 346.523 22.4472   2
  -1  -1   5 354.853 23.3382   2
  -1   1   5 296.104 22.6509   4
   1   1   5 297.572 21.9344   4
  -1   2  -5 162.138 13.6123   4
   2   1  -5 200.303 15.4436   4
   1  -2  -5 154.133 15.6725   2
  -2  -1  -5 172.681 14.8962   2
   1  -2  -5 163.394 15.1624   3
  -1   2  -5 145.820 14.8931   2
   2   1  -5 146.563 14.8008   2
  -1   2   5 170.869 15.1363   4
  -2  -1   5 162.017 14.7758   2
  -1   2   5 175.178 14.6355   2
  -2  -1   5 148.461 14.1139   4
   2   1   5 188.502 15.2059   2
   2   1   5 160.403 13.0085   4
   1  -2   5 146.667 15.6435   4
   1  -2   5 163.713 13.5593   2
   0   2  -5 347.292 26.4731   2
   2   0  -5 312.007 26.3586   2
   0  -2  -5 374.288 25.0654   3
   2   0  -5 362.804 25.9823   3
   2   0  -5 358.730 26.0686   4
   0   2  -5 348.923 25.1765   4
  -2   0  -5 314.926 25.8953   2
   0  -2  -5 337.410 26.8261   2
   2   0   5 389.132 25.9970   2
  -2   0   5 343.649 26.0915   2
   0  -2   5 372.988 25.2954   2
   2   0   5 315.957 24.2592   4
   0   2   5 391.812 25.7492   2
   0   2   5 355.003 26.0508   4
   0  -2   5 316.961 27.0876   4
  -2   0   5 307.620 25.1595   4
  -2   1  -5 157.935 15.2181   2
  -1  -2  -5 153.178 15.1528   2
  -1  -2  -5 182.827 13.3405   3
   2  -1  -5 140.189 15.4810   2
   2  -1  -5 160.944 15.2775   3
   1   2  -5 185.829 14.7428   4
  -2   1  -5 176.231 13.7130   4
   1   2  -5 149.569 14.8895   2
   2  -1   5 174.453 14.7654   2
  -1  -2   5 167.244 14.9364   2
   2  -1   5 172.622 14.5284   4
  -2   1   5 159.387 14.5460   4
  -1  -2   5 157.028 15.1088   4
  -2   1   5 168.755 15.1258   2
   1   2   5 188.417 15.3291   2
   2  -2  -5 3634.35 256.547   2
  -2   2  -5 3998.36 254.470   4
   2   2  -5 4063.79 255.710   4
   2   2  -5 3719.31 256.616   2
   2  -2  -5 4091.99 256.430   3
  -2   2  -5 3934.88 256.420   2
   2   2   5 4345.59 256.118   2
   2   2   5 3936.41 255.141   4
  -2   2   5 4272.69 256.921   4
  -2  -2   5 4243.66 255.896   2
   2  -2   5 4494.70 255.438   2
   2  -2   5 4004.96 255.632   4
  -2  -2   5 3451.92 255.739   4
  -2   2   5 4089.31 255.761   2
  -2   3  -5 1700.72 111.188   4
   2  -3  -5 1909.46 113.475   3
  -2   3  -5 1495.07 112.466   2
   3   2  -5 1746.05 112.797   4
   2  -3  -5 1589.12 113.450   2
   2  -3   5 1805.87 111.814   2
   3   2   5 1686.88 111.338   4
  -3  -2   5 1801.98 112.643   2
  -2   3   5 1753.40 112.423   2
   2  -3   5 1779.77 113.717   4
   3   2   5 1818.74 112.733   2
   3   1  -5 137.818 14.1331   4
  -1   3  -5 152.446 12.5061   4
   3   1  -5 153.108 14.9216   3
   1  -3  -5 146.455 13.5862   3
   3   1  -5 137.826 13.9293   2
  -1   3  -5 122.304 13.3355   2
   1  -3  -5 142.703 14.6112   2
  -3  -1   5 155.584 13.8763   2
   1  -3   5 144.627 13.8568   4
   1  -3   5 142.323 12.3470   2
  -1   3   5 144.130 13.9087   4
  -1   3   5 150.579 13.4734   2
   3   1   5 138.987 11.5789   4
  -1   3   5 162.943 14.0420   3
   3   1   5 143.357 13.8449   2
   0  -3  -5 2743.22 167.607   3
   0  -3  -5 2370.62 168.736   2
   3   0  -5 2540.42 168.470   3
   3   0  -5 2644.11 168.345   4
   3   0  -5 2352.65 168.405   2
   0   3  -5 2681.85 167.303   4
   0   3  -5 2265.51 168.007   2
  -3   0   5 2753.19 168.373   2
  -3   0   5 2444.32 168.333   4
   0   3   5 2670.72 168.418   4
   0   3   5 2677.36 167.660   3
   0   3   5 2806.90 168.042   2
   0  -3   5 2599.83 168.711   4
   3   0   5 2930.30 168.177   2
   0  -3   5 2819.98 167.543   2
  -1  -3  -5 120.983 13.9718   2
   1   3  -5 132.976 12.6931   4
   3  -1  -5 132.598 14.3949   3
  -3   1  -5 125.424 12.9683   2
   1   3  -5 114.936 15.1145   2
  -3   1  -5 152.682 11.9549   4
  -1  -3  -5 140.816 12.0900   3
   3  -1  -5 141.086 13.8248   2
  -1  -3   5 160.120 13.5585   2
   1   3   5 150.617 14.0506   2
  -3   1   5 148.984 14.0348   2
   3  -1   5 122.491 12.4735   4
   3  -1   5 164.092 13.7607   2
  -1  -3   5 159.375 14.5016   4
   1   3   5 142.049 13.2244   4
   3  -2  -5 1708.11 112.866   3
  -3   2  -5 1590.44 111.848   2
   3  -2  -5 1571.25 112.487   2
  -3   2  -5 1647.27 110.157   4
  -3   2  -5 1795.38 110.107   3
   2   3  -5 1694.17 111.524   4
  -2  -3   5 1769.43 111.787   2
  -3   2   5 1773.26 112.282   2
   2   3   5 1885.60 112.509   2
   3  -2   5 1761.46 111.330   4
   3  -2   5 1767.59 111.054   2
  -3   3  -5 8.64627 4.51485   2
  -3   3  -5 8.53628 3.54343   4
   3   3  -5 4.61618 3.67211   4
  -3   3  -5 10.6566 4.20982   3
   3  -3  -5 2.68346 4.69976   2
   3  -3  -5 3.89444 5.94397   3
   3   3   5 5.16176 4.97356   2
   3  -3   5 13.6738 4.11782   2
  -3   3   5 5.26637 4.53318   2
   3  -3   5 22.8462 5.01752   4
  -3  -3   5 3.46670 3.91794   2
   3  -4  -5 603.350 42.4535   2
  -3   4  -5 617.371 41.5756   3
   3  -4  -5 634.461 42.6029   3
  -3   4  -5 495.986 40.7867   2
  -3   4  -5 617.106 39.8288   4
  -3   4   5 557.963 42.9237   3
   4   3   5 607.656 40.0778   4
  -3   4   5 639.420 41.4370   2
   3  -4   5 560.635 38.8971   2
   4   3   5 658.802 41.5804   2
   3  -4   5 599.757 38.9001   2
   3  -4   5 550.587 40.3790   4
   2  -4  -5 480.745 37.2468   2
   2  -4  -5 530.910 36.8278   3
   4   2  -5 506.589 36.7805   4
  -2   4  -5 525.314 34.8901   4
  -2   4   5 559.374 36.2173   2
  -4  -2   5 528.315 36.2761   2
   4   2   5 541.471 36.1804   2
   4   2   5 482.838 34.1531   4
   2  -4   5 469.453 34.6550   2
   2  -4   5 506.792 34.6312   2
   2  -4   5 513.195 36.9930   4
   1  -4  -5 983.079 64.3157   3
   1  -4  -5 918.235 65.2526   2
   4   1  -5 991.041 65.8602   3
  -1   4  -5 791.786 63.6540   2
  -1   4  -5 991.224 63.0665   4
   1  -4   5 1013.56 62.8786   2
  -4  -1   5 973.575 64.1251   2
  -1   4   5 1061.69 64.1591   2
   1  -4   5 914.588 63.0091   2
  -1   4   5 899.080 64.2673   3
   4   1   5 913.928 62.0162   4
   1  -4   5 916.165 64.1123   4
   4   1   5 1119.07 64.3293   2
   0   4  -5 2207.32 137.263   4
   4   0  -5 2139.72 138.550   4
   4   0  -5 1968.37 138.221   2
   0  -4  -5 1939.34 139.890   2
   0  -4  -5 2307.82 138.051   3
   4   0  -5 2127.33 139.148   3
   4   0   5 2381.61 137.770   2
   0   4   5 2109.62 138.282   4
   4   0   5 2036.63 136.616   4
  -4   0   5 2263.34 138.311   2
   0   4   5 2418.35 138.527   2
   0  -4   5 2161.44 138.759   4
   0  -4   5 1965.16 137.229   2
   0  -4   5 2129.88 137.235   2
   0   4   5 1955.53 137.474   3
  -4   1  -5 1064.48 63.3207   4
   1   4  -5 1022.20 64.5854   4
   4  -1  -5 978.128 66.5156   3
   4  -1  -5 933.112 65.4604   2
  -1  -4   5 831.159 64.3980   2
   4  -1   5 1010.62 64.1637   2
  -1  -4   5 958.397 64.7578   2
   1   4   5 900.996 64.8542   4
  -4   1   5 1056.76 65.5867   2
   4  -1   5 1049.75 64.0077   4
   1   4   5 882.657 63.9964   3
   1   4   5 1035.50 65.6909   2
  -4   2  -5 471.080 34.4835   2
   2   4  -5 528.570 34.7507   4
   4  -2  -5 481.535 35.4064   2
   4  -2  -5 510.479 36.8734   3
  -4   2  -5 540.831 33.0635   3
  -4   2  -5 478.220 32.8488   4
  -2  -4   5 406.599 34.3401   2
  -4   2   5 490.578 35.3342   2
   4  -2   5 513.075 33.3479   2
   4  -2   5 514.155 33.5876   4
   2   4   5 442.270 33.1790   3
   2   4   5 475.843 35.6259   4
  -2  -4   5 522.789 34.8708   2
   2   4   5 530.057 35.7609   2
  -4   3  -5 577.028 40.4675   2
  -4   3  -5 618.699 39.5534   3
   4  -3  -5 565.051 42.5568   3
   4  -3  -5 563.675 40.9880   2
  -4   3  -5 587.786 38.6103   4
  -3  -4   5 685.474 41.0546   2
   3   4   5 556.433 39.8448   4
   4  -3   5 595.395 38.1913   2
  -4   3   5 597.922 41.1625   2
   4  -3   5 591.822 39.2888   4
   3   4   5 521.152 38.1933   3
   3   4   5 624.023 45.9418   2
   4  -3   5 534.712 37.9085   2
  -4   4  -5 1454.18 87.4181   4
   4  -4  -5 1401.66 90.5085   3
   4   4  -5 1400.99 89.1551   4
  -4   4  -5 1341.89 88.5104   3
  -4   4  -5 1260.11 88.8065   2
   4  -4  -5 1281.67 89.4258   2
   4   4   5 1395.88 89.0854   2
   4   4   5 1252.67 87.8560   4
  -4  -4   5 1415.85 89.2124   2
   4  -4   5 1302.21 87.8898   4
  -4   4   5 1424.64 89.3503   2
  -4   5  -5 519.835 41.8225   2
  -4   5  -5 680.406 41.2219   4
  -4   5  -5 575.021 42.5815   3
   4  -5  -5 659.077 47.3596   2
  -4   5   5 672.883 42.9375   2
  -5  -4   5 629.063 42.7571   2
   4  -5   5 556.782 42.1669   4
   5   4   5 656.972 42.8414   2
   5   4   5 589.409 41.0926   4
   3  -5  -5 323.693 25.1360   2
   3  -5  -5 343.034 25.4295   3
  -3   5  -5 351.188 22.6445   4
  -3   5  -5 259.291 22.9609   2
   5   3  -5 302.417 24.4719   4
  -3   5  -5 305.715 24.2103   3
   5   3   5 304.371 24.4977   2
   3  -5   5 286.311 22.9095   4
  -3   5   5 325.546 23.6587   2
  -5  -3   5 308.863 23.8085   2
   5   3   5 316.772 21.9083   4
   2  -5  -5 66.6625 10.3628   2
   2  -5  -5 88.9924 11.1165   3
  -2   5  -5 86.0058 8.35690   4
  -2   5  -5 53.9020 8.75606   2
   5   2  -5 53.6979 8.59423   4
   2  -5   5 54.2742 7.21234   2
   2  -5   5 62.7182 7.48070   2
  -5  -2   5 71.1727 9.25946   2
   5   2   5 63.9388 6.19442   4
   5   2   5 76.2150 9.79957   2
   2  -5   5 57.6591 8.10671   4
  -2   5   5 58.0748 9.76169   3
  -2   5   5 72.9611 9.23938   2
  -1   5  -5 652.925 41.8667   4
   1  -5  -5 573.853 43.8430   2
   1  -5  -5 622.269 43.5189   3
   5   1  -5 651.882 45.5239   3
   5   1  -5 615.574 45.8862   4
   1  -5   5 595.304 41.2780   2
   1  -5   5 640.622 41.4031   2
  -1   5   5 674.513 43.0255   2
  -1   5   5 521.579 44.1605   3
   1  -5   5 546.073 43.5497   4
   5   1   5 717.447 42.8290   2
   5   1   5 589.201 41.0653   4
   5   0  -5 393.528 32.4455   3
   0  -5  -5 458.632 31.2086   3
   0   5  -5 457.642 29.9228   4
   5   0   5 409.011 28.1000   4
   0  -5   5 372.903 29.3817   2
   0  -5   5 416.038 29.7819   2
   0   5   5 432.631 31.2464   2
  -5   0   5 430.292 30.6982   2
   5   0   5 432.821 29.7497   2
   5  -1  -5 576.566 42.0248   2
   5  -1  -5 612.109 44.1865   3
   1   5  -5 653.500 41.5217   4
  -1  -5   5 623.897 41.7390   2
  -1  -5   5 585.651 41.4384   2
   5  -1   5 648.879 40.5466   2
   1   5   5 497.202 41.1134   3
  -5   1   5 656.717 42.3879   2
   2   5  -5 81.3611 10.8063   4
  -5   2  -5 64.0742 5.83517   3
   5  -2  -5 64.7055 8.77322   2
  -5   2  -5 63.2404 6.53557   4
   5  -2  -5 71.7160 11.5858   3
  -5   2  -5 51.0472 7.11062   2
   5  -2   5 66.0076 6.32380   2
   2   5   5 45.5209 7.52912   3
  -5   2   5 76.4995 9.76089   2
   2   5   5 64.0457 9.31952   2
  -2  -5   5 66.8975 8.96757   2
  -2  -5   5 62.2605 8.27618   2
   5  -2   5 59.7030 6.36555   4
  -5   3  -5 329.630 23.5048   3
  -5   3  -5 314.750 21.7258   4
   5  -3  -5 316.261 26.9595   3
  -5   3  -5 277.130 23.0387   2
   5  -3  -5 295.793 23.8965   2
   3   5  -5 345.136 24.1256   4
   3   5   5 321.420 24.7553   2
  -3  -5   5 371.051 25.3225   2
   5  -3   5 300.064 21.9924   4
  -5   3   5 324.042 24.6539   2
  -5   4  -5 656.445 42.2090   4
  -5   4  -5 630.842 44.1337   3
  -5   4  -5 589.930 43.5642   2
   5  -4  -5 635.865 46.1694   3
   4   5  -5 674.310 44.3071   4
   4   5   5 638.161 44.3885   2
  -4  -5   5 661.154 44.5039   2
  -5   4   5 637.613 44.7013   2
  -5   5  -5 897.392 62.9643   3
   5  -5  -5 980.370 62.9190   2
  -5   5  -5 818.068 61.9856   2
   5  -5  -5 978.172 64.5583   3
   5   5  -5 943.210 62.8003   4
  -5   5  -5 975.127 61.0228   4
  -5  -5   5 950.801 62.9985   2
   5   5   5 938.686 62.8050   2
  -5   6  -5 762.631 47.0819   4
   5  -6  -5 757.029 50.4284   3
   6   5  -5 782.691 49.3731   4
  -5   6  -5 628.168 48.8832   3
  -5   6  -5 601.612 48.0031   2
   5  -6  -5 716.256 48.5556   2
   6   5   5 630.991 46.6903   4
  -5   6   5 790.212 48.8494   2
   6   5   5 779.875 49.2019   2
  -6  -5   5 712.734 48.7825   2
   6   5   5 644.476 46.2121   4
   4  -6  -5 164.620 15.9455   3
   4  -6  -5 178.987 16.2034   2
   6   4  -5 137.121 14.5627   4
  -4   6  -5 124.015 16.3453   2
  -4   6  -5 151.575 12.4503   4
  -4   6  -5 141.769 14.3777   3
  -4   6   5 156.216 13.9382   2
   6   4   5 137.905 11.2493   4
   6   4   5 148.603 11.9184   4
  -6  -4   5 127.880 13.8500   2
   6   4   5 193.562 15.6978   2
  -3   6  -5 1149.74 74.4056   4
   6   3  -5 1111.10 76.4728   4
   3  -6  -5 1241.65 78.0890   3
   3  -6  -5 1049.23 76.7142   2
   6   3   5 1305.84 76.4056   2
   6   3   5 1158.09 73.9504   4
  -3   6   5 1069.30 75.2148   2
   6   3   5 1073.70 72.8340   4
  -6  -3   5 1142.25 75.7509   2
   2  -6  -5 2303.49 150.161   3
   6   2  -5 2395.00 150.355   4
   2  -6  -5 2219.94 150.346   2
  -2   6  -5 2506.17 148.092   4
   6   2  -5 2358.37 151.958   3
   2  -6   5 2085.02 146.036   2
   2  -6   5 2030.92 146.277   2
  -2   6   5 2518.80 149.369   2
  -6  -2   5 2450.05 149.273   2
   1  -6  -5 1035.64 66.7899   3
   6   1  -5 1011.31 66.9597   4
   6   1  -5 1046.10 68.8888   3
  -1   6  -5 1033.85 64.5232   4
   1  -6   5 931.342 63.4458   2
  -6  -1   5 998.451 65.4553   2
  -1   6   5 814.802 65.8183   3
  -1   6   5 1051.15 65.9458   2
   6   1   5 1068.20 64.8531   2
   1  -6   5 836.451 63.1925   2
   0   6  -5 280.342 23.3865   4
   6   0  -5 232.174 20.3144   4
   6   0  -5 239.990 22.0752   3
   0   6   5 245.292 19.7312   2
   6   0   5 228.945 17.5859   2
  -6   0   5 242.378 19.0609   2
   0  -6   5 222.242 17.4708   2
   0   6   5 190.344 19.6840   3
   0  -6   5 235.720 18.1764   2
   6  -1  -5 848.641 64.5423   2
   1   6  -5 1025.33 64.5427   4
   6  -1  -5 1006.01 67.9007   3
   6  -1   5 1012.79 62.9965   2
  -1  -6   5 1051.27 64.9237   2
   1   6   5 1024.54 65.7382   2
  -6   1   5 935.243 65.4447   2
  -1  -6   5 885.555 64.0478   2
   2   6  -5 2550.04 152.719   4
   6  -2  -5 2463.70 155.851   3
   6  -2  -5 2292.36 152.804   2
  -2  -6   5 2434.05 152.822   2
  -2  -6   5 2087.70 152.301   2
   2   6   5 2446.40 153.608   2
   3   6  -5 1140.45 71.7282   4
  -6   3  -5 1002.65 70.2248   3
   6  -3  -5 1077.28 71.7817   2
   6  -3  -5 1078.92 74.9082   3
  -6   3  -5 1047.99 69.2358   4
   3   6   5 1061.46 72.1961   2
  -3  -6   5 1189.64 72.3457   2
   4   6  -5 159.350 13.8558   4
   6  -4  -5 135.657 16.4643   3
  -6   4  -5 137.803 13.9094   3
  -6   4  -5 127.967 12.3193   2
   6  -4  -5 146.141 13.3132   2
  -6   4  -5 144.731 11.0880   4
   4   6   5 134.465 14.0227   2
  -4  -6   5 181.072 14.7803   2
  -6   4   5 144.292 14.2890   2
  -6   5  -5 729.091 51.2238   3
  -6   5  -5 646.513 49.0492   2
  -6   5  -5 754.539 48.0423   4
   6  -5  -5 729.108 52.0664   3
   5   6  -5 784.890 50.3984   4
   6  -5  -5 723.088 49.2639   2
  -6   5   5 713.573 50.2922   2
  -5  -6   5 771.145 50.7502   2
   5   6   5 737.056 50.3769   2
  -6   6  -5 1971.11 117.335   4
   6  -6  -5 1897.63 120.872   3
  -6   6  -5 1728.94 120.270   3
   6   6  -5 1980.84 119.525   4
   6  -6  -5 1818.16 117.744   2
  -6   6  -5 1648.85 121.950   2
   6   6   5 1615.71 116.889   4
  -6  -6   5 1866.30 119.517   2
  -6   6   5 1959.45 119.235   2
   6   6   5 1809.44 119.152   2
  -6   7  -5 1013.63 62.7671   4
   7   6  -5 963.354 64.8696   4
   6  -7  -5 955.024 62.4569   2
   6  -7  -5 920.472 65.9700   3
  -7  -6   5 923.633 64.6121   2
  -6   7   5 975.396 64.0821   2
   7   6   5 940.088 64.7901   2
   7   6   5 938.539 62.5141   4
   7   5  -5 37.0993 7.94150   4
   5  -7  -5 29.7347 7.68593   3
   5  -7  -5 38.3382 6.12675   2
  -5   7  -5 45.7878 6.49097   4
  -5   7   5 29.7188 6.36700   2
   7   5   5 43.8180 5.60270   4
  -7  -5   5 31.6195 6.76983   2
   7   5   5 36.1770 5.29204   4
   7   5   5 46.9529 8.63537   2
   4  -7  -5 594.277 41.0610   3
   7   4  -5 560.643 40.0291   4
  -4   7  -5 535.058 37.6334   4
   4  -7  -5 536.338 38.9212   2
  -7  -4   5 522.376 38.8324   2
   7   4   5 523.130 36.0483   4
  -4   7   5 560.614 38.6171   2
   7   4   5 605.646 39.8908   2
   3  -7  -5 44.5752 7.81135   2
   3  -7  -5 31.5778 8.44965   3
   7   3  -5 40.3388 9.18363   4
  -3   7  -5 25.7231 6.13299   4
  -3   7   5 33.3756 6.93817   2
   7   3   5 43.7435 7.43728   2
  -7  -3   5 26.8212 5.98810   2
  -2   7  -5 66.4196 8.36366   4
   7   2  -5 71.6328 11.7361   4
   7   2  -5 74.3644 13.8015   3
   2  -7  -5 65.2313 9.58475   2
  -2   7   5 77.4920 10.4093   2
   7   2   5 74.8680 9.50806   2
  -7  -2   5 72.2120 9.52315   2
   1  -7  -5 8.18376 6.10961   3
   7   1  -5 5.16028 7.09913   3
   7   1  -5 0.49513 6.08516   4
  -1   7  -5 18.8812 4.76221   4
  -7  -1   5 16.1044 5.21273   2
  -1   7   5 0.96816 4.55688   2
   1  -7   5 2.53302 2.55892   2
   7   1   5 7.41116 4.03613   2
   7   0  -5 636.221 45.1629   3
   0   7  -5 602.480 40.4536   4
   0  -7   5 488.887 39.1170   2
   0  -7   5 574.640 39.8863   2
   0   7   5 640.784 42.0008   2
   7   0   5 589.089 39.3896   2
  -7   0   5 637.612 41.3500   2
   7  -1  -5 12.1353 7.07317   3
   1   7  -5 4.77694 4.27366   4
   7  -1  -5 12.2312 4.88690   2
   1   7   5 14.8065 4.65750   3
  -7   1   5 3.11499 4.13189   2
  -1  -7   5 8.29457 4.22130   2
   1   7   5 0.62429 4.69161   2
   7  -1   5 6.19337 2.35945   2
  -1  -7   5 2.09534 2.96904   2
   7  -2  -5 80.5199 13.3208   3
   7  -2  -5 61.2944 8.36586   2
   2   7  -5 73.3816 9.03936   4
  -7   2   5 77.7233 9.39597   2
   2   7   5 45.0243 7.46972   3
  -2  -7   5 59.7477 7.96100   2
   2   7   5 72.5646 10.3983   2
  -2  -7   5 67.5043 9.90666   2
   3   7  -5 44.1439 7.48195   4
   7  -3  -5 20.1802 8.53611   3
  -7   3  -5 29.0332 4.82974   3
   3   7   5 17.6107 4.14165   3
   3   7   5 33.3864 7.21023   2
  -7   3   5 22.5385 5.83503   2
  -3  -7   5 31.5482 6.32826   2
  -7   4  -5 498.285 33.6998   4
   7  -4  -5 519.834 37.3843   2
   7  -4  -5 524.882 39.9709   3
  -7   4  -5 483.537 36.0055   3
   4   7  -5 554.996 36.7974   4
  -4  -7   5 565.764 37.3419   2
   4   7   5 497.444 37.0578   2
  -7   4   5 501.900 36.6288   2
   5   7  -5 42.1648 7.32995   4
   7  -5  -5 31.8085 5.36835   2
  -7   5  -5 38.1474 4.99436   4
   7  -5  -5 40.6593 9.40947   3
  -7   5   5 30.2114 7.12743   2
   5   7   5 35.1817 5.91535   4
  -5  -7   5 31.4662 7.00381   2
   5   7   5 29.4966 3.99309   3
  -7   6  -5 985.698 60.3334   4
   6   7  -5 974.206 62.5300   4
   7  -6  -5 974.837 60.4581   2
  -6  -7  -5 876.274 62.4040   2
   7  -6  -5 946.388 64.4766   3
  -7   6   5 972.795 62.6339   2
   6   7   5 794.144 60.4159   4
   6   7   5 908.424 62.5585   2
  -6  -7   5 883.927 62.5739   2
   7  -7  -5 222.149 21.5873   3
  -7   7  -5 243.746 17.7007   4
   7   7  -5 246.900 20.0473   4
  -7  -7  -5 218.126 19.8213   2
   7  -7  -5 256.111 16.1741   2
   7   7   5 204.433 20.0412   2
  -7   7   5 248.082 19.6592   2
   7   7   5 222.522 18.0480   4
  -7  -7   5 238.725 20.1651   2
  -8  -7  -5 118.515 13.4289   2
   7  -8  -5 120.881 15.5041   3
  -7   8  -5 132.910 11.4480   4
   8   7  -5 134.468 13.9294   4
   8   7   5 123.825 11.3954   4
  -8  -7   5 121.167 13.4855   2
   8   7   5 121.415 14.5794   2
  -7   8   5 116.526 12.6573   2
   6  -8  -5 196.138 19.1613   3
  -6   8  -5 201.918 15.5764   4
  -8  -6  -5 161.656 17.1617   2
   8   6  -5 184.632 17.9097   4
   6  -8  -5 185.584 13.8632   2
   6  -8  -5 200.718 13.8810   2
   8   6   5 165.830 14.3032   4
  -6   8   5 210.923 16.9651   2
  -8  -6   5 208.279 17.7539   2
   8   6   5 217.616 19.0886   2
   8   6   5 189.440 14.8593   3
   8   6   5 191.949 14.7570   4
  -5   8  -5 142.590 12.5307   4
   5  -8  -5 149.276 16.1829   3
   8   5  -5 137.410 15.3150   4
   5  -8  -5 136.259 12.0270   2
   5  -8  -5 146.016 11.9978   2
   8   5   5 157.538 15.5420   2
  -5   8   5 130.556 13.4899   2
  -8  -5   5 138.954 14.0847   2
   8   4  -5 912.296 61.4026   4
  -4   8  -5 829.847 58.6127   4
   4  -8  -5 842.238 61.6766   3
   4  -8  -5 812.342 61.1726   2
  -4   8   5 919.701 59.8519   2
   8   4   5 962.283 60.7130   2
  -8  -4   5 930.281 60.1969   2
   3  -8  -5 463.047 36.7281   2
  -3   8  -5 506.124 35.3965   4
   8   3  -5 492.909 38.1216   4
   8   3  -5 529.284 41.0797   3
   3  -8  -5 483.116 38.1772   3
  -3   8   5 551.782 37.0475   2
  -8  -3   5 535.500 36.6134   2
   8   3   5 530.927 36.5340   2
   8   2  -5 374.486 31.1665   4
  -2   8  -5 377.332 28.0519   4
   2  -8  -5 414.114 31.8293   3
   2  -8  -5 335.645 29.1247   2
   8   2  -5 404.172 34.0737   3
   8   2   5 429.560 28.8087   2
  -2   8   5 389.916 29.4868   2
  -8  -2   5 423.259 29.2921   2
   8   1  -5 230.271 23.1007   3
  -1   8  -5 212.389 17.5766   4
   8   1  -5 227.485 20.7832   4
  -1   8   5 244.374 19.3048   2
  -8  -1   5 217.594 18.2724   2
   8   1   5 227.492 17.1592   2
   1  -8   5 204.055 15.3056   2
   0   8  -5 1150.92 75.9899   4
   8   0  -5 1214.50 81.0823   3
  -8   0   5 1179.94 76.5138   2
   0   8   5 1171.72 77.0795   2
   8   0   5 1166.48 74.4641   2
   0  -8   5 1065.45 74.8423   2
   8  -1  -5 242.153 23.6416   3
   1   8  -5 228.316 18.2971   4
   1   8   5 224.761 19.5703   2
  -8   1   5 220.001 18.3329   2
  -1  -8   5 219.372 17.8637   2
   2   8  -5 377.441 27.9946   4
   8  -2  -5 395.451 33.1800   3
   8  -2  -5 362.911 27.7311   2
   2   8   5 398.240 29.2224   2
  -8   2   5 378.705 28.1408   2
  -2  -8   5 397.813 28.1220   2
   8  -3  -5 488.564 34.0805   2
   8  -3  -5 515.380 39.6946   3
   3   8  -5 510.316 34.8754   4
  -3  -8   5 474.165 34.8443   2
  -8   3   5 487.312 34.7665   2
   3   8   5 469.055 35.5526   2
   8  -4  -5 868.342 59.3388   3
  -4  -8  -5 804.958 55.2078   2
  -8   4  -5 699.227 54.0029   3
   4   8  -5 838.912 55.1282   4
   8  -4  -5 813.018 53.9402   2
  -8   4   5 811.076 55.1825   2
  -4  -8   5 861.212 55.7235   2
   4   8   5 842.259 56.0734   2
  -5  -8  -5 109.427 12.6802   2
   8  -5  -5 131.762 10.8136   2
  -8   5  -5 130.625 13.2906   3
   5   8  -5 134.987 12.7796   4
   8  -5  -5 138.274 16.4742   3
  -8   5  -5 112.046 9.36190   4
  -5  -8   5 139.238 13.5448   2
  -8   5   5 126.610 13.0176   2
   5   8   5 126.743 13.7000   2
   5   8   5 117.995 11.7550   4
   8  -6  -5 186.292 18.9672   3
   6   8  -5 175.695 16.0095   4
  -8   6  -5 193.778 13.6585   4
  -6  -8  -5 186.069 16.5330   2
  -8   6   5 195.577 16.7270   2
  -6  -8   5 187.306 16.8987   2
   6   8   5 152.075 14.6485   4
   6   8   5 174.407 16.9093   2
   8  -7  -5 133.615 15.3584   3
  -8   7  -5 118.305 10.3208   4
   7   8  -5 110.477 12.4115   4
  -7  -8  -5 110.397 12.9440   2
  -8   7   5 112.660 12.4995   2
  -7  -8   5 101.333 12.7491   2
   7   8   5 140.361 14.3301   2
   7   8   5 113.153 11.3584   4
   8  -8  -5 545.722 40.7110   3
   8   8  -5 552.046 38.6207   4
  -8  -8  -5 512.945 40.0703   2
   8   8   5 528.609 37.1298   4
  -8   8   5 554.982 38.0165   2
  -8  -8   5 513.417 38.8335   2
   8   8   5 530.809 39.4537   2
   9   8  -5 94.4938 12.8961   4
   8  -9  -5 112.906 15.1375   3
  -9  -8  -5 125.476 13.3037   2
  -8   9  -5 118.663 10.9046   4
  -8   9   5 134.800 12.6080   2
   9   8   5 112.243 10.8182   4
   9   8   5 94.6680 13.6428   2
  -9  -8   5 103.226 12.9398   2
   7  -9  -5 119.373 15.6998   3
  -9  -7  -5 127.448 14.0423   2
  -7   9  -5 133.033 11.6368   4
   9   7  -5 126.583 14.1171   4
   9   7   5 90.4083 10.6260   4
   9   7   5 140.275 15.3120   2
  -7   9   5 130.937 12.9509   2
   9   7   5 109.959 10.3201   4
   9   7   5 129.942 11.4480   3
   9   6  -5 1085.59 70.3569   4
   6  -9  -5 979.053 70.9718   3
  -9  -6  -5 998.356 69.2878   2
  -6   9  -5 1028.43 67.7795   4
   9   6   5 896.342 66.3101   3
  -9  -6   5 1104.04 69.8566   2
  -6   9   5 1073.42 68.8354   2
   9   6   5 1084.12 70.3161   2
   5  -9  -5 883.200 62.4808   2
   9   5  -5 942.301 63.6366   4
   5  -9  -5 944.919 59.3037   2
  -9  -5  -5 883.231 62.2890   2
  -5   9  -5 896.033 60.7782   4
   5  -9  -5 879.685 63.9539   3
   9   5   5 960.941 62.7130   2
  -9  -5   5 902.777 62.0289   2
  -5   9   5 930.552 61.7956   2
   4  -9  -5 116.655 10.6618   2
   4  -9  -5 111.730 10.3152   2
   9   4  -5 110.998 16.9457   3
   9   4  -5 102.137 14.1830   4
  -4   9  -5 103.424 11.0371   4
   4  -9  -5 91.3150 14.0381   3
  -4   9   5 113.498 12.4807   2
  -9  -4   5 105.975 12.0316   2
   9   4   5 120.617 12.8069   2
   9   3  -5 229.135 22.2900   4
   3  -9  -5 241.833 22.7487   3
  -3   9  -5 232.695 19.2144   4
   9   3  -5 230.453 25.5808   3
   3  -9  -5 265.765 19.1037   2
  -3   9   5 255.029 20.5954   2
   9   3   5 256.485 20.0769   2
  -9  -3   5 237.538 19.9320   2
   9   2  -5 476.636 39.6890   3
   9   2  -5 499.839 37.0491   4
   2  -9  -5 389.389 34.2203   2
  -2   9  -5 478.563 33.8169   4
   2  -9  -5 476.402 33.2023   2
  -2   9   5 519.228 35.1610   2
   9   2   5 487.296 33.6728   2
  -9  -2   5 501.467 34.4339   2
  -1   9  -5 675.967 46.3472   4
   1  -9  -5 630.592 45.7361   2
   9   1  -5 735.786 52.5112   3
  -1   9   5 667.633 47.2149   2
   9   1   5 678.310 45.3141   2
  -9  -1   5 701.522 46.8545   2
   9   0  -5 2254.89 141.170   3
   0   9  -5 1989.65 135.079   4
   0  -9  -5 1992.84 134.849   2
   0   9   5 2012.65 136.059   2
  -9   0   5 2280.16 135.933   2
   0  -9   5 2085.08 133.804   2
  -1  -9  -5 617.375 45.3589   2
   9  -1  -5 737.226 51.9241   3
   1   9  -5 635.861 45.4992   4
  -9   1   5 724.898 46.1845   2
  -1  -9   5 663.820 45.2275   2
   1   9   5 649.141 46.6574   2
   9  -2  -5 443.610 31.7373   2
   2   9  -5 429.896 31.8739   4
   9  -2  -5 475.912 38.1069   3
  -2  -9  -5 404.688 31.7142   2
  -2  -9   5 464.452 32.0765   2
   2   9   5 444.822 33.2062   2
  -9   2   5 480.354 32.3581   2
  -3  -9  -5 225.325 18.9758   2
   3   9  -5 223.808 18.8185   4
   9  -3  -5 225.658 18.0804   2
   9  -3  -5 250.178 24.8667   3
  -9   3   5 232.770 18.8632   2
  -3  -9   5 252.327 19.4228   2
   3   9   5 237.556 20.3242   2
  -4  -9  -5 74.6554 10.6856   2
   9  -4  -5 85.2892 13.9711   3
   9  -4  -5 99.9774 9.55937   2
   4   9  -5 118.521 11.4124   4
  -4  -9   5 99.1648 11.5659   2
   4   9   5 91.9849 12.3162   2
   4   9   5 94.2227 10.9775   4
  -9   4   5 121.039 11.4221   2
   9  -5  -5 875.102 59.3142   3
   5   9  -5 832.659 55.2596   4
  -9   5  -5 695.409 54.8917   3
  -5  -9  -5 795.125 55.1890   2
  -9   5   5 861.113 55.5567   2
  -5  -9   5 846.493 56.1622   2
   5   9   5 791.491 54.8263   4
   5   9   5 838.587 56.4341   2
  -6  -9  -5 930.452 63.2247   2
   9  -6  -5 991.114 66.5691   3
   6   9  -5 892.391 62.9296   4
  -9   6  -5 976.638 60.3061   4
  -9   6   5 975.646 63.7048   2
  -6  -9   5 891.076 63.8292   2
   6   9   5 891.057 62.4183   4
   6   9   5 965.031 64.3636   2
   7   9  -5 121.024 13.4708   4
  -9   7  -5 131.818 10.2079   4
   9  -7  -5 125.843 18.7919   3
  -9   7   5 122.603 12.8491   2
   7   9   5 104.534 17.5022   2
  -7  -9   5 120.455 13.7557   2
   7   9   5 118.905 11.9231   4
   9  -8  -5 106.331 14.7380   3
  -9   8  -5 106.215 9.75143   4
   8   9  -5 106.430 12.5316   4
  -8  -9  -5 103.340 12.3467   2
  -8  -9   5 107.185 13.0721   2
   8   9   5 98.9858 13.7318   2
   8   9   5 103.946 11.2967   4
  -9   8   5 120.363 12.2063   2
   9  -9  -5 652.407 49.0863   3
   9   9  -5 638.998 46.7142   4
  -9  -9  -5 612.151 46.3857   2
  -9   9  -5 697.914 44.7816   4
   9   9   5 649.388 45.7450   4
  -9   9   5 702.715 46.1009   2
   9   9   5 710.749 48.4566   2
  -9  -9   5 660.634 47.3991   2
   9 -10  -5 201.044 21.1036   3
 -10  -9  -5 196.001 18.8572   2
  -9  10  -5 216.525 16.9247   4
  10   9  -5 214.904 19.5281   4
  10   9   5 216.266 16.1521   4
  -9  10   5 228.907 18.0545   2
 -10  -9   5 207.695 19.3781   2
  10   9   5 222.361 20.9428   2
  -8  10  -5 62.1285 8.42098   4
   8 -10  -5 62.9483 11.9622   3
  10   8  -5 92.3512 11.8578   4
 -10  -8  -5 56.1312 9.30148   2
  10   8   5 62.8173 11.2409   2
  10   8   5 48.8045 7.47071   3
  10   8   5 73.3082 6.43196   4
  -8  10   5 79.4044 9.76121   2
 -10  -8   5 56.0309 9.31715   2
 -10  -7  -5 121.921 13.7197   2
   7 -10  -5 114.050 15.3459   3
  10   7  -5 107.423 14.0734   4
  -7  10  -5 132.590 12.1211   4
  10   7   5 117.590 16.5289   2
 -10  -7   5 125.559 13.7918   2
  10   7   5 113.466 10.5470   3
  -7  10   5 125.045 12.9976   2
  -6  10  -5 705.288 49.6293   4
  10   6  -5 758.427 52.2669   4
   6 -10  -5 715.743 54.9273   3
 -10  -6  -5 707.235 51.8550   2
 -10  -6   5 762.760 51.4264   2
  10   6   5 726.242 51.7108   2
  -6  10   5 746.270 50.8094   2
  -5  10  -5 155.247 13.9896   4
   5 -10  -5 138.987 17.1750   3
  10   5  -5 157.159 20.4543   3
 -10  -5  -5 141.067 15.2056   2
  10   5  -5 155.251 17.5782   4
  10   5   5 144.956 15.4779   2
 -10  -5   5 153.775 15.0640   2
  -5  10   5 150.305 15.0336   2
   4 -10  -5 79.7347 7.78979   2
  10   4  -5 77.0691 12.7092   4
   4 -10  -5 61.7462 7.45520   2
 -10  -4  -5 66.1916 9.79016   2
  10   4  -5 52.9530 13.5432   3
  -4  10  -5 65.8002 9.32934   4
  -4  10   5 61.1101 9.39169   2
  10   4   5 67.6569 9.74734   2
 -10  -4   5 69.8202 9.87092   2
  -3  10  -5 701.898 49.0808   4
   3 -10  -5 769.463 49.3091   2
   3 -10  -5 660.334 52.2698   2
  10   3  -5 764.677 56.1214   3
  10   3  -5 683.988 51.9771   4
  10   3   5 724.859 49.2319   2
  -3  10   5 716.774 49.8488   2
 -10  -3   5 710.037 49.3597   2
   2 -10  -5 1070.02 84.3694   2
  10   2  -5 1393.79 91.0938   3
  10   2  -5 1192.69 86.8729   4
  -2  10  -5 1333.20 84.4795   4
   2 -10  -5 1349.69 83.5309   2
 -10  -2   5 1317.47 84.7354   2
  10   2   5 1270.26 83.6589   2
  -2  10   5 1335.90 85.2671   2
  10   1  -5 235.192 25.2789   3
  -1  10  -5 208.050 18.0562   4
   1 -10  -5 206.716 17.2909   2
  -1  10   5 222.659 19.3436   2
 -10  -1   5 236.858 18.5675   2
  10   0  -5 4.70001 7.97265   3
   0 -10  -5 4.34510 4.15609   2
   0  10  -5 6.15953 4.03935   4
   0 -10   5 8.70123 2.75804   2
   0  10   5 13.3954 5.83419   2
   0 -10   5 9.52770 2.16857   2
 -10   0   5 4.38388 4.73240   2
  -1 -10  -5 193.389 17.0096   2
   1  10  -5 208.702 17.6351   4
  10  -1  -5 204.945 18.7031   2
  10  -1  -5 225.833 24.2962   3
 -10   1   5 227.727 17.8570   2
   1  10   5 210.041 18.8834   2
  -1 -10   5 216.763 16.9152   2
   2  10  -5 1180.88 82.3493   4
  10  -2  -5 1271.08 88.5844   3
  10  -2  -5 1298.99 82.5909   2
  -2 -10  -5 1204.03 82.1037   2
  -2 -10   5 1301.08 82.5094   2
   2  10   5 1219.20 83.5608   2
 -10   2   5 1303.69 82.6945   2
   3  10  -5 588.018 44.9396   4
  -3 -10  -5 611.285 44.8234   2
  10  -3  -5 668.198 51.3265   3
  10  -3  -5 712.726 44.4431   2
  -3 -10   5 690.360 45.6816   2
 -10   3   5 662.793 45.2214   2
   3  10   5 640.679 45.5914   4
   3  10   5 684.552 46.7742   2
  10  -4  -5 66.6239 13.2798   3
  10  -4  -5 72.4945 6.71785   2
   4  10  -5 46.9700 7.70672   4
  -4 -10  -5 59.1673 8.64275   2
  -4 -10   5 59.9011 9.21694   2
 -10   4   5 58.3923 8.42650   2
   4  10   5 73.4678 9.69248   4
   4  10   5 60.2580 10.0141   2
  10  -5  -5 123.111 17.5593   3
  -5 -10  -5 134.203 13.3448   2
   5  10  -5 131.465 13.3713   4
   5  10   5 144.495 15.1928   2
   5  10   5 139.949 13.5301   4
 -10   5   5 142.343 13.4503   2
  -5 -10   5 130.398 14.0676   2
  -6 -10  -5 624.002 45.5538   2
  10  -6  -5 686.813 49.5733   3
   6  10  -5 641.654 45.6634   4
  -6 -10   5 687.559 47.0454   2
   6  10   5 662.912 47.1406   2
   6  10   5 627.901 45.3453   4
 -10   6   5 687.866 46.0335   2
  10  -7  -5 107.758 15.2620   3
 -10   7  -5 120.896 8.88257   4
   7  10  -5 100.231 12.3191   4
  -7 -10  -5 119.759 12.6663   2
  -7 -10   5 104.513 13.4550   2
 -10   7   5 132.028 12.7526   2
   7  10   5 111.515 11.8229   4
   7  10   5 111.739 14.4585   2
   8  10  -5 64.9122 9.25916   4
 -10   8  -5 70.1619 6.81163   4
  -8 -10  -5 41.4452 8.08723   2
  10  -8  -5 84.1366 13.4092   3
   8  10   5 58.0915 10.2017   2
   8  10   5 64.5707 9.04597   4
 -10   8   5 69.7582 9.47617   2
  -8 -10   5 82.5712 11.3973   2
  -9 -10  -5 208.453 18.5307   2
   9  10  -5 199.848 18.8060   4
  10  -9  -5 190.140 20.8358   3
 -10   9  -5 236.385 16.1249   4
   9  10   5 205.121 17.4112   4
  -9 -10   5 209.009 19.4899   2
 -10   9   5 208.969 17.3028   2
   9  10   5 200.242 20.0881   2
  10 -10  -5 454.681 35.5326   3
 -10 -10  -5 397.387 32.3188   2
 -10  10  -5 441.248 30.3490   4
  10  10   5 431.108 32.2729   4
 -10 -10   5 444.383 33.7290   2
  10  10   5 472.645 37.7547   2
 -10  10   5 439.130 31.4285   2
  11  10  -5 4.85773 5.43796   4
  11  10   5 2.02157 5.96962   2
 -10  11   5 1.27028 4.50399   2
  -9  11  -5 32.2722 5.85398   4
   9 -11  -5 28.7157 8.79543   3
  11   9  -5 21.3301 7.85750   4
 -11  -9  -5 18.6766 6.08762   2
  11   9   5 17.1478 7.96286   2
 -11  -9   5 24.4959 7.05287   2
  -9  11   5 20.2684 5.71820   2
   8 -11  -5 4.11952 6.71839   3
  11   8  -5 0.18859 5.72737   4
  -8  11  -5 2.64531 3.98670   4
 -11  -8  -5 -2.4121 4.81098   2
  11   8   5 3.56853 5.89794   2
  -8  11   5 -0.8154 4.40722   2
 -11  -8   5 1.08804 4.76575   2
  -7  11  -5 199.598 17.0639   4
  11   7  -5 196.164 19.5642   4
 -11  -7  -5 190.984 18.4282   2
   7 -11  -5 191.924 20.7624   3
  11   7   5 210.749 19.6784   2
 -11  -7   5 209.664 18.7391   2
  -7  11   5 201.934 17.9055   2
  11   6  -5 626.062 47.3957   4
  11   6  -5 713.957 52.2035   3
   6 -11  -5 580.031 47.8390   3
 -11  -6  -5 636.986 45.9951   2
  -6  11  -5 687.883 45.4530   4
  -6  11   5 640.408 45.6808   2
  11   6   5 660.724 46.9426   2
 -11  -6   5 673.472 46.5008   2
  11   5  -5 18.2625 9.92803   3
  -5  11  -5 13.7232 5.48619   4
  11   5  -5 10.6825 7.24365   4
 -11  -5   5 3.51454 4.85007   2
  -5  11   5 8.50765 5.24467   2
  11   5   5 6.38072 5.45195   2
  11   4  -5 63.3115 14.9781   3
  -4  11  -5 76.6618 10.1183   4
  11   4  -5 64.1190 12.4723   4
 -11  -4  -5 57.1631 9.42013   2
  11   4   5 67.0793 9.73889   2
  -4  11   5 71.5547 10.1043   2
 -11  -4   5 48.1910 10.2416   2
   3 -11  -5 72.9167 9.31125   2
 -11  -3  -5 83.8600 11.2821   2
   3 -11  -5 95.8194 10.6499   2
  -3  11  -5 81.3522 10.6349   4
  11   3  -5 84.7038 14.1455   4
  11   3   5 86.5645 10.2150   2
 -11  -3   5 80.1169 10.5969   2
  -3  11   5 74.0279 10.8176   2
  -2  11  -5 27.9961 6.78916   4
 -11  -2  -5 15.6873 6.23250   2
   2 -11  -5 28.9621 5.56135   2
  11   2  -5 26.3052 12.1584   3
   2 -11  -5 42.6360 7.33548   2
 -11  -2   5 38.8918 7.30706   2
  -2  11   5 32.7909 7.42879   2
   1 -11  -5 13.6284 4.68014   2
  -1  11  -5 14.2748 5.12214   4
  11   1  -5 12.3412 10.3202   3
  -1  11   5 18.4351 6.49207   2
 -11  -1   5 20.7021 5.61629   2
  11   0  -5 418.188 35.8146   3
   0 -11  -5 365.905 27.1397   2
   0  11  -5 371.464 28.1849   4
 -11   0   5 389.196 28.2454   2
   0  11   5 363.971 28.9904   2
   1  11  -5 10.0634 4.50312   4
  11  -1  -5 5.97324 4.05501   2
  -1 -11  -5 18.6098 5.12982   2
  11  -1  -5 17.5202 9.78298   3
 -11   1   5 12.8715 4.76192   2
  -1 -11   5 21.5825 4.65914   2
   1  11   5 8.93157 5.92250   2
  -1 -11   5 2.89266 2.09724   2
   2  11  -5 21.6055 5.81879   4
  11  -2  -5 34.0815 5.36488   2
  -2 -11  -5 21.1363 5.44211   2
  11  -2  -5 32.0763 11.9604   3
   2  11   5 21.8985 6.92627   4
 -11   2   5 35.1605 6.66057   2
   2  11   5 25.7103 7.37142   2
  -2 -11   5 28.7533 5.96859   2
  -3 -11  -5 66.4402 9.52824   2
  -3 -11   5 76.6744 10.3822   2
   3  11   5 102.321 11.7870   4
 -11   3   5 82.7011 10.0568   2
   3  11   5 82.0508 11.6619   2
  -4 -11  -5 64.2508 9.07421   2
  11  -4  -5 64.8446 12.9403   3
   4  11  -5 46.6581 7.89835   4
   4  11   5 62.5932 10.4012   2
  -4 -11   5 72.8637 9.94511   2
   4  11   5 76.2607 10.3392   4
 -11   4   5 66.7666 9.01894   2
   5  11  -5 6.45367 4.75843   4
  11  -5  -5 11.1030 7.98830   3
  -5 -11  -5 2.28819 4.35768   2
 -11   5   5 27.7947 5.92304   2
   5  11   5 4.20726 4.75182   4
  -5 -11   5 8.53433 5.42630   2
   5  11   5 9.69288 6.19101   2
  11  -6  -5 603.348 44.0862   3
  -6 -11  -5 568.668 39.7436   2
   6  11  -5 552.881 39.9903   4
  -6 -11   5 562.700 42.9554   2
 -11   6   5 593.398 40.0841   2
   6  11   5 555.687 41.6518   2
   6  11   5 519.431 39.7069   4
  11  -7  -5 198.641 19.9675   3
   7  11  -5 159.688 15.9844   4
  -7 -11  -5 168.793 15.9513   2
  -7 -11   5 180.004 17.7718   2
 -11   7   5 187.459 16.3120   2
   7  11   5 174.060 15.9995   4
   7  11   5 187.103 18.7437   2
  11  -8  -5 8.55861 7.26405   3
  -8 -11  -5 1.73709 4.61794   2
   8  11  -5 9.14928 5.21565   4
   8  11   5 9.30486 6.48273   2
  -8 -11   5 4.61882 5.72745   2
 -11   8   5 3.24949 4.15765   2
   8  11   5 10.7557 4.78225   4
  -9 -11  -5 15.5032 6.30329   2
   9  11  -5 18.7737 6.42294   4
  11  -9  -5 16.1326 7.60780   3
   9  11   5 34.9498 6.41023   4
 -11   9   5 28.9367 5.69629   2
   9  11   5 19.8840 7.81330   2
  -9 -11   5 32.3681 8.04598   2
  10  11  -5 4.96217 4.63546   4
  11 -10  -5 4.22746 9.50107   3
 -10 -11   5 1.60755 5.45010   2
 -11  10   5 13.4089 6.32673   2
  10  11   5 2.50717 6.24884   2
  11 -11  -5 176.556 18.7820   3
  11  11  -5 155.384 16.3491   4
 -11 -11  -5 141.052 15.9842   2
  11  11   5 173.149 18.2984   2
 -11 -11   5 165.672 16.9408   2
 -12 -10  -5 56.9072 9.50999   2
  10 -12  -5 54.0133 11.1986   3
  12  10  -5 66.7291 11.1430   4
 -12 -10   5 63.9795 10.3742   2
  12  10   5 45.2585 10.2677   2
 -12  -9  -5 624.404 52.8018   2
  -9  12  -5 809.823 50.6478   4
   9 -12  -5 692.184 56.4823   3
  12   9  -5 813.431 53.0822   4
  -9  12   5 706.555 50.5919   2
 -12  -9   5 720.732 52.1299   2
  12   9   5 793.094 54.1303   2
  -8  12  -5 239.125 19.6571   4
 -12  -8  -5 221.501 20.6670   2
  12   8  -5 243.114 26.1396   3
  12   8  -5 253.164 28.4478   4
 -12  -8   5 235.849 21.0789   2
  -8  12   5 235.643 23.2541   2
  12   8   5 264.180 22.8980   2
 -12  -7  -5 178.050 18.9267   2
  -7  12  -5 199.072 17.5648   4
  12   7  -5 219.801 26.4157   3
  12   7  -5 214.610 20.5437   4
 -12  -7   5 178.150 20.0347   2
  12   7   5 229.072 20.3839   2
  -7  12   5 207.315 18.1977   2
  12   6  -5 289.497 29.2009   3
  -6  12  -5 253.274 21.0667   4
  12   6  -5 252.889 23.7661   4
 -12  -6  -5 234.431 21.3930   2
 -12  -6   5 254.443 21.9019   2
  -6  12   5 251.320 21.2939   2
  -5  12  -5 121.385 16.2323   4
  12   5  -5 119.995 16.6715   4
 -12  -5  -5 107.588 13.0702   2
  12   5  -5 137.940 21.1827   3
  12   5   5 107.777 13.3098   2
 -12  -5   5 111.652 13.2118   2
  -5  12   5 121.047 13.2198   2
  -4  12  -5 414.459 37.9593   4
  12   4  -5 520.681 41.9954   3
  12   4  -5 469.974 36.6940   4
 -12  -4  -5 403.400 32.3796   2
 -12  -4   5 418.530 32.2323   2
  -4  12   5 432.803 32.6824   2
  -3  12  -5 774.583 62.3707   4
   3 -12  -5 800.945 54.0662   2
 -12  -3  -5 815.872 57.0385   2
  12   3  -5 958.370 65.9931   3
 -12  -3   5 833.311 56.9203   2
  -3  12   5 846.340 57.6101   2
   2 -12  -5 353.566 23.7698   2
  -2  12  -5 283.669 26.7297   4
  12   2  -5 345.113 33.5471   3
 -12  -2  -5 320.473 25.2048   2
 -12  -2   5 316.704 25.1149   2
  -2  12   5 314.049 25.7381   2
 -12  -1  -5 158.319 15.2360   2
  12   1  -5 162.388 22.6850   3
  -1  12  -5 149.205 15.1005   4
   1 -12  -5 172.300 14.0418   2
 -12  -1   5 154.670 14.9889   2
  -1  12   5 149.422 15.8647   2
 -12   0  -5 414.336 29.7416   2
  12   0  -5 413.220 37.1738   3
   0 -12  -5 389.836 28.3322   2
   0  12  -5 370.605 29.5089   4
   0  12   5 363.728 30.2599   2
 -12   0   5 424.951 29.6147   2
  12  -1  -5 149.478 22.6360   3
  -1 -12  -5 158.448 13.7417   2
   1  12  -5 152.138 14.9974   4
 -12   1  -5 163.155 14.5661   2
   1  12   5 128.919 17.2501   4
   1  12   5 139.576 18.6926   2
 -12   1   5 154.458 14.4211   2
  -2 -12  -5 282.832 22.6462   2
   2  12  -5 281.594 23.7337   4
  12  -2  -5 325.040 31.6232   3
  -2 -12   5 324.083 22.9147   2
   2  12   5 319.133 25.2822   2
 -12   2   5 292.747 23.2890   2
   3  12  -5 807.836 56.0455   4
  12  -3  -5 856.828 62.6034   3
   3  12   5 870.447 62.9818   4
 -12   3   5 830.361 55.6201   2
  -3 -12   5 794.186 55.6144   2
   3  12   5 782.344 56.9540   2
   4  12  -5 373.683 29.1258   4
  -4 -12  -5 357.046 28.0681   2
  12  -4  -5 396.091 34.6030   3
  -4 -12   5 423.189 29.7945   2
   4  12   5 347.395 30.5286   4
 -12   4   5 412.145 28.7692   2
   4  12   5 398.012 30.7083   2
   5  12  -5 97.1290 12.2181   4
  -5 -12  -5 96.0469 11.2467   2
  12  -5  -5 109.066 16.3805   3
   5  12   5 92.9027 13.8425   4
 -12   5   5 119.907 11.8819   2
  -5 -12   5 104.039 12.9220   2
   5  12   5 99.2740 13.8814   2
  12  -6  -5 241.832 23.7286   3
  -6 -12  -5 217.673 19.0865   2
   6  12  -5 221.950 19.6917   4
   6  12   5 237.204 21.7816   2
   6  12   5 236.735 24.6848   4
  -6 -12   5 235.674 20.8887   2
 -12   6   5 240.964 19.4716   2
  -7 -12  -5 221.421 24.0121   2
  12  -7  -5 199.697 21.3578   3
   7  12  -5 161.747 20.0308   4
   7  12   5 195.751 20.6463   2
  -7 -12   5 178.535 18.3247   2
 -12   7   5 190.141 16.4932   2
   8  12  -5 208.681 19.1440   4
  12  -8  -5 255.275 23.0442   3
  -8 -12  -5 209.100 18.8204   2
   8  12   5 220.140 21.3932   2
 -12   8   5 214.306 18.6606   2
  -8 -12   5 233.124 25.4193   2
  -9 -12  -5 695.716 51.9586   2
  12  -9  -5 767.924 55.2966   3
  -9 -12   5 747.729 52.4290   2
   9  12   5 721.850 54.8611   2
 -12   9   5 713.464 49.3374   2
 -10 -12  -5 48.8016 8.75671   2
  10  12  -5 54.9463 9.13084   4
  12 -10  -5 56.8782 11.3643   3
 -10 -12   5 61.6493 10.4159   2
  10  12   5 47.9246 10.0489   2
 -13  -8  -5 135.993 15.7024   2
  13   8  -5 164.820 17.8287   4
  13   8  -5 193.472 23.2559   3
  -8  13  -5 157.766 14.5448   4
  -8  13   5 156.713 15.2619   2
 -13  -8   5 149.176 15.9756   2
  13   8   5 164.694 17.4565   2
  -7  13  -5 36.3062 6.94060   4
  13   7  -5 40.0547 14.7068   3
 -13  -7  -5 40.0202 8.44641   2
  13   7  -5 40.7316 11.6323   4
 -13  -7   5 34.5135 9.33050   2
  -7  13   5 46.4935 8.39261   2
  13   7   5 51.4276 9.04612   2
  13   6  -5 299.833 25.7437   4
 -13  -6  -5 203.922 24.4751   2
  13   6  -5 293.840 29.9325   3
  -6  13  -5 279.903 22.2016   4
  -6  13   5 286.614 22.9283   2
 -13  -6   5 275.600 23.1461   2
  13   5  -5 536.971 40.2511   4
  -5  13  -5 468.033 36.0765   4
  13   5  -5 566.899 45.9636   3
 -13  -5  -5 456.109 36.4185   2
  -5  13   5 526.288 37.2892   2
 -13  -4  -5 428.104 32.6218   2
  13   4  -5 507.781 42.7046   3
  -4  13  -5 404.731 32.0370   4
 -13  -4   5 420.839 32.5444   2
  -4  13   5 469.462 33.5856   2
  -3  13  -5 215.112 19.4773   4
 -13  -3  -5 244.413 20.1201   2
  13   3  -5 250.733 29.1358   3
  -3  13   5 230.463 20.5472   2
 -13  -3   5 236.858 19.8967   2
  -2  13  -5 111.232 12.5984   4
  13   2  -5 154.926 23.3288   3
 -13  -2   5 114.630 12.4428   2
  -2  13   5 99.6559 13.2431   2
   1 -13  -5 350.631 23.6692   2
  -1  13  -5 285.549 24.7758   4
 -13  -1  -5 307.574 24.7821   2
  13   1  -5 356.156 34.2464   3
  -1  13   5 315.239 27.1194   4
  -1  13   5 317.558 25.9876   2
 -13  -1   5 317.780 24.8543   2
   0  13  -5 120.145 13.5372   4
  13   0  -5 129.529 20.6853   3
 -13   0  -5 123.262 13.1894   2
   0 -13  -5 138.520 12.3953   2
 -13   0   5 143.232 13.5971   2
   0  13   5 125.436 14.5126   2
   0  13   5 133.730 15.6962   4
 -13   1  -5 332.458 24.2246   2
  -1 -13  -5 320.836 23.3060   2
   1  13  -5 284.109 24.4359   4
  13  -1  -5 342.834 33.3959   3
 -13   1   5 321.884 24.3089   2
   1  13   5 288.096 25.4310   2
   1  13   5 292.149 25.6162   4
  13  -2  -5 97.9410 18.0008   3
  -2 -13  -5 116.297 12.9548   2
   2  13  -5 99.8716 12.5759   4
 -13   2  -5 122.355 11.8026   2
   2  13   5 103.722 13.8471   2
   2  13   5 113.468 13.7819   4
 -13   2   5 109.233 13.4943   2
   3  13  -5 243.041 20.5896   4
  13  -3  -5 230.793 26.4331   3
 -13   3  -5 251.859 19.4249   2
  -3 -13  -5 231.652 19.0860   2
  -3 -13   5 257.774 19.1737   2
   3  13   5 201.159 20.3479   4
   3  13   5 248.311 21.6448   2
 -13   4  -5 422.970 28.9702   2
  -4 -13  -5 403.106 29.2236   2
  13  -4  -5 432.194 37.1842   3
   4  13  -5 377.116 30.4733   4
   4  13   5 401.824 31.5155   2
  -4 -13   5 405.153 29.9548   2
   4  13   5 359.456 30.2633   4
  -5 -13  -5 427.639 31.9190   2
   5  13  -5 446.728 33.3505   4
  13  -5  -5 467.889 38.1465   3
  -5 -13   5 478.908 34.2579   2
   5  13   5 426.861 33.1553   4
   5  13   5 416.333 35.3643   2
  -6 -13  -5 250.741 20.9126   2
  13  -6  -5 255.604 25.3226   3
   6  13  -5 266.342 22.0232   4
   6  13   5 267.155 23.9101   2
 -13   6   5 272.209 21.5163   2
   6  13   5 237.014 21.5120   4
  -6 -13   5 270.512 22.5705   2
  13  -7  -5 37.1279 12.0941   3
  -7 -13  -5 31.3477 7.01292   2
   7  13  -5 50.0170 9.12984   4
 -13   7   5 50.7124 7.53418   2
   7  13   5 47.1995 14.3523   2
   7  13   5 37.4924 7.19389   4
  13  -8  -5 175.520 18.7698   3
   8  13  -5 142.392 15.0690   4
  -8 -13  -5 145.162 14.5561   2
  -8 -13   5 147.474 15.9922   2
 -13   8   5 164.447 13.8593   2
   8  13   5 140.133 14.1980   4
   8  13   5 126.417 16.8526   2
  14   7  -5 -1.5027 7.65386   4
  14   7  -5 4.05026 9.11719   3
  -7  14  -5 22.3274 5.96935   4
 -14  -7  -5 6.04334 5.49447   2
  -7  14   5 5.09359 5.29471   2
 -14  -7   5 8.05033 5.67358   2
  14   6  -5 280.100 30.8445   3
  14   6  -5 275.646 26.2293   4
  -6  14  -5 264.985 22.6662   4
 -14  -6  -5 378.373 32.7496   2
 -14  -6   5 280.529 23.7972   2
  -6  14   5 274.609 23.6242   2
  -5  14  -5 14.6157 5.45517   4
 -14  -5  -5 4.04399 5.00250   2
 -14  -5   5 -0.4807 5.33974   2
  -5  14   5 13.1332 6.27219   2
  14   4  -5 -2.2414 9.73459   3
 -14  -4  -5 0.48059 4.99521   2
  -4  14  -5 1.95289 8.06435   4
  -4  14   5 5.00860 5.71397   2
 -14  -4   5 7.85993 4.98615   2
 -14  -3  -5 287.900 23.6373   2
  14   3  -5 340.487 34.3926   3
  -3  14  -5 291.252 30.0397   4
  -3  14   5 303.007 26.8401   4
 -14  -3   5 275.005 24.1983   2
  -3  14   5 291.042 24.6637   2
  14   2  -5 457.460 40.7113   3
 -14  -2  -5 387.358 30.0839   2
  -2  14  -5 388.961 34.6933   4
  -2  14   5 411.853 33.4016   4
  -2  14   5 397.145 31.2774   2
 -14  -2   5 396.847 30.2630   2
  14   1  -5 12.4295 11.4208   3
   1 -14  -5 13.6398 3.73676   2
 -14  -1  -5 27.6706 6.38281   2
  -1  14  -5 10.6675 8.11877   4
  -1  14   5 8.49719 8.20492   4
  -1  14   5 10.9783 6.11615   2
 -14  -1   5 23.9830 6.28841   2
   0 -14  -5 5.08184 3.71036   2
 -14   0  -5 2.21026 4.75801   2
  14   0  -5 1.74792 10.2672   3
   0  14   5 9.53994 5.92872   2
 -14   0   5 2.25274 4.21163   2
   1  14  -5 16.5540 6.04365   4
 -14   1  -5 17.3708 5.37147   2
  14  -1  -5 16.9188 11.5309   3
   1  14   5 9.94574 7.26212   4
 -14   1   5 16.8912 5.47209   2
   1  14   5 16.2521 6.73191   2
 -14   2  -5 388.552 28.9475   2
   2  14  -5 357.711 29.4867   4
  14  -2  -5 462.423 38.5826   3
  -2 -14  -5 374.666 28.1858   2
   2  14   5 379.989 32.2720   4
 -14   2   5 414.865 29.4041   2
  14  -3  -5 297.695 29.2464   3
   3  14  -5 256.983 22.3469   4
 -14   3  -5 264.385 21.1663   2
  -3 -14  -5 269.566 21.1445   2
   3  14   5 254.492 23.8103   4
   3  14   5 227.671 23.1394   2
 -14   3   5 290.511 22.1033   2
  -3 -14   5 328.472 22.7447   2
  -4 -14  -5 5.03001 4.22970   2
   4  14  -5 4.57164 4.60332   4
  14  -4  -5 9.80347 8.59088   3
   4  14   5 3.45362 8.51712   4
 -14   4   5 4.31576 4.17760   2
   4  14   5 3.82754 6.10935   2
  -5 -14  -5 1.67485 4.32463   2
   5  14  -5 6.97541 8.52281   4
 -14   5   5 10.2941 4.61572   2
  -5 -14   5 9.72481 3.93883   2
   6  14  -5 262.026 21.4144   4
  14  -6  -5 243.096 24.4597   3
  -6 -14  -5 224.307 22.1003   2
 -14   6   5 277.715 20.5607   2
  -6 -14   5 265.023 21.3966   2
   6  14   5 216.070 21.5293   4
   6  14   5 234.336 23.0572   2
   7  14  -5 10.0761 5.43745   4
  -7 -14  -5 10.4029 5.13462   2
  14  -7  -5 7.57376 6.98830   3
  -7 -14   5 14.7011 5.50296   2
   7  14   5 9.80567 5.16285   4
 -14   7   5 14.6453 4.69754   2
   7  14   5 10.0934 7.20189   2
  15   4  -5 82.8111 17.3248   3
  -4  15  -5 91.0350 12.2706   4
 -15  -4  -5 71.0586 12.5507   2
 -15  -4   5 87.8906 11.4381   2
  -4  15   5 116.182 16.2762   4
  -4  15   5 88.3350 12.6732   2
  15   3  -5 124.461 23.4854   3
 -15  -3  -5 87.7465 11.7112   2
 -15  -3   5 86.5731 14.1417   2
  -3  15   5 107.345 15.2102   4
  -3  15   5 94.4412 13.2639   2
  15   2  -5 286.347 33.0400   3
 -15  -2  -5 278.473 25.8011   2
  -2  15  -5 287.331 30.0063   4
  -2  15   5 301.056 25.0068   2
  -2  15   5 318.713 27.2891   4
 -15  -2   5 272.596 23.2942   2
  15   1  -5 18.0790 13.1832   3
 -15  -1  -5 14.8605 5.58115   2
  -1  15  -5 33.3901 12.6573   4
 -15  -1   5 23.8774 6.09569   2
  -1  15   5 15.3407 9.32861   4
  -1  15   5 19.6470 7.12122   2
  15   0  -5 517.374 48.1262   3
 -15   0  -5 518.509 38.9512   2
   0  15   5 531.719 40.5811   2
   0  15   5 697.803 51.8881   4
 -15   0   5 550.460 39.4048   2
  15  -1  -5 11.0292 11.3378   3
 -15   1  -5 16.3252 5.82586   2
  -1 -15  -5 18.7058 4.39259   2
   1  15  -5 14.0364 6.49273   4
   1  15   5 13.2925 6.33641   2
   1  15   5 36.7348 12.6907   4
 -15   1   5 34.7259 6.99404   2
  -2 -15  -5 281.177 21.1732   2
   2  15  -5 270.101 22.8921   4
  15  -2  -5 288.816 30.5981   3
 -15   2   5 293.670 26.2346   2
   2  15   5 226.729 26.1239   4
   2  15   5 354.480 33.1413   2
  15  -3  -5 111.018 17.9672   3
   3  15  -5 83.2253 11.5055   4
   3  15   5 91.3533 16.0712   4
   3  15   5 93.5869 13.8815   2
  -4 -15  -5 77.6938 9.90421   2
   4  15  -5 87.8169 11.3548   4
  15  -4  -5 107.510 17.1796   3
   4  15   5 91.2739 13.2509   2
   0   0  -6 9821.72 602.637   4
   0   0  -6 9999.99 601.938   3
   0   0   6 8840.35 602.252   4
   0   1  -6 76.8539 10.0406   4
  -1   0  -6 83.7767 8.38164   3
   0   1  -6 81.9652 9.19101   3
   1   0  -6 85.4412 9.94168   3
   1   0  -6 80.6169 10.3993   4
   0  -1  -6 91.1420 9.75064   3
   0   1   6 83.3503 9.58318   2
   0  -1   6 68.9055 8.90382   4
   1   0   6 71.0137 8.60154   4
   1   0   6 98.0364 9.71734   2
   0   1   6 68.1529 8.71812   4
  -1   0   6 73.2948 9.65376   2
   0  -1   6 78.7431 9.34519   2
  -1  -1  -6 119.837 10.1821   3
  -1   1  -6 136.470 10.5440   3
  -1   1  -6 125.144 11.7628   4
   1  -1  -6 120.501 12.1951   3
   1   1  -6 105.313 12.2731   4
   1   1  -6 110.646 11.8412   3
   1   1   6 123.544 11.7815   2
  -1   1   6 116.819 13.0787   2
  -1  -1   6 111.569 11.8582   2
   1  -1   6 112.292 11.1350   2
   1  -1   6 114.958 11.3095   4
   1   1   6 100.365 10.5958   4
  -1   2  -6 233.080 18.7621   4
   2   1  -6 252.965 20.2772   4
   1  -2  -6 242.043 19.5084   3
   2   1  -6 239.196 19.9639   3
   2   1   6 227.831 18.1139   4
  -2  -1   6 305.630 26.9361   2
   1  -2   6 229.871 19.7042   4
  -1   2   6 233.895 19.1993   2
   1  -2   6 240.230 18.3880   2
   2   1   6 256.885 19.4921   2
   2   0  -6 250.466 19.7772   4
   2   0  -6 234.805 19.4638   3
   0   2  -6 215.671 18.5628   4
   0  -2  -6 239.538 18.0934   3
   2   0   6 233.034 18.6084   2
   2   0   6 222.010 17.8357   4
  -2   0   6 200.295 23.8662   2
   0  -2   6 240.579 18.4089   2
   0   2   6 226.756 19.6252   4
   0   2   6 306.651 24.6269   2
   0  -2   6 233.189 20.6529   4
   1   2  -6 237.666 19.3359   4
  -1  -2  -6 253.350 17.7070   3
  -2   1  -6 247.476 18.5396   4
   2  -1  -6 234.770 19.8050   3
   1   2   6 234.982 18.7215   4
  -1  -2   6 234.824 19.1400   2
   2  -1   6 237.905 18.5779   2
   2  -1   6 217.979 18.6485   4
  -2   1   6 237.233 19.4627   2
   2  -2  -6 108.223 12.3233   3
  -2   2  -6 89.9167 9.88733   4
   2   2  -6 96.7542 12.9661   4
   2  -2   6 104.276 10.3784   2
   2  -2   6 95.8727 11.2645   4
  -2  -2   6 106.718 11.8207   2
  -2   2   6 102.604 11.2418   2
   2   2   6 97.7459 10.4819   4
   2   2   6 93.9376 13.1466   2
  -2   3  -6 1392.21 93.9232   4
   2  -3  -6 1510.68 95.4696   3
   3   2  -6 1438.15 95.5446   4
   3   2   6 1395.20 93.7787   4
   2  -3   6 1366.37 95.4067   4
  -3  -2   6 1513.70 95.6371   2
  -2   3   6 1477.09 94.9650   2
   2  -3   6 1510.90 94.1250   2
   3   2   6 1478.50 95.3601   2
   3   1  -6 1816.62 116.763   3
   1  -3  -6 1806.78 115.411   3
   3   1  -6 1822.87 116.534   4
  -1   3  -6 1739.70 114.972   4
  -3  -1   6 1811.21 116.376   2
   1  -3   6 1888.49 114.757   2
   1  -3   6 1658.20 116.503   4
  -1   3   6 1841.20 115.548   2
   3   1   6 1601.80 114.230   4
   3   1   6 1859.40 115.916   2
   0  -3  -6 2108.95 139.257   3
   3   0  -6 2197.35 140.726   4
   3   0  -6 2195.87 140.938   3
   0   3  -6 2148.19 139.642   4
   3   0   6 1934.66 138.854   4
  -3   0   6 2124.47 140.716   2
   3   0   6 2283.95 140.208   2
   0   3   6 2350.28 140.027   2
   0  -3   6 2222.37 139.427   2
   1   3  -6 1758.61 115.433   4
   3  -1  -6 1805.01 116.581   3
  -3   1  -6 1784.93 114.424   4
  -1  -3   6 1757.66 115.455   2
   1   3   6 1880.03 115.685   2
  -3   1   6 1731.58 116.069   2
   3  -1   6 1890.00 115.704   2
   3  -1   6 1674.00 116.406   4
   1   3   6 1759.71 115.908   4
   2   3  -6 1428.41 96.4470   4
  -3   2  -6 1583.36 94.4334   3
  -3   2  -6 1383.17 95.0150   4
   3  -2  -6 1488.13 97.6910   3
   3  -2   6 1500.72 96.0552   2
   2   3   6 1582.01 97.1230   2
  -3   2   6 1488.80 96.8801   2
  -2  -3   6 1517.22 96.8539   2
   2   3   6 1456.60 96.3627   4
   3  -2   6 1334.22 96.2337   4
   3   3  -6 634.781 45.3157   4
  -3   3  -6 640.719 43.6607   4
   3  -3  -6 646.018 46.0606   3
  -3   3  -6 692.378 43.9479   3
   3  -3   6 620.384 43.8749   2
   3  -3   6 598.248 45.8218   4
  -3  -3   6 691.639 45.6321   2
   3   3   6 655.012 45.3697   2
  -3   3   6 696.686 45.4109   2
   3   3   6 658.173 45.5715   4
  -3   4  -6 4.96397 3.61255   3
   4   3  -6 1.05432 4.18250   4
   3  -4  -6 5.98867 5.19080   3
  -3   4  -6 6.65181 3.78204   4
   3  -4   6 5.15985 2.85999   2
   4   3   6 7.22361 3.90554   4
   3  -4   6 4.79245 3.65057   4
   4   3   6 6.61818 4.84310   2
   3  -4   6 13.2549 3.91860   2
  -4  -3   6 7.84282 4.73189   2
   4   2  -6 55.0271 9.67530   3
  -2   4  -6 70.2584 8.41904   4
   2  -4  -6 75.7964 10.1417   3
   4   2  -6 77.0673 11.2268   4
  -4  -2   6 58.8090 8.91042   2
   2  -4   6 74.7935 8.07866   2
   2  -4   6 64.4094 7.69255   2
   4   2   6 72.2865 9.95335   2
  -2   4   6 73.5529 9.30827   2
   2  -4   6 76.4064 11.0496   4
   4   2   6 76.5841 7.12913   4
   4   1  -6 540.520 39.9257   4
  -1   4  -6 552.269 38.1644   4
   4   1  -6 576.300 40.8169   3
   1  -4  -6 541.392 38.7752   3
  -4  -1   6 569.025 39.6181   2
   4   1   6 564.599 39.0837   2
   1  -4   6 589.181 37.8529   2
   4   1   6 501.982 37.1242   4
  -1   4   6 576.522 38.8608   2
   4   0  -6 400.213 31.0011   3
   0  -4  -6 426.702 29.3151   3
   0   4  -6 412.274 28.9521   4
   4   0   6 367.193 28.2163   4
   4   0   6 432.650 29.6766   2
   0  -4   6 339.896 28.7566   2
  -4   0   6 421.494 30.2523   2
   0   4   6 414.380 29.2813   2
   0  -4   6 414.486 28.6518   2
   1   4  -6 567.758 37.8969   4
   4  -1  -6 544.010 39.6957   3
   4  -1   6 555.985 37.6189   2
  -1  -4   6 459.499 37.7387   2
  -1  -4   6 537.163 38.0912   2
   1   4   6 594.478 38.5385   2
   4  -1   6 538.280 37.4676   4
  -4   1   6 540.242 38.8578   2
  -4   2  -6 72.9124 7.74811   4
   2   4  -6 46.6280 7.54719   4
   4  -2  -6 82.8369 11.9264   3
  -2  -4   6 82.6700 9.91381   2
   4  -2   6 60.8878 7.97502   4
   2   4   6 68.7462 8.64065   4
   2   4   6 78.1747 10.4137   2
  -4   2   6 60.6706 9.03015   2
   4  -2   6 70.4968 8.41002   2
  -4   3  -6 4.09756 3.20569   4
   4  -3  -6 9.53636 6.55248   3
   3   4  -6 0.71895 3.80022   4
  -4   3  -6 1.59760 2.95370   3
   3   4   6 5.74625 4.66751   2
  -3  -4   6 3.36597 4.40796   2
   4  -3   6 4.29946 3.34480   2
   4  -3   6 3.60182 2.59430   2
  -4   3   6 2.27429 4.46388   2
   3   4   6 1.30516 3.55268   4
   4  -4  -6 1867.50 116.594   3
  -4   4  -6 1844.23 113.753   4
  -4   4  -6 1841.00 114.364   3
   4   4  -6 1770.47 115.512   4
   4   4   6 1734.95 115.243   2
   4  -4   6 1700.51 112.289   2
  -4  -4   6 1905.21 115.888   2
  -4   4   6 1900.55 115.685   2
   4  -4   6 1537.29 114.198   4
   4  -4   6 1656.30 112.221   2
   4  -5  -6 796.332 53.6733   3
  -4   5  -6 740.931 52.0283   3
   5   4  -6 796.237 53.2475   4
  -4   5  -6 802.665 51.1738   4
   5   4   6 796.539 52.6181   4
   5   4   6 770.748 52.7163   2
  -5  -4   6 771.261 53.0482   2
   4  -5   6 661.542 51.5623   4
  -4   5   6 802.762 52.6361   2
  -3   5  -6 725.326 46.5242   4
   5   3  -6 696.894 48.4906   4
  -3   5  -6 652.537 48.2205   3
   3  -5  -6 726.861 48.8110   3
   3  -5   6 639.839 44.7539   2
   5   3   6 718.698 47.8859   2
  -3   5   6 738.780 47.5992   2
   3  -5   6 655.971 44.9715   2
   5   3   6 705.091 45.7182   4
  -5  -3   6 687.212 48.0616   2
   2  -5  -6 54.1932 8.85366   3
   5   2  -6 43.6858 9.89629   3
  -2   5  -6 41.0790 6.52393   4
  -2   5   6 46.3706 7.41516   2
   5   2   6 42.9634 5.23403   4
   2  -5   6 47.1892 6.14997   2
   2  -5   6 35.4182 5.43678   2
   5   2   6 55.7440 8.45785   2
  -5  -2   6 37.1989 7.30781   2
   5   1  -6 10.7388 6.38236   4
   5   1  -6 15.2197 6.93528   3
   1  -5  -6 10.2798 5.34318   3
   5   1   6 8.36149 3.36203   4
   5   1   6 1.46555 4.67282   2
   1  -5   6 10.7097 3.68999   2
   1  -5   6 7.05621 3.54065   2
  -5  -1   6 18.5844 5.83837   2
  -1   5   6 6.17601 4.53170   2
  -1   5   6 5.28849 4.20436   3
   0  -5  -6 312.048 22.7530   3
   5   0  -6 286.380 24.5774   3
   0   5  -6 279.203 21.6281   4
   5   0   6 272.192 20.5945   4
   5   0   6 329.099 22.4256   2
   0  -5   6 304.845 21.5901   2
   0   5   6 237.134 21.6293   3
   0   5   6 284.685 22.3529   2
  -5   0   6 281.756 22.9138   2
   5  -1  -6 3.55979 6.19845   3
   1   5  -6 0.59621 3.71470   4
   5  -1   6 9.62127 3.43411   4
   1   5   6 5.09374 5.05208   2
  -5   1   6 7.15191 5.09043   2
   1   5   6 13.0942 4.24969   3
  -1  -5   6 1.53335 3.43173   2
   5  -1   6 9.86829 4.31251   2
   2   5  -6 44.9098 6.94218   4
  -5   2  -6 60.7996 6.40915   4
   5  -2  -6 33.5805 8.59158   3
  -5   2   6 38.4075 7.50367   2
  -2  -5   6 51.9467 8.06918   2
   2   5   6 41.9874 6.55654   3
   2   5   6 40.7882 7.67454   2
   5  -2   6 43.7549 6.07128   4
   5  -2   6 53.9256 6.74424   2
   5  -3  -6 729.679 50.4768   3
   3   5  -6 727.303 47.8803   4
  -5   3  -6 693.659 45.7883   4
  -5   3  -6 653.637 47.1172   3
   5  -3   6 696.637 44.7472   2
   5  -3   6 635.700 46.1241   4
  -5   3   6 727.758 48.8062   2
   3   5   6 769.566 48.7992   2
   5  -3   6 658.307 45.1177   2
  -3  -5   6 722.458 48.2344   2
   3   5   6 682.575 45.7537   3
   4   5  -6 802.780 52.7747   4
  -5   4  -6 739.587 50.5025   4
   5  -4  -6 792.186 54.3360   3
  -5   4  -6 845.306 52.0360   3
  -4  -5   6 812.077 53.1366   2
   5  -4   6 661.046 50.8225   4
   4   5   6 743.971 51.8819   4
  -5   4   6 784.982 53.0450   2
   4   5   6 768.405 52.8418   2
  -5   5  -6 36.2215 5.76737   4
   5   5  -6 32.3040 6.57426   4
   5  -5  -6 33.8163 8.04818   3
  -5   5  -6 48.8719 11.6879   3
  -5  -5   6 30.5830 6.96935   2
   5   5   6 35.7131 6.19637   4
   5   5   6 43.0880 8.02180   2
  -5   5   6 45.1968 7.76637   2
  -5   6  -6 308.392 21.4224   4
  -5   6  -6 280.135 22.7925   3
   6   5  -6 303.788 23.7251   4
   5  -6  -6 321.016 24.7262   3
   5  -6  -6 285.886 23.9872   2
  -6  -5   6 286.474 23.4207   2
  -5   6   6 319.691 23.1346   2
   6   5   6 263.923 20.3224   4
   6   5   6 264.443 23.0890   2
   6   4  -6 298.642 24.1374   4
   4  -6  -6 317.928 24.6880   3
  -4   6  -6 255.865 22.7100   3
  -4   6  -6 298.270 21.8046   4
  -4   6   6 314.598 23.1994   2
   6   4   6 306.298 23.9036   2
  -6  -4   6 288.948 23.6064   2
   6   4   6 295.935 20.8780   4
  -3   6  -6 30.6622 6.09785   3
   6   3  -6 60.7286 10.8319   3
   6   3  -6 39.0439 7.89949   4
   3  -6  -6 40.1849 8.10953   3
  -6  -3   6 44.7546 8.16801   2
  -3   6   6 38.1366 7.17561   2
   6   3   6 39.2102 4.69190   4
   2  -6  -6 915.142 63.5005   3
   6   2  -6 957.112 64.2511   4
   6   2  -6 946.746 65.7210   3
  -2   6  -6 947.408 61.8487   4
   2  -6   6 821.293 60.3044   2
  -2   6   6 960.445 62.5891   2
  -6  -2   6 932.923 63.3208   2
   6   2   6 1021.71 63.2819   2
   6   1  -6 773.365 53.2964   4
   1  -6  -6 778.170 52.6327   3
   6   1  -6 800.924 54.6309   3
  -1   6  -6 794.466 50.8860   4
   1  -6   6 682.096 49.9230   2
   1  -6   6 725.110 49.6172   2
  -1   6   6 741.203 51.4218   2
  -6  -1   6 726.186 51.9280   2
   6   1   6 797.812 51.4963   2
   6   0  -6 2662.37 171.660   3
   0   6  -6 2770.24 168.411   4
   0  -6   6 2329.79 167.968   2
   0   6   6 2604.76 169.102   2
  -6   0   6 2656.36 169.487   2
   6   0   6 2732.71 168.173   2
   0  -6   6 2655.33 167.864   2
   6  -1  -6 745.661 53.0817   3
   1   6  -6 771.894 49.8396   4
   1   6   6 795.589 51.1321   2
  -1  -6   6 609.543 49.3553   2
  -6   1   6 724.901 50.7487   2
   6  -1   6 746.055 48.6325   2
  -1  -6   6 807.721 50.5720   2
   6  -1   6 694.891 47.1669   4
   6  -2  -6 938.480 65.2236   3
   2   6  -6 928.080 61.9547   4
   6  -2   6 922.778 59.5126   2
  -2  -6   6 973.602 62.6470   2
  -6   2   6 890.269 62.7394   2
   2   6   6 912.411 62.8374   2
   3   6  -6 44.2226 7.50743   4
  -6   3  -6 37.9019 5.25454   4
   6  -3  -6 43.9883 10.1396   3
  -6   3   6 43.3829 7.92768   2
   3   6   6 30.8408 6.96775   2
   3   6   6 33.7506 5.59687   3
  -3  -6   6 35.4511 7.30858   2
  -6   4  -6 305.742 21.0895   4
  -6   4  -6 273.511 21.9424   3
   6  -4  -6 298.172 25.8201   3
   4   6  -6 319.294 23.6362   4
   4   6   6 309.873 24.1873   2
  -4  -6   6 311.919 24.1909   2
  -6   4   6 309.966 24.2439   2
   6  -5  -6 298.632 23.6360   2
  -6   5  -6 305.734 21.3432   4
   5   6  -6 308.347 23.7955   4
   6  -5  -6 307.155 25.5528   3
  -6   5   6 324.868 24.1893   2
  -5  -6   6 340.019 24.7510   2
   5   6   6 267.621 23.6678   2
   5   6   6 266.537 23.5561   4
   6   6  -6 844.074 53.9502   4
   6  -6  -6 792.659 54.7814   3
   6  -6  -6 786.363 53.0957   2
  -6   6  -6 829.371 51.4977   4
  -6   6  -6 746.251 53.7429   3
   6   6   6 678.540 50.9366   4
  -6  -6   6 802.945 54.0664   2
  -6   6   6 817.276 53.4647   2
   6   6   6 763.755 53.6553   2
   6   6   6 731.020 51.9193   4
   7   6  -6 1212.16 77.7998   4
  -6   7  -6 1218.73 79.7374   4
   6  -7  -6 1139.81 76.3590   2
   6  -7  -6 1119.47 78.3493   3
  -7  -6   6 1128.17 77.5017   2
   7   6   6 1184.57 75.4158   4
   7   6   6 1099.85 74.7191   4
  -6   7   6 1209.17 76.8589   2
   7   6   6 1089.66 77.2454   2
   5  -7  -6 102.420 10.5293   2
   5  -7  -6 73.4138 11.4095   3
  -5   7  -6 79.5414 9.09813   4
   7   5  -6 80.1663 11.4669   4
   7   5   6 95.4745 7.91648   4
  -5   7   6 86.0309 10.6329   2
  -7  -5   6 73.8032 10.8585   2
   7   5   6 91.4086 12.0045   2
   7   5   6 78.9462 8.01515   4
  -4   7  -6 79.6761 8.94170   4
   4  -7  -6 92.0862 12.0179   3
   7   4  -6 73.5038 10.5894   4
   7   4   6 67.4453 6.34874   4
  -4   7   6 76.5130 9.86260   2
   7   4   6 69.1926 10.1931   2
   7   4   6 84.1921 6.92202   4
  -7  -4   6 83.9079 10.7074   2
   3  -7  -6 2088.89 139.315   3
   7   3  -6 2052.88 139.294   4
   7   3  -6 2030.99 140.851   3
  -3   7  -6 2245.72 137.297   4
  -7  -3   6 2075.31 138.534   2
  -3   7   6 2142.33 137.844   2
   7   3   6 2310.45 138.834   2
   2  -7  -6 542.976 41.2293   3
   7   2  -6 544.297 43.4072   3
  -2   7  -6 588.811 39.2756   4
   7   2  -6 532.583 41.5764   4
   7   2   6 622.612 40.4273   2
  -2   7   6 572.271 39.9791   2
  -7  -2   6 579.290 40.7137   2
   1  -7  -6 292.336 24.1666   3
   7   1  -6 285.667 26.1274   3
   7   1  -6 307.475 24.8214   4
  -1   7  -6 281.691 21.5497   4
   7   1   6 290.654 22.0921   2
   1  -7   6 264.472 20.0182   2
  -1   7   6 300.890 22.8525   2
  -7  -1   6 277.606 22.8540   2
   7   0  -6 29.4243 9.64408   3
   0   7  -6 24.7661 5.79734   4
   0  -7   6 27.3367 6.25527   2
   0  -7   6 31.6147 5.38124   2
   0   7   6 25.0325 6.61882   2
   7   0   6 26.7831 5.22495   2
  -7   0   6 26.3988 6.82674   2
   1   7  -6 282.402 21.1743   4
   7  -1  -6 294.515 25.7320   3
   1   7   6 277.981 22.4195   2
  -1  -7   6 276.303 21.1794   2
   7  -1   6 283.705 19.1141   2
  -1  -7   6 233.745 20.4791   2
  -7   1   6 262.233 21.9102   2
   7  -2  -6 546.490 42.8869   3
   2   7  -6 573.618 39.1945   4
  -2  -7   6 556.481 39.4565   2
   2   7   6 589.100 40.4476   2
  -7   2   6 538.685 39.7771   2
   7  -3  -6 2065.41 136.536   3
   3   7  -6 2177.30 133.120   4
  -7   3   6 2042.64 133.555   2
  -3  -7   6 2045.67 133.323   2
   3   7   6 1950.07 133.460   2
  -7   4  -6 58.3997 6.82883   3
   4   7  -6 72.3602 9.70821   4
  -7   4  -6 67.6470 6.21213   4
   7  -4  -6 81.9290 12.7423   3
   7  -4  -6 59.2503 10.7165   2
  -4  -7   6 68.5261 9.92198   2
  -7   4   6 79.6638 10.5177   2
   4   7   6 51.8074 6.54178   3
   4   7   6 52.4196 8.97386   2
   5   7  -6 99.2935 11.1448   4
   7  -5  -6 80.5763 9.33040   2
   7  -5  -6 87.1426 12.8724   3
  -7   5  -6 75.6160 7.47277   4
   5   7   6 81.4836 11.5196   2
  -5  -7   6 83.9336 11.3071   2
  -7   5   6 72.3400 10.4581   2
  -7   6  -6 1098.82 70.6254   4
   6   7  -6 1166.52 73.4231   4
  -7   6  -6 1038.91 73.3119   3
   7  -6  -6 1072.88 74.4702   3
   6   7   6 964.306 70.9312   4
   6   7   6 1086.18 73.4680   2
  -6  -7   6 1124.94 73.7544   2
  -7   6   6 1188.02 73.3427   2
  -7   7  -6 466.438 29.8795   4
   7  -7  -6 419.415 33.3542   3
   7  -7  -6 464.472 30.4789   2
  -7  -7  -6 370.740 31.7603   2
   7   7  -6 427.382 32.1213   4
  -7  -7   6 440.540 32.5503   2
   7   7   6 417.115 32.4292   2
  -7   7   6 476.193 32.0602   2
   7   7   6 398.295 30.0101   4
   7   7   6 408.262 29.7927   4
  -7   8  -6 46.1591 6.71902   4
   8   7  -6 52.0728 13.0147   4
  -8  -7  -6 41.8435 9.92413   2
   7  -8  -6 59.0765 5.55745   2
   7  -8  -6 51.2965 10.0070   3
   8   7   6 32.0308 8.28586   2
  -8  -7   6 35.3388 8.47502   2
  -7   8   6 48.2518 8.42698   2
   8   7   6 49.3344 6.64332   4
   8   6  -6 72.6785 11.1497   4
   6  -8  -6 84.6344 9.42002   2
  -6   8  -6 84.6598 9.31828   4
   6  -8  -6 80.8252 12.6891   3
  -8  -6   6 118.122 12.6315   2
   8   6   6 79.9781 8.01335   4
  -6   8   6 97.1659 11.1031   2
   8   6   6 92.0890 8.03881   4
   8   6   6 84.3885 11.9104   2
  -5   8  -6 505.122 36.8433   4
   8   5  -6 550.355 39.7517   4
   5  -8  -6 529.304 39.9925   3
  -5   8   6 524.616 37.8939   2
  -8  -5   6 557.281 38.9965   2
   8   5   6 565.407 39.7992   2
   8   4  -6 1316.58 90.5740   3
   4  -8  -6 1263.31 88.5501   3
   8   4  -6 1302.85 88.5579   4
  -4   8  -6 1338.35 86.1196   4
  -8  -4   6 1288.74 87.5350   2
   8   4   6 1424.54 88.3520   2
  -4   8   6 1309.37 86.8284   2
  -3   8  -6 1.27838 3.41463   4
   3  -8  -6 8.15660 5.89808   3
   8   3  -6 4.03709 6.49193   4
   8   3  -6 -3.9837 6.27916   3
  -3   8   6 5.67649 4.62610   2
   8   3   6 15.9673 6.00796   2
  -8  -3   6 0.64593 4.12215   2
   2  -8  -6 49.2241 10.0955   3
   8   2  -6 32.4164 8.01504   4
   8   2  -6 37.0763 10.2425   3
  -2   8  -6 45.7619 6.94532   4
  -2   8   6 34.4626 6.98814   2
  -8  -2   6 33.2419 7.06167   2
   8   2   6 40.6448 7.39256   2
  -1   8  -6 332.030 24.5932   4
   8   1  -6 322.426 27.5964   4
   8   1  -6 332.136 29.9182   3
   8   1   6 348.330 24.6253   2
  -8  -1   6 352.783 26.0729   2
  -1   8   6 331.184 26.0377   2
   1  -8   6 312.481 22.4950   2
   8   0  -6 574.216 43.0907   3
   0   8  -6 526.216 37.7314   4
   0   8   6 531.966 38.9506   2
  -8   0   6 556.392 39.0165   2
   8   0   6 532.680 36.4680   2
   0  -8   6 545.825 36.6904   2
   8  -1  -6 338.783 28.8735   3
   1   8  -6 333.848 23.5757   4
   1   8   6 307.432 24.6176   2
  -1  -8   6 316.620 23.1288   2
  -1  -8   6 247.491 22.1393   2
  -8   1   6 326.130 24.3968   2
   8  -2  -6 38.1738 11.0315   3
   2   8  -6 33.9811 6.71446   4
  -8   2   6 38.7937 7.45656   2
  -2  -8   6 35.7553 6.88344   2
   2   8   6 44.8188 8.37750   2
   8  -3  -6 -2.1257 6.36866   3
   3   8  -6 8.78098 5.00478   4
  -8   3   6 3.01858 4.40407   2
  -3  -8   6 5.96219 4.60301   2
   3   8   6 1.18590 5.11466   2
   3   8   6 5.42191 3.38146   3
   8  -4  -6 1206.71 80.5640   2
   4   8  -6 1288.69 81.0966   4
   8  -4  -6 1240.85 84.2407   3
   4   8   6 1241.85 81.8193   2
  -4  -8   6 1179.66 81.1280   2
  -8   4   6 1173.20 81.1601   2
  -8   5  -6 451.279 36.9746   3
  -8   5  -6 458.335 30.9974   4
   8  -5  -6 475.016 36.9914   3
   8  -5  -6 533.401 36.8593   2
   5   8  -6 498.270 34.4661   4
  -5  -8  -6 466.766 34.4591   2
   5   8   6 440.721 33.1439   4
   5   8   6 471.485 35.2201   2
  -5  -8   6 465.018 34.9177   2
  -8   5   6 498.319 34.9754   2
   8  -6  -6 63.3267 8.51354   2
  -8   6  -6 75.7636 6.98363   4
  -6  -8  -6 81.6258 10.8733   2
   6   8  -6 108.026 11.1375   4
   8  -6  -6 61.0956 10.7373   3
   6   8   6 66.6674 6.91253   3
  -8   6   6 82.7084 10.7884   2
   6   8   6 72.6382 8.73378   4
  -6  -8   6 73.3954 10.6600   2
   6   8   6 81.6828 11.4170   2
  -7  -8  -6 39.9052 8.15437   2
  -8   7  -6 42.6643 5.92117   4
   7   8  -6 35.4052 7.13160   4
   8  -7  -6 29.1880 8.36838   3
  -7  -8   6 42.6757 9.92988   2
  -8   7   6 50.4791 7.99266   2
   7   8   6 54.5893 7.19524   4
   8   8  -6 896.931 60.3341   4
  -8  -8  -6 829.468 60.0392   2
  -8   8  -6 900.809 58.6285   4
   8  -8  -6 882.446 61.9698   3
   8   8   6 855.818 58.3604   4
   8   8   6 893.041 61.3443   2
  -8   8   6 921.254 59.7753   2
  -8  -8   6 866.524 60.6688   2
   8  -9  -6 123.668 15.5194   3
   9   8  -6 123.546 14.1687   4
  -8   9  -6 125.850 11.3027   4
  -9  -8  -6 113.588 13.6364   2
  -9  -8   6 112.727 13.7902   2
  -8   9   6 112.817 12.4471   2
   9   8   6 140.522 15.4838   2
   9   8   6 139.541 10.7193   4
  -7   9  -6 725.586 48.7392   4
  -9  -7  -6 664.356 50.4045   2
   9   7  -6 719.210 51.0637   4
   7  -9  -6 732.569 52.4742   3
  -7   9   6 772.857 50.0697   2
  -9  -7   6 730.313 51.0655   2
   9   7   6 732.988 52.0793   2
  -9  -6  -6 224.413 25.3906   2
   6  -9  -6 293.762 18.6322   2
  -6   9  -6 250.271 19.9443   4
   6  -9  -6 246.001 23.1889   3
   9   6  -6 256.797 24.7556   4
  -6   9   6 271.921 21.2391   2
  -9  -6   6 236.428 21.8155   2
   9   6   6 282.287 23.4357   2
  -5   9  -6 117.563 11.5157   4
   5  -9  -6 118.961 12.5236   2
   9   5  -6 124.344 17.7415   3
   9   5  -6 122.834 15.2197   4
   5  -9  -6 104.805 14.7193   3
  -5   9   6 122.917 12.8248   2
   9   5   6 123.438 14.4004   2
  -9  -5   6 119.519 15.9712   2
   4  -9  -6 165.983 14.8877   2
   4  -9  -6 160.293 17.2907   3
[truncated: 133,847 more chars]
