# Supplementary material for: Crystal structure of Ti8Bi9O0.25 containing inter­stitial oxygen atoms
Source: Acta Crystallogr E Crystallogr Commun. 2018 Aug 24;74(Pt 9):1366–8. doi: 10.1107/S205698901801188X (PMC6127688; doi:10.1107/S205698901801188X)
Supplement: Supplementary file 2 [file e-74-01366-Isup4.hkl]

data_I                                                                          
_shelx_title ' H66A_a_long_0m in P4/nmm'                                        
_shelx_refln_list_code          4                                               
_shelx_F_calc_maximum      697.58                                               
_exptl_crystal_F_000      1849.92                                               
_reflns_d_resolution_high  0.6000                                               
                                                                                
loop_                                                                           
 _space_group_symop_operation_xyz                                               
 'x, y, z'                                                                      
 '-x+1/2, -y+1/2, z'                                                            
 '-y+1/2, x, z'                                                                 
 'y, -x+1/2, z'                                                                 
 '-x, y+1/2, -z'                                                                
 'x+1/2, -y, -z'                                                                
 'y+1/2, x+1/2, -z'                                                             
 '-y, -x, -z'                                                                   
 '-x, -y, -z'                                                                   
 'x-1/2, y-1/2, -z'                                                             
 'y-1/2, -x, -z'                                                                
 '-y, x-1/2, -z'                                                                
 'x, -y-1/2, z'                                                                 
 '-x-1/2, y, z'                                                                 
 '-y-1/2, -x-1/2, z'                                                            
 'y, x, z'                                                                      
                                                                                
_cell_length_a    10.3198                                                       
_cell_length_b    10.3198                                                       
_cell_length_c     7.3684                                                       
_cell_angle_alpha  90.000                                                       
_cell_angle_beta   90.000                                                       
_cell_angle_gamma  90.000                                                       
                                                                                
_shelx_F_squared_multiplier     1.000                                           
                                                                                
loop_                                                                           
 _refln_index_h                                                                 
 _refln_index_k                                                                 
 _refln_index_l                                                                 
 _refln_F_squared_calc                                                          
 _refln_F_squared_meas                                                          
 _refln_F_squared_sigma                                                         
 _refln_observed_status                                                         
   1   1   0       1351.24       1521.82        49.15 o                         
   0   2   0       5218.12       5439.23       169.20 o                         
   2   2   0      31264.33      31344.59       767.43 o                         
   1   3   0     144379.00     147291.69      4647.12 o                         
   3   3   0     183572.14     176649.28      6799.49 o                         
   0   4   0     244199.56     232959.03     18177.58 o                         
   2   4   0      30345.78      31375.97       752.20 o                         
   4   4   0     477308.56     468887.44     29702.47 o                         
   1   5   0      20606.22      20043.13       603.20 o                         
   3   5   0      30683.30      31628.47       563.42 o                         
   5   5   0      46118.00      43297.54      1108.65 o                         
   0   6   0     456872.06     445927.16     19894.47 o                         
   2   6   0     152078.34     153702.17      3380.19 o                         
   4   6   0      12760.54      12187.37       307.98 o                         
   6   6   0      66597.40      63462.57      1849.32 o                         
   1   7   0      11513.71      11262.53       327.42 o                         
   3   7   0     190270.39     197809.08      4680.23 o                         
   5   7   0        136.26        571.10       198.12 o                         
   7   7   0      35843.24      35689.98      1078.86 o                         
   0   8   0     165885.84     168379.02      4029.89 o                         
   2   8   0      15120.20      15663.19       314.27 o                         
   4   8   0     269430.62     291457.94      6496.44 o                         
   6   8   0       2055.54       1955.87        84.96 o                         
   8   8   0     167072.38     164948.53      4714.01 o                         
   1   9   0       9382.71       9552.84       215.79 o                         
   3   9   0     157331.30     160139.30      3735.65 o                         
   5   9   0        140.91        252.95        44.30 o                         
   7   9   0      36853.98      35616.76       768.88 o                         
   9   9   0     159559.62     163839.14      4405.80 o                         
   0  10   0       2449.23       2732.98       151.96 o                         
   2  10   0       5321.23       5620.11       165.53 o                         
   4  10   0      22520.83      22736.03       446.16 o                         
   6  10   0      67482.13      69496.60      1512.22 o                         
   8  10   0      13812.61      13917.28       359.60 o                         
  10  10   0        532.30        653.84       108.39 o                         
   1  11   0       5137.03       5272.66       157.67 o                         
   3  11   0      58865.43      59796.66      1248.94 o                         
   5  11   0        161.13        260.84        54.63 o                         
   7  11   0      19654.53      20034.85       489.88 o                         
   9  11   0       8552.81       8703.33       262.25 o                         
  11  11   0      13055.10      14019.13       668.28 o                         
   0  12   0     349753.28     364729.25      9409.15 o                         
   2  12   0      22797.06      23412.89       503.00 o                         
   4  12   0      16360.29      16564.01       381.94 o                         
   6  12   0      54616.89      55338.71      1268.91 o                         
   8  12   0      19187.56      19600.91       518.84 o                         
  10  12   0      11754.53      11474.01       410.02 o                         
  12  12   0      85948.52      91988.51      4273.17 o                         
   1  13   0      15553.53      15565.63       404.23 o                         
   3  13   0       9423.62       9661.16       286.43 o                         
   5  13   0      27544.94      26676.67       635.51 o                         
   7  13   0       1296.82       1379.55       103.72 o                         
   9  13   0         97.31        257.28        83.61 o                         
  11  13   0        986.88       1091.78       122.47 o                         
   0  14   0       7118.15       7145.55       361.68 o                         
   2  14   0        287.44        558.12        82.14 o                         
   4  14   0      22280.21      21865.99       568.30 o                         
   6  14   0       7076.31       7450.45       273.76 o                         
   8  14   0      14321.23      14570.56       434.98 o                         
   1  15   0      46383.48      45842.80      1112.19 o                         
   3  15   0       4024.77       4090.52       175.24 o                         
   5  15   0      20396.38      19879.15       584.91 o                         
   7  15   0      65948.89      62034.70      2769.68 o                         
   0  16   0       6386.10       6966.60       368.96 o                         
   2  16   0         98.93         83.05        81.19 o                         
   4  16   0      39049.28      36971.70      1089.04 o                         
   6  16   0      17104.07      15887.72       570.58 o                         
   1  17   0       9176.37       8941.58       327.02 o                         
   0   0   1      12144.11      10307.91       442.76 o                         
   0   1   1        858.74       1068.65        36.96 o                         
   1   1   1        497.49        660.69        25.09 o                         
   0   2   1        451.59        594.37        33.60 o                         
   1   2   1       5430.96       5656.41        84.97 o                         
   2   2   1     127587.16     132420.67      3526.48 o                         
   0   3   1     282718.81     304298.44     12002.91 o                         
   1   3   1      81207.45      80391.26       928.86 o                         
   2   3   1     301300.56     304880.28     11115.17 o                         
   3   3   1      24574.98      26582.07       646.08 o                         
   0   4   1      79022.75      79582.20      1416.51 o                         
   1   4   1     186879.94     186945.80      2858.91 o                         
   2   4   1      87903.91      89275.31      1109.77 o                         
   3   4   1       3473.39       3557.29        71.65 o                         
   4   4   1        737.12        924.94        74.81 o                         
   0   5   1       7792.20       7693.01       209.18 o                         
   1   5   1       6013.60       5809.95        86.76 o                         
   2   5   1       1499.47       1646.13        46.29 o                         
   3   5   1      70942.03      69401.31       998.85 o                         
   4   5   1     149884.62     146836.02      2030.18 o                         
   5   5   1      13210.40      12750.19       297.87 o                         
   0   6   1     123427.88     118142.81      2502.45 o                         
   1   6   1     117228.12     116833.93      1646.54 o                         
   2   6   1       4460.94       4435.88        95.13 o                         
   3   6   1       3834.47       3988.48        80.78 o                         
   4   6   1        255.92        410.79        29.49 o                         
   5   6   1      60601.27      61181.40      1045.13 o                         
   6   6   1     111966.22     113958.81      3251.74 o                         
   0   7   1       9887.56      10072.95       294.93 o                         
   1   7   1       2447.67       2442.62        63.72 o                         
   2   7   1      24476.49      24465.69       317.75 o                         
   3   7   1      22953.16      22975.83       329.94 o                         
   4   7   1      48748.64      49642.62       766.20 o                         
   5   7   1         16.63        144.62        32.78 o                         
   6   7   1     136886.78     142717.97      2033.41 o                         
   7   7   1       8130.72       8509.99       233.02 o                         
   0   8   1      40267.49      40810.08       822.71 o                         
   1   8   1      46384.31      47159.07       604.90 o                         
   2   8   1      32259.63      32738.68       457.83 o                         
   3   8   1       7182.04       7406.27       126.70 o                         
   4   8   1        125.72        233.00        28.36 o                         
   5   8   1      45660.86      45723.33       691.00 o                         
   6   8   1        137.79        364.79        42.56 o                         
   7   8   1       9724.42       9529.84       181.06 o                         
   8   8   1       1132.27       1256.60        91.31 o                         
   0   9   1     263785.38     277371.22      5264.88 o                         
   1   9   1      46792.96      47122.18       647.09 o                         
   2   9   1      34047.45      34128.17       469.03 o                         
   3   9   1       4838.95       4984.28       112.70 o                         
   4   9   1      14780.88      14688.30       235.36 o                         
   5   9   1      46095.57      46474.30       703.06 o                         
   6   9   1      34268.46      34425.38       507.06 o                         
   7   9   1      19275.21      19512.22       325.28 o                         
   8   9   1       5297.88       5400.03       136.05 o                         
   9   9   1        397.56        669.92        88.70 o                         
   0  10   1        720.04        910.56        61.49 o                         
   1  10   1       1621.26       1733.00        61.39 o                         
   2  10   1      39662.73      39785.53       565.74 o                         
   3  10   1      71731.91      73160.20       970.11 o                         
   4  10   1      25067.26      25257.96       378.56 o                         
   5  10   1       3123.83       3226.68        92.39 o                         
   6  10   1        354.27        447.05        37.40 o                         
   7  10   1       1371.76       1497.64        59.39 o                         
   8  10   1      12654.04      12365.32       228.41 o                         
   9  10   1       7879.72       8143.03       200.70 o                         
  10  10   1      17278.39      17308.91       470.56 o                         
   0  11   1       9411.99       9685.27       254.04 o                         
   1  11   1         71.07        212.81        31.46 o                         
   2  11   1      42653.78      43137.77       631.40 o                         
   3  11   1       8699.94       9063.02       174.52 o                         
   4  11   1       5546.49       5632.79       120.05 o                         
   5  11   1        479.69        539.64        41.82 o                         
   6  11   1      91053.52      91731.06      1360.42 o                         
   7  11   1       2386.32       2716.77        86.24 o                         
   8  11   1         34.76        181.47        42.74 o                         
   9  11   1       9085.87       9213.56       200.82 o                         
  10  11   1       8264.02       8492.08       216.08 o                         
  11  11   1        472.85        716.45       122.40 o                         
   0  12   1       8710.02       8895.62       260.59 o                         
   1  12   1        462.37        600.55        47.92 o                         
   2  12   1       1886.00       2007.33        76.78 o                         
   3  12   1      44445.01      44871.02       693.49 o                         
   4  12   1       9792.81       9833.30       182.54 o                         
   5  12   1        254.23        347.92        44.02 o                         
   6  12   1      44507.29      44306.11       737.09 o                         
   7  12   1       7791.87       7933.27       176.11 o                         
   8  12   1       6745.22       7239.11       177.83 o                         
   9  12   1      68407.14      70884.58      1259.09 o                         
  10  12   1        200.21        274.18        65.37 o                         
  11  12   1       7583.87       7901.28       218.93 o                         
  12  12   1       5565.60       6003.66       262.92 o                         
   0  13   1       7934.00       7707.03       225.31 o                         
   1  13   1        695.81        744.86        53.97 o                         
   2  13   1       3036.77       3168.11       107.20 o                         
   3  13   1      21893.34      22060.44       405.64 o                         
   4  13   1      79215.03      77316.95      1231.29 o                         
   5  13   1       2350.75       2327.13        86.91 o                         
   6  13   1      11318.14      11184.26       216.26 o                         
   7  13   1        183.54        279.54        48.91 o                         
   8  13   1      37447.81      38566.23      1007.89 o                         
   9  13   1      19474.90      19925.34       482.50 o                         
  10  13   1       7899.42       8161.94       228.82 o                         
  11  13   1          5.01         34.60        72.50 o                         
   0  14   1       1018.32       1159.80       112.00 o                         
   1  14   1         18.57        198.20        58.79 o                         
   2  14   1       7535.42       7799.82       178.98 o                         
   3  14   1      22518.04      22684.95       406.78 o                         
   4  14   1       3795.17       3768.74       118.88 o                         
   5  14   1        345.04        479.06        63.41 o                         
   6  14   1         70.42        149.06        53.65 o                         
   7  14   1       2022.02       2136.64       118.83 o                         
   8  14   1       1426.74       1565.17       102.33 o                         
   9  14   1       1133.12       1399.87       103.16 o                         
   0  15   1      27511.64      27676.32       713.20 o                         
   1  15   1       2453.38       2724.88       120.89 o                         
   2  15   1      55280.89      54883.06       871.24 o                         
   3  15   1      11971.55      11810.11       242.70 o                         
   4  15   1       2149.53       2360.01        98.25 o                         
   5  15   1       3338.11       3246.94       123.16 o                         
   6  15   1        141.10        239.77        70.02 o                         
   7  15   1        402.94        489.06        82.52 o                         
   8  15   1       3392.38       3455.71       178.03 o                         
   0  16   1       8619.04       8767.46       299.55 o                         
   1  16   1       7017.05       7218.76       196.78 o                         
   2  16   1      14286.68      14011.81       325.69 o                         
   3  16   1      10422.00      10243.33       270.75 o                         
   4  16   1        470.91        545.60        84.15 o                         
   5  16   1       8377.33       8090.03       258.58 o                         
   6  16   1        160.82        279.63        67.03 o                         
   0  17   1       6568.77       6631.27       281.27 o                         
   1  17   1       1527.30       1682.59       106.18 o                         
   2  17   1         13.27         56.30        65.59 o                         
   0   0   2     163966.50     150307.47      6714.33 o                         
   0   1   2     154292.36     152388.80      3214.14 o                         
   1   1   2      24151.12      24955.48       408.73 o                         
   0   2   2      29912.98      29238.57       480.90 o                         
   1   2   2      83648.62      84377.65       977.73 o                         
   2   2   2     343557.34     377099.56     12810.85 o                         
   0   3   2     274117.72     264152.69      9599.96 o                         
   1   3   2        292.02        486.74        26.73 o                         
   2   3   2       4891.82       4817.66        78.29 o                         
   3   3   2      38795.67      38547.70       757.99 o                         
   0   4   2       2865.40       3017.19        84.10 o                         
   1   4   2       5723.33       5760.95        87.08 o                         
   2   4   2       7062.77       7011.81       104.35 o                         
   3   4   2      84497.06      84327.26      1035.16 o                         
   4   4   2      17535.66      17760.68       446.11 o                         
   0   5   2     101644.66      96773.98      1537.54 o                         
   1   5   2      37221.35      35481.60       482.00 o                         
   2   5   2      45916.92      44975.98       534.65 o                         
   3   5   2       3643.44       3719.11        69.69 o                         
   4   5   2       7763.84       8006.01       124.31 o                         
   5   5   2      48693.56      52051.01      1147.92 o                         
   0   6   2      12823.88      12273.73       259.74 o                         
   1   6   2       2827.50       2850.41        84.41 o                         
   2   6   2     266591.75     262985.62      3724.85 o                         
   3   6   2     399436.84     389791.03      9074.99 o                         
   4   6   2      17866.80      18248.38       251.34 o                         
   5   6   2       1927.13       2361.61        81.06 o                         
   6   6   2      52489.59      53485.98      1326.62 o                         
   0   7   2      54750.22      50776.13      1521.45 o                         
   1   7   2        343.86        557.17        30.41 o                         
   2   7   2      83013.79      81380.75      1088.98 o                         
   3   7   2      13980.31      14034.17       201.60 o                         
   4   7   2        369.63        571.43        39.53 o                         
   5   7   2       3946.50       4072.38        95.06 o                         
   6   7   2         19.54        345.47        56.69 o                         
   7   7   2       4173.80       4366.20       170.29 o                         
   0   8   2       4453.90       4402.11       162.21 o                         
   1   8   2         19.04        177.11        42.79 o                         
   2   8   2       5210.94       5353.43       132.98 o                         
   3   8   2      14401.46      14322.39       221.23 o                         
   4   8   2      10584.11      10972.87       185.84 o                         
   5   8   2        678.72        826.61        42.65 o                         
   6   8   2       8689.77       8837.30       169.61 o                         
   7   8   2       3574.11       3898.08       120.99 o                         
   8   8   2       6095.87       6350.00       218.25 o                         
   0   9   2      35336.71      35430.35       750.95 o                         
   1   9   2       8651.14       8542.60       173.56 o                         
   2   9   2       6980.54       7234.72       138.87 o                         
   3   9   2      50793.47      51203.72       736.04 o                         
   4   9   2     101847.98     102457.15      1432.20 o                         
   5   9   2      18146.98      18313.12       294.61 o                         
   6   9   2     108785.48     109259.43      1525.12 o                         
   7   9   2         12.46        156.33        34.53 o                         
   8   9   2      35365.64      35527.32       629.06 o                         
   9   9   2      59035.24      59499.04      1392.81 o                         
   0  10   2       4705.25       4913.74       157.69 o                         
   1  10   2      13877.63      13752.18       255.61 o                         
   2  10   2      79458.14      80398.95      1165.13 o                         
   3  10   2       2686.64       2911.42        93.99 o                         
   4  10   2          1.81        176.16        30.49 o                         
   5  10   2       7790.28       7773.71       149.75 o                         
   6  10   2      90924.24      89737.13      1260.69 o                         
   7  10   2      22794.40      23134.45       389.41 o                         
   8  10   2         64.78        190.14        53.66 o                         
   9  10   2      15231.80      15519.35       302.11 o                         
  10  10   2      27027.87      27611.56       698.90 o                         
   0  11   2       3950.56       3994.31       137.67 o                         
   1  11   2         17.13        175.85        33.82 o                         
   2  11   2      63555.23      63144.74       980.92 o                         
   3  11   2       5501.29       5368.40       139.89 o                         
   4  11   2       3147.44       3094.04       124.31 o                         
   5  11   2        938.98       1211.24        56.48 o                         
   6  11   2       9781.62       9572.06       179.74 o                         
   7  11   2       4168.18       4334.71       114.53 o                         
   8  11   2       6006.50       6064.93       173.06 o                         
   9  11   2         81.37        157.14        53.21 o                         
  10  11   2      23023.01      22832.25       419.24 o                         
  11  11   2       4170.79       4304.97       209.56 o                         
   0  12   2      20484.15      20344.07       496.64 o                         
   1  12   2      27138.68      26793.48       420.83 o                         
   2  12   2      17510.00      17017.49       314.10 o                         
   3  12   2      62205.30      62445.48       972.73 o                         
   4  12   2        138.66        267.58        50.64 o                         
   5  12   2      22598.96      22758.93       357.97 o                         
   6  12   2        117.57        215.37        44.97 o                         
   7  12   2      11489.25      11686.94       247.45 o                         
   8  12   2         46.05        284.24        56.13 o                         
   9  12   2      13528.81      13819.42       301.39 o                         
  10  12   2       5747.81       5742.63       171.54 o                         
  11  12   2        376.04        683.74       105.41 o                         
  12  12   2       3037.65       3054.08       376.47 o                         
   0  13   2      67158.08      65225.26      1436.07 o                         
   1  13   2      16761.11      16606.26       323.26 o                         
   2  13   2       5546.33       5845.62       148.43 o                         
   3  13   2       1352.53       1342.63        74.31 o                         
   4  13   2       7674.12       7604.85       180.40 o                         
   5  13   2      22047.39      21806.87       382.06 o                         
   6  13   2       9851.11       9648.55       198.18 o                         
   7  13   2       3520.23       3499.44       140.72 o                         
   8  13   2       2161.67       2055.45       123.19 o                         
   9  13   2       7635.57       7915.42       242.42 o                         
  10  13   2        642.63        873.30        92.81 o                         
   0  14   2        394.75        562.98        74.56 o                         
   1  14   2       5615.93       5767.79       152.65 o                         
   2  14   2      27336.12      26996.10       472.34 o                         
   3  14   2        512.00        789.18        63.68 o                         
   4  14   2       1180.66       1225.64        73.96 o                         
   5  14   2       2896.08       2954.30       117.14 o                         
   6  14   2      25992.23      25414.33       454.98 o                         
   7  14   2      11048.76      10945.96       273.53 o                         
   8  14   2        581.37        536.97        87.71 o                         
   9  14   2       2258.87       2519.43       138.01 o                         
   0  15   2      34555.19      35070.00      1049.26 o                         
   1  15   2       4348.45       4302.92       130.71 o                         
   2  15   2       1765.21       2026.25        97.38 o                         
   3  15   2        107.09        250.70        59.16 o                         
   4  15   2      11201.21      10909.71       257.33 o                         
   5  15   2        902.33       1000.57        79.31 o                         
   6  15   2      75619.95      71146.93      1715.11 o                         
   7  15   2      11443.37      10854.58       314.50 o                         
   0  16   2        203.89         83.67        81.68 o                         
   1  16   2       1074.64       1131.96        87.76 o                         
   2  16   2       4081.41       3964.16       152.99 o                         
   3  16   2       5042.00       5208.53       184.09 o                         
   4  16   2        847.45        812.76        86.17 o                         
   5  16   2        361.71        398.48        89.27 o                         
   0   0   3      23063.79      20225.02       683.44 o                         
   0   1   3      39575.28      36480.64       561.38 o                         
   1   1   3      80090.81      76790.43      1269.58 o                         
   0   2   3     212012.66     212902.62      3717.12 o                         
   1   2   3      20716.68      20306.09       260.69 o                         
   2   2   3     249422.94     255035.83      4848.57 o                         
   0   3   3        777.30       1083.84        48.97 o                         
   1   3   3       9697.57       9419.90       130.13 o                         
   2   3   3       3365.76       3525.33        77.85 o                         
   3   3   3     305818.81     310003.50      5623.50 o                         
   0   4   3     484716.59     476832.12     17332.28 o                         
   1   4   3       2851.72       2829.81        53.97 o                         
   2   4   3        350.96        522.05        30.78 o                         
   3   4   3      16016.81      15535.66       250.58 o                         
   4   4   3      43801.19      43370.79      1034.59 o                         
   0   5   3      40889.36      37461.53       852.43 o                         
   1   5   3      14440.21      13480.48       209.68 o                         
   2   5   3       7038.67       7013.65       121.51 o                         
   3   5   3      24609.88      24114.25       325.60 o                         
   4   5   3       6850.63       7031.42       119.28 o                         
   5   5   3         24.95        258.35        50.47 o                         
   0   6   3      21446.69      20032.42       416.75 o                         
   1   6   3        236.55        420.27        37.28 o                         
   2   6   3       5884.82       5535.96       114.80 o                         
   3   6   3      35006.93      33727.60       461.11 o                         
   4   6   3     103555.20     103919.81      1446.25 o                         
   5   6   3        192.22        361.20        36.24 o                         
   6   6   3     238864.64     261367.81      5500.51 o                         
   0   7   3       8516.96       8081.87       178.33 o                         
   1   7   3     107826.97     105541.24      1524.76 o                         
   2   7   3      26837.15      25766.82       404.70 o                         
   3   7   3        549.60        743.50        44.10 o                         
   4   7   3        109.59        211.56        29.19 o                         
   5   7   3      41570.08      41746.50       635.29 o                         
   6   7   3       3433.44       3575.82        96.55 o                         
   7   7   3     130696.33     136335.06      2895.96 o                         
   0   8   3     260499.00     265285.31      7203.88 o                         
   1   8   3       1661.55       1589.14        52.56 o                         
   2   8   3        394.41        508.99        40.26 o                         
   3   8   3       7868.85       7708.80       140.43 o                         
   4   8   3      40714.61      41143.61       667.67 o                         
   5   8   3       4303.09       4437.16       104.86 o                         
   6   8   3      53950.50      54889.69       874.68 o                         
   7   8   3        109.65        214.69        37.02 o                         
   8   8   3      36915.40      37058.73       883.26 o                         
   0   9   3       1588.79       1712.49        94.96 o                         
   1   9   3      34385.32      34244.94       564.88 o                         
   2   9   3        235.17        409.62        39.26 o                         
   3   9   3      69280.01      69929.71      1045.93 o                         
   4   9   3      20584.54      20815.31       361.66 o                         
   5   9   3      47632.11      47868.11       768.63 o                         
   6   9   3       7200.73       7251.32       149.57 o                         
   7   9   3       6906.98       7122.87       158.72 o                         
   8   9   3      12592.65      13010.07       269.93 o                         
   9   9   3      10641.39      10609.89       421.70 o                         
   0  10   3     100756.50     104138.12      2428.14 o                         
   1  10   3       4947.42       4907.69       131.37 o                         
   2  10   3      84110.97      84806.28      1296.39 o                         
   3  10   3        312.96        364.14        49.11 o                         
   4  10   3         14.89        233.36        45.35 o                         
   5  10   3       1628.00       1660.32        65.47 o                         
   6  10   3         94.58        239.42        42.14 o                         
   7  10   3       9251.67       9001.52       187.27 o                         
   8  10   3        380.37        509.46        64.77 o                         
   9  10   3        702.51        825.08        73.37 o                         
  10  10   3      39280.62      38852.06       943.92 o                         
   0  11   3       3366.39       3297.12       161.77 o                         
   1  11   3      34319.14      34162.07       550.48 o                         
   2  11   3      14368.42      14082.11       256.21 o                         
   3  11   3       1408.46       1642.28        77.20 o                         
   4  11   3         52.48        159.42        44.38 o                         
   5  11   3      10874.09      10650.54       219.65 o                         
   6  11   3       2884.01       2894.59        93.45 o                         
   7  11   3      55793.83      55531.32       919.18 o                         
   8  11   3         44.07        133.78        49.28 o                         
   9  11   3       2588.75       2786.84       104.72 o                         
  10  11   3       6040.18       6236.69       189.61 o                         
  11  11   3      23748.16      23720.37       662.15 o                         
   0  12   3        282.54        651.16       109.70 o                         
   1  12   3       3547.46       3804.54       105.61 o                         
   2  12   3      13722.50      13564.69       252.83 o                         
   3  12   3       2484.79       2567.84        94.10 o                         
   4  12   3      73645.56      74437.23      1225.95 o                         
   5  12   3       5336.01       5473.23       156.38 o                         
   6  12   3      27184.46      26725.14       489.94 o                         
   7  12   3        382.61        472.36        59.27 o                         
   8  12   3      45832.80      45660.52       800.22 o                         
   9  12   3          4.73        160.86        62.65 o                         
  10  12   3      14087.63      14202.75       372.43 o                         
  11  12   3         89.53        191.79        71.92 o                         
   0  13   3      15980.25      14928.80       392.81 o                         
   1  13   3       2104.06       2305.78        88.02 o                         
   2  13   3       1223.70       1269.13        71.11 o                         
   3  13   3      20959.04      20454.48       359.68 o                         
   4  13   3       3593.72       3618.01       120.14 o                         
   5  13   3        152.28        297.81        56.04 o                         
   6  13   3        516.87        536.84        68.38 o                         
   7  13   3      10949.90      11185.89       269.39 o                         
   8  13   3       2428.95       2586.59       126.70 o                         
   9  13   3      33859.20      33499.87       763.71 o                         
  10  13   3        238.88        305.49        73.16 o                         
   0  14   3      57620.79      54269.69      1214.61 o                         
   1  14   3        695.09        810.39        67.41 o                         
   2  14   3      15301.90      15136.85       291.19 o                         
   3  14   3          1.39         54.57        48.27 o                         
   4  14   3       6709.31       6288.90       174.45 o                         
   5  14   3         36.73        163.25        60.34 o                         
   6  14   3         32.05        153.17        68.22 o                         
   7  14   3       2662.05       2665.61       121.07 o                         
   8  14   3       7695.99       7485.83       261.64 o                         
   9  14   3        952.78        920.99        91.33 o                         
   0  15   3       1792.99       1972.51       153.01 o                         
   1  15   3        914.47        979.73        78.09 o                         
   2  15   3       3662.57       3575.14       133.77 o                         
   3  15   3      81840.70      80012.68      1879.01 o                         
   4  15   3        470.46        455.30        62.36 o                         
   5  15   3         11.63        308.61       108.02 o                         
   6  15   3      12863.90      11956.02       364.84 o                         
   7  15   3       5370.09       5373.90       195.52 o                         
   0  16   3      46957.76      45376.72      1201.03 o                         
   1  16   3         71.23         47.11        70.58 o                         
   2  16   3       6312.21       6000.62       211.04 o                         
   3  16   3        467.61        599.32        73.49 o                         
   4  16   3        654.56        905.14        82.82 o                         
   0   0   4      59792.65      56564.41      1634.79 o                         
   0   1   4     185789.55     184115.48      2918.10 o                         
   1   1   4      31741.44      31143.37       539.89 o                         
   0   2   4      35216.20      33896.95       563.54 o                         
   1   2   4      37058.22      36396.66       443.48 o                         
   2   2   4       1674.64       1829.59        75.73 o                         
   0   3   4      17194.54      16159.90       290.14 o                         
   1   3   4       1016.67       1087.03        40.44 o                         
   2   3   4      13149.07      12922.96       175.39 o                         
   3   3   4     257509.89     261528.42      3885.35 o                         
   0   4   4     115764.59     114528.68      2057.62 o                         
   1   4   4      51390.68      49617.20       621.42 o                         
   2   4   4         41.19        236.57        32.00 o                         
   3   4   4      93642.62      91755.88      1080.97 o                         
   4   4   4      15156.92      15047.36       319.63 o                         
   0   5   4     156502.06     155278.62      2734.76 o                         
   1   5   4      26902.17      26217.04       351.16 o                         
   2   5   4      14855.26      14294.08       254.31 o                         
   3   5   4         55.01        278.24        37.35 o                         
   4   5   4      59066.36      58772.41       878.08 o                         
   5   5   4      22651.70      22767.30       528.99 o                         
   0   6   4      89392.75      84717.30      2043.66 o                         
   1   6   4        119.63        244.98        31.43 o                         
   2   6   4      42831.12      41576.89       736.56 o                         
   3   6   4     182183.77     183782.48      2739.39 o                         
   4   6   4      32807.73      32528.66       547.41 o                         
   5   6   4        825.57       1208.26        56.79 o                         
   6   6   4      42010.38      44117.41       923.36 o                         
   0   7   4      55998.26      53130.57      1415.05 o                         
   1   7   4      18270.82      17921.09       414.56 o                         
   2   7   4      69656.31      69105.11      1124.84 o                         
   3   7   4       2017.06       2335.56       109.91 o                         
   4   7   4       5008.59       5031.82       108.05 o                         
   5   7   4      16521.12      16619.46       268.61 o                         
   6   7   4       5402.03       5704.65       130.71 o                         
   7   7   4      11697.78      11861.53       309.75 o                         
   0   8   4      39998.46      39796.63       941.36 o                         
   1   8   4      15082.45      14577.98       282.44 o                         
   2   8   4        970.82       1153.95        56.39 o                         
   3   8   4      22793.24      21718.98       364.36 o                         
   4   8   4       4629.65       4715.68       109.63 o                         
   5   8   4      22698.06      23155.19       371.20 o                         
   6   8   4       8891.14       9110.30       180.70 o                         
   7   8   4        257.89        443.42        43.96 o                         
   8   8   4       1446.69       1770.25       107.24 o                         
   0   9   4       4628.10       4130.34       209.88 o                         
   1   9   4       2745.38       2567.20       128.51 o                         
   2   9   4       3898.30       3710.42       128.86 o                         
   3   9   4     102552.71     102197.47      1552.40 o                         
   4   9   4     128410.68     129624.70      1954.78 o                         
   5   9   4        781.10        965.24        57.15 o                         
   6   9   4      32471.32      32854.38       543.96 o                         
   7   9   4       3105.05       3156.76       100.27 o                         
   8   9   4      54706.91      55630.14       927.05 o                         
   9   9   4      48307.51      48076.54      1153.48 o                         
   0  10   4      22516.91      21572.13       580.20 o                         
   1  10   4       5543.44       5009.25       228.81 o                         
   2  10   4        503.72        530.10        45.31 o                         
   3  10   4         56.96        203.16        44.73 o                         
   4  10   4          3.50        108.80        51.43 o                         
   5  10   4       1158.63       1321.27        77.67 o                         
   6  10   4      25891.36      25624.06       454.69 o                         
   7  10   4      19235.98      19522.60       368.66 o                         
   8  10   4        480.77        657.50        62.34 o                         
   9  10   4      11850.66      12019.51       256.56 o                         
  10  10   4        398.08        444.06        79.95 o                         
   0  11   4       6852.05       6910.68       247.16 o                         
   1  11   4      13505.34      13368.43       281.63 o                         
   2  11   4      58025.36      56824.39      1008.02 o                         
   3  11   4        570.10        736.03        55.23 o                         
   4  11   4        172.02        351.92        59.58 o                         
   5  11   4      12037.28      12297.79       267.77 o                         
   6  11   4      19403.48      19314.16       388.49 o                         
   7  11   4       9635.42       9821.18       233.73 o                         
   8  11   4        413.63        541.39        54.81 o                         
   9  11   4         29.47        263.89        51.65 o                         
  10  11   4      19730.50      19830.66       390.42 o                         
  11  11   4       7475.97       7521.31       408.00 o                         
   0  12   4      11897.91      12106.83       379.32 o                         
   1  12   4      28359.42      27907.15       550.52 o                         
   2  12   4      11119.50      11110.15       252.66 o                         
   3  12   4      12077.64      11620.23       258.12 o                         
   4  12   4      34149.89      34300.59       637.65 o                         
   5  12   4      29362.49      28727.49       564.47 o                         
   6  12   4      23881.00      23447.23       472.51 o                         
   7  12   4       7990.81       8129.66       201.01 o                         
   8  12   4      14798.77      14365.21       354.34 o                         
   9  12   4        101.21        409.22        64.74 o                         
  10  12   4       8647.38       8659.65       265.32 o                         
   0  13   4      90708.14      90695.22      2235.72 o                         
   1  13   4       5262.54       5090.42       146.24 o                         
   2  13   4        942.47        997.38        68.97 o                         
   3  13   4       2284.09       2335.74       116.93 o                         
   4  13   4      32819.21      32130.63       625.48 o                         
   5  13   4       5079.15       5066.38       151.33 o                         
   6  13   4       7348.92       7431.15       213.09 o                         
   7  13   4       3738.18       3780.02       143.43 o                         
   8  13   4      16759.47      16833.07       363.49 o                         
   9  13   4       2842.99       2854.12       137.42 o                         
   0  14   4       2368.51       2383.17       151.44 o                         
   1  14   4       1024.97       1177.55        82.38 o                         
   2  14   4          2.58         88.21        60.07 o                         
   3  14   4        677.36        885.77        64.96 o                         
   4  14   4        345.24        467.52        69.74 o                         
   5  14   4         11.68        132.45        62.20 o                         
   6  14   4       4222.28       4160.27       147.60 o                         
   7  14   4       7119.58       6833.37       231.62 o                         
   8  14   4        801.08        850.70        98.63 o                         
   0  15   4       6755.88       6394.79       287.05 o                         
   1  15   4       1302.48       1388.43        94.53 o                         
   2  15   4       9331.52       8828.31       244.79 o                         
   3  15   4      33287.30      32421.17       694.74 o                         
   4  15   4       8976.18       9160.73       249.12 o                         
   5  15   4        427.85        565.81        78.47 o                         
   6  15   4      51854.06      50954.05      1446.36 o                         
   0  16   4      15252.57      14424.42       504.60 o                         
   1  16   4        162.42        245.80        76.39 o                         
   2  16   4        705.22        766.16        94.56 o                         
   0   0   5     107923.43     105081.12      3112.35 o                         
   0   1   5      27246.23      26343.69       424.56 o                         
   1   1   5      13895.85      13344.84       261.96 o                         
   0   2   5      15594.24      15328.92       283.51 o                         
   1   2   5       7383.85       7284.72       117.47 o                         
   2   2   5     189373.03     191157.02      3237.36 o                         
   0   3   5     122927.19     121233.53      1998.60 o                         
   1   3   5       6201.04       6284.77       107.48 o                         
   2   3   5      77940.05      78275.14      1077.94 o                         
   3   3   5        148.64        379.58        60.71 o                         
   0   4   5     100461.98      97868.51      1622.16 o                         
   1   4   5      44744.43      43300.82       571.69 o                         
   2   4   5      22776.77      22168.26       308.68 o                         
   3   4   5      26685.37      26107.33       356.98 o                         
   4   4   5      61803.72      60774.89      1196.23 o                         
   0   5   5      18095.47      18618.90       442.32 o                         
   1   5   5      27358.45      27211.35       419.68 o                         
   2   5   5       2798.99       2845.36        69.30 o                         
   3   5   5      14225.55      13873.76       227.55 o                         
   4   5   5      28150.18      27732.00       463.45 o                         
   5   5   5      41065.46      41491.22       981.46 o                         
   0   6   5      10262.49      10288.51       284.07 o                         
   1   6   5      43722.71      43620.30       722.41 o                         
   2   6   5     109276.59     106758.56      1766.70 o                         
   3   6   5      48982.40      49769.30       818.67 o                         
   4   6   5       6392.41       6525.24       146.87 o                         
   5   6   5      31920.71      31867.34       484.07 o                         
   6   6   5      82410.71      82347.13      1688.73 o                         
   0   7   5      26575.27      26274.71       687.05 o                         
   1   7   5        173.58        305.83        50.71 o                         
   2   7   5       2833.25       2992.34       107.23 o                         
   3   7   5       1117.65       1379.51        84.49 o                         
   4   7   5      23691.32      23573.45       414.60 o                         
   5   7   5       1430.25       1590.33        65.26 o                         
   6   7   5      40411.99      41534.29       673.78 o                         
   7   7   5       9865.34      10319.68       277.68 o                         
   0   8   5      51729.54      51395.63      1387.12 o                         
   1   8   5       9634.82       9777.80       236.29 o                         
   2   8   5      17153.01      17126.61       346.33 o                         
   3   8   5      22004.80      22092.86       428.79 o                         
   4   8   5      37296.71      37529.41       657.14 o                         
   5   8   5       5494.91       5797.65       132.55 o                         
   6   8   5       7926.47       8250.35       156.39 o                         
   7   8   5       5200.97       5272.77       139.55 o                         
   8   8   5      23430.18      23468.00       645.77 o                         
   0   9   5      93657.09      94634.75      2495.39 o                         
   1   9   5      29958.88      29759.08       596.04 o                         
   2   9   5      20904.88      20431.20       384.53 o                         
   3   9   5      10846.54      10506.90       229.17 o                         
   4   9   5       4313.00       4594.63       125.03 o                         
   5   9   5      38476.24      38261.83       630.32 o                         
   6   9   5      43980.21      43507.98       729.45 o                         
   7   9   5       5164.73       5356.48       140.03 o                         
   8   9   5       4560.39       4825.88       135.11 o                         
   9   9   5      29722.24      29326.01       726.82 o                         
   0  10   5        283.52        342.64        58.63 o                         
   1  10   5       9393.99       9423.42       236.38 o                         
   2  10   5      57811.37      56482.15       967.43 o                         
   3  10   5      30681.66      30223.44       530.04 o                         
   4  10   5       2687.44       2870.92        96.43 o                         
   5  10   5       5950.53       6236.47       169.62 o                         
   6  10   5      30933.50      30530.58       575.33 o                         
   7  10   5       5105.59       5143.23       139.00 o                         
   8  10   5       2699.82       2923.53       112.18 o                         
   9  10   5       9392.37       9260.19       202.34 o                         
  10  10   5      19744.73      19250.62       548.22 o                         
   0  11   5      17265.71      16630.37       573.39 o                         
   1  11   5        633.33        560.03        57.02 o                         
   2  11   5        962.78       1304.53        75.13 o                         
   3  11   5       3465.25       3595.91       129.35 o                         
   4  11   5       2687.16       2839.35       117.89 o                         
   5  11   5        204.80        437.85        67.25 o                         
   6  11   5      26842.47      26770.06       557.84 o                         
   7  11   5       8193.81       8264.83       208.55 o                         
   8  11   5         41.17        161.30        59.24 o                         
   9  11   5        987.36       1091.67        78.90 o                         
  10  11   5         68.21        182.53        86.66 o                         
  11  11   5       7229.00       7071.15       335.34 o                         
   0  12   5      17442.57      17367.72       544.19 o                         
   1  12   5       6800.89       6770.80       192.34 o                         
   2  12   5      13950.28      13700.22       319.48 o                         
   3  12   5      36663.39      36537.56       741.54 o                         
   4  12   5      17829.31      17955.77       395.21 o                         
   5  12   5       4776.91       4777.32       160.05 o                         
   6  12   5      10740.06      10584.75       263.88 o                         
   7  12   5       8451.62       8640.62       239.89 o                         
   8  12   5       9834.29      10122.93       262.71 o                         
   9  12   5      33498.44      32429.38       668.78 o                         
  10  12   5       2494.43       2443.62       139.51 o                         
   0  13   5       5542.39       5732.86       235.85 o                         
   1  13   5      14513.53      13844.28       300.35 o                         
   2  13   5       5096.01       4899.40       180.00 o                         
   3  13   5      11389.91      10386.99       263.04 o                         
   4  13   5      18847.70      18262.04       405.58 o                         
   5  13   5      21325.04      20661.39       521.03 o                         
   6  13   5      11633.18      11674.94       282.05 o                         
   7  13   5       1881.09       1846.09       107.16 o                         
   8  13   5       6819.44       6714.80       186.49 o                         
   0  14   5        242.33        183.95        94.88 o                         
   1  14   5        551.34        709.63        75.92 o                         
   2  14   5      17242.63      17453.78       400.74 o                         
   3  14   5      12678.96      12376.90       283.89 o                         
   4  14   5         54.53        183.07        73.55 o                         
   5  14   5        165.60        320.74        77.96 o                         
   6  14   5      11383.94      11613.15       313.34 o                         
   7  14   5        196.31        436.57        70.32 o                         
   0  15   5      24067.93      24546.55      1134.83 o                         
   1  15   5        736.52        899.41        87.67 o                         
   2  15   5      12696.09      12571.65       332.03 o                         
   3  15   5       4214.42       4144.96       208.46 o                         
   4  15   5       3948.20       3887.01       176.68 o                         
   0   0   6     486616.62     497147.09     18042.47 o                         
   0   1   6       3394.23       3515.88       113.17 o                         
   1   1   6       4959.34       5130.16       144.57 o                         
   0   2   6      10070.43      10371.12       259.40 o                         
   1   2   6      10459.09      10554.43       193.81 o                         
   2   2   6       4251.19       4352.41       165.19 o                         
   0   3   6      96700.07      98656.23      2112.26 o                         
   1   3   6      79308.30      80346.91      1193.71 o                         
   2   3   6      64868.03      65635.66       980.72 o                         
   3   3   6      29200.94      28868.76       627.92 o                         
   0   4   6      17370.42      17761.21       428.82 o                         
   1   4   6      23866.97      24253.27       411.46 o                         
   2   4   6       2895.58       3059.72        86.78 o                         
   3   4   6         34.99        210.30        36.52 o                         
   4   4   6      80932.58      79906.23      1624.83 o                         
   0   5   6      12103.76      12655.52       324.07 o                         
   1   5   6        149.74        335.41        44.55 o                         
   2   5   6       1850.28       2005.94        71.21 o                         
   3   5   6      31352.41      30759.15       452.67 o                         
   4   5   6      34827.53      34133.79       545.18 o                         
   5   5   6       1361.25       1638.31       110.88 o                         
   0   6   6     115087.55     119569.51      2895.68 o                         
   1   6   6      33102.34      33062.53       544.13 o                         
   2   6   6      40782.14      41322.01       741.81 o                         
   3   6   6       1414.13       1713.51        79.99 o                         
   4   6   6      13252.54      13162.94       262.48 o                         
   5   6   6      13416.96      13043.88       246.88 o                         
   6   6   6      34037.46      34419.63       739.46 o                         
   0   7   6       1060.04       1201.34       102.36 o                         
   1   7   6      11913.42      12266.42       250.66 o                         
   2   7   6      24575.67      24939.95       515.59 o                         
   3   7   6      91479.16      94531.98      1772.14 o                         
   4   7   6       3233.83       3102.72       101.43 o                         
   5   7   6       3396.07       3684.16       109.05 o                         
   6   7   6      49257.96      49879.85       804.96 o                         
   7   7   6      19032.89      18912.09       434.92 o                         
   0   8   6      23565.51      23881.33       690.07 o                         
   1   8   6      14262.04      14148.63       302.98 o                         
   2   8   6       1753.60       1693.15        97.97 o                         
   3   8   6          4.59        178.42        56.95 o                         
   4   8   6      55098.62      56504.86      1043.98 o                         
   5   8   6      21543.57      21855.86       396.32 o                         
   6   8   6       3252.59       3580.28       101.91 o                         
   7   8   6       1757.37       2044.22        84.19 o                         
   8   8   6      38489.61      38842.19       936.33 o                         
   0   9   6      99077.23      99812.68      2894.84 o                         
   1   9   6      18337.43      19002.64       448.84 o                         
   2   9   6      10738.57      10556.55       261.41 o                         
   3   9   6      35711.78      35559.77       634.50 o                         
   4   9   6       6450.66       6609.94       161.25 o                         
   5   9   6       4566.72       4749.40       142.35 o                         
   6   9   6      10519.27      10732.54       235.53 o                         
   7   9   6      29913.95      29963.04       539.95 o                         
   8   9   6       5263.61       5414.88       141.53 o                         
   9   9   6      39517.17      37183.21       903.66 o                         
   0  10   6       6336.40       6023.41       240.16 o                         
   1  10   6       1443.86       1572.95        98.93 o                         
   2  10   6        587.94        696.62        71.80 o                         
   3  10   6      23456.12      23169.75       512.69 o                         
   4  10   6       3596.70       3940.79       144.67 o                         
   5  10   6          5.40         58.30        50.26 o                         
   6  10   6      23884.76      24025.45       452.12 o                         
   7  10   6       7628.40       7544.03       193.83 o                         
   8  10   6       2334.82       2364.05       111.89 o                         
   9  10   6       3297.81       3427.63       127.11 o                         
  10  10   6         41.81         95.38        98.92 o                         
   0  11   6        208.39        285.54       111.45 o                         
   1  11   6       5524.01       5596.76       206.30 o                         
   2  11   6      16658.90      16466.73       382.41 o                         
   3  11   6      28973.77      28372.45       519.85 o                         
   4  11   6       1574.86       1584.00        91.45 o                         
   5  11   6       1456.97       1609.84        96.54 o                         
   6  11   6      27691.14      26913.43       504.64 o                         
   7  11   6      10316.47      10114.15       264.01 o                         
   8  11   6        676.30        834.63        73.38 o                         
   9  11   6       7743.69       7327.56       260.06 o                         
  10  11   6       5419.14       5180.24       172.69 o                         
   0  12   6     105924.75     104185.08      3027.01 o                         
   1  12   6        249.80        353.21        73.16 o                         
   2  12   6      13657.58      13209.06       308.39 o                         
   3  12   6      15602.87      15427.55       335.51 o                         
   4  12   6        555.92        790.86        72.14 o                         
   5  12   6        399.78        532.05        78.00 o                         
   6  12   6      19205.01      19123.53       443.35 o                         
   7  12   6       4028.46       3989.40       145.03 o                         
   8  12   6       2317.23       2402.16       112.19 o                         
   9  12   6      24006.95      22697.44       563.34 o                         
   0  13   6       7125.88       6937.90       276.60 o                         
   1  13   6        833.22        802.78        73.46 o                         
   2  13   6          6.53        115.70        61.88 o                         
   3  13   6      13226.00      12718.57       305.54 o                         
   4  13   6      19628.82      19450.74       431.01 o                         
   5  13   6       2872.92       2942.46       127.05 o                         
   6  13   6       3249.88       3317.59       128.98 o                         
   7  13   6        212.97        306.04        74.04 o                         
   0  14   6        583.26        681.45        99.63 o                         
   1  14   6          0.94         21.94        51.89 o                         
   2  14   6         33.98        152.98        67.43 o                         
   3  14   6       4712.28       4336.18       182.16 o                         
   4  14   6       4238.56       4206.21       164.45 o                         
   5  14   6        638.80        658.03        80.64 o                         
   0  15   6       8964.39       8621.62       440.94 o                         
   0   0   7     211514.34     230135.83     10302.81 o                         
   0   1   7       6102.89       6076.58       187.06 o                         
   1   1   7       1923.95       2110.14        98.52 o                         
   0   2   7       2623.79       2632.38       160.77 o                         
   1   2   7       5672.04       5918.60       134.83 o                         
   2   2   7       1273.54       1474.12        94.19 o                         
   0   3   7      35730.03      36743.98       872.43 o                         
   1   3   7      58324.57      59630.89       977.24 o                         
   2   3   7      51304.82      52016.42       834.25 o                         
   3   3   7      14065.58      14099.80       376.08 o                         
   0   4   7       2127.14       2792.16       155.99 o                         
   1   4   7      34802.14      35149.29       597.42 o                         
   2   4   7      38127.75      38085.96       623.59 o                         
   3   4   7        337.70        509.96        49.24 o                         
   4   4   7      84822.66      84282.23      1719.87 o                         
   0   5   7      12800.23      13015.64       337.38 o                         
   1   5   7       1459.74       1565.86        74.60 o                         
   2   5   7       1983.90       2059.24        82.95 o                         
   3   5   7      39956.12      39090.57       586.87 o                         
   4   5   7      37078.69      36715.87       619.22 o                         
   5   5   7       1136.62       1304.14        99.61 o                         
   0   6   7     100826.48      99001.82      2246.71 o                         
   1   6   7      20847.32      21119.40       365.85 o                         
   2   6   7      51970.00      51769.68       826.57 o                         
   3   6   7       1969.52       2141.22        99.06 o                         
   4   6   7       1060.15       1257.18        72.84 o                         
   5   6   7       9087.71       9333.90       204.36 o                         
   6   6   7      12416.68      11980.68       337.22 o                         
   0   7   7        159.85        100.16        71.94 o                         
   1   7   7        140.26        160.96        46.43 o                         
   2   7   7      16191.63      15904.42       322.99 o                         
   3   7   7      56688.96      56918.14      1047.19 o                         
   4   7   7       8947.66       9493.71       216.88 o                         
   5   7   7        103.06        182.65        44.26 o                         
   6   7   7      36495.57      36022.38       679.47 o                         
   7   7   7        279.95        433.27        92.79 o                         
   0   8   7        411.80        543.69        93.32 o                         
   1   8   7      11308.08      11435.25       282.45 o                         
   2   8   7      11031.39      11424.99       279.01 o                         
   3   8   7         19.11         94.01        63.12 o                         
   4   8   7      36717.33      38787.45       774.38 o                         
   5   8   7      13976.94      13985.07       319.85 o                         
   6   8   7       2183.75       2451.08       105.80 o                         
   7   8   7       1472.30       1653.02        78.77 o                         
   8   8   7      13621.54      13566.35       376.71 o                         
   0   9   7      59373.76      61149.98      1813.36 o                         
   1   9   7      12557.08      12610.64       329.87 o                         
   2   9   7       5254.69       5423.09       206.09 o                         
   3   9   7      23833.35      23934.67       536.68 o                         
   4   9   7      12567.22      13070.95       298.37 o                         
   5   9   7       7827.22       8033.85       199.44 o                         
   6   9   7       2785.05       2891.61       108.77 o                         
   7   9   7      15743.58      15204.77       317.49 o                         
   8   9   7       6727.04       6290.54       195.22 o                         
   9   9   7      29733.11      27788.55       814.10 o                         
   0  10   7        748.40        836.30       144.32 o                         
   1  10   7         16.56        155.55        55.85 o                         
   2  10   7         24.28        176.45        60.83 o                         
   3  10   7      17322.28      17347.93       369.19 o                         
   4  10   7      27991.86      27436.58       520.52 o                         
   5  10   7        250.70        407.56        59.51 o                         
   6  10   7      24984.09      24932.88       465.60 o                         
   7  10   7       2401.49       2358.89       107.48 o                         
   8  10   7      11130.62      10690.20       247.61 o                         
   9  10   7        896.81        834.17        94.87 o                         
   0  11   7        449.15        554.74       116.20 o                         
   1  11   7       1949.36       1991.02       115.77 o                         
   2  11   7      22008.88      21222.00       471.75 o                         
   3  11   7      38704.95      37692.49       717.64 o                         
   4  11   7        820.68        866.49        73.02 o                         
   5  11   7       1769.42       1875.51       103.28 o                         
   6  11   7      26632.10      25970.37       521.62 o                         
   7  11   7       3050.74       2991.32       117.74 o                         
   8  11   7         71.74        133.95        68.58 o                         
   0  12   7      62786.09      59929.26      1973.74 o                         
   1  12   7        160.40        232.24        71.98 o                         
   2  12   7       2025.11       1783.29       126.67 o                         
   3  12   7       5494.06       5372.94       161.99 o                         
   4  12   7        231.95        328.45        63.92 o                         
   5  12   7       1449.35       1530.65        90.82 o                         
   6  12   7      30384.38      29842.24       695.42 o                         
   7  12   7       1488.03       1578.69        88.49 o                         
   0  13   7       8303.19       7978.74       308.18 o                         
   1  13   7       4914.37       4729.69       162.02 o                         
   2  13   7        298.42        289.28        71.35 o                         
   3  13   7      10981.24      10657.01       291.69 o                         
   4  13   7      27526.02      26567.82       555.49 o                         
   5  13   7       4398.19       4612.75       158.08 o                         
   0  14   7         98.87        323.49       115.14 o                         
   1  14   7         66.53        250.07        67.76 o                         
   0   0   8      17547.19      17953.83       901.65 o                         
   0   1   8      14775.55      15010.58       383.68 o                         
   1   1   8      10519.16      10573.70       287.43 o                         
   0   2   8        112.30        408.03        74.80 o                         
   1   2   8         64.67        273.80        43.60 o                         
   2   2   8     128212.41     134252.22      2860.28 o                         
   0   3   8     103421.26     106619.55      2420.81 o                         
   1   3   8       8655.55       8919.45       188.42 o                         
   2   3   8      23969.49      24570.54       430.03 o                         
   3   3   8       1831.42       2112.59        97.51 o                         
   0   4   8      41708.81      42778.30      1013.86 o                         
   1   4   8       1812.73       1895.14        89.21 o                         
   2   4   8       1807.66       1912.19        84.50 o                         
   3   4   8      17475.82      17274.28       309.58 o                         
   4   4   8      22817.52      22120.01       493.69 o                         
   0   5   8       4892.12       5240.52       227.40 o                         
   1   5   8      16858.41      16903.60       325.18 o                         
   2   5   8        378.27        419.91        48.28 o                         
   3   5   8      15320.92      15073.81       259.11 o                         
   4   5   8       3028.55       3112.68       116.28 o                         
   5   5   8      23582.79      23364.52       632.33 o                         
   0   6   8       3198.94       3211.92       157.76 o                         
   1   6   8      23961.00      24696.86       463.58 o                         
   2   6   8      67954.93      68559.69      1119.06 o                         
   3   6   8      52906.63      53485.45       987.97 o                         
   4   6   8        320.38        490.44        74.13 o                         
   5   6   8      11391.77      11764.51       275.85 o                         
   6   6   8      83659.49      86128.68      2289.91 o                         
   0   7   8      17347.72      17881.19       545.37 o                         
   1   7   8         86.37        198.90        56.06 o                         
   2   7   8        162.18        295.39        61.22 o                         
   3   7   8         11.71        145.17        67.01 o                         
   4   7   8        663.06        835.64        89.12 o                         
   5   7   8       1484.43       1590.58        90.38 o                         
   6   7   8      25005.71      24037.95       471.01 o                         
   7   7   8       3486.33       3399.61       230.63 o                         
   0   8   8      24402.67      24283.54       717.97 o                         
   1   8   8       2528.68       2773.33       120.51 o                         
   2   8   8       3369.47       3709.75       163.32 o                         
   3   8   8       3320.75       3452.35       147.02 o                         
   4   8   8      11309.78      11537.88       284.87 o                         
   5   8   8       3535.18       3719.97       148.13 o                         
   6   8   8         47.75        197.90        60.38 o                         
   7   8   8       1130.67       1251.04        92.43 o                         
   8   8   8       5523.92       5530.82       264.20 o                         
   0   9   8      61023.86      62714.11      1858.88 o                         
   1   9   8      26932.09      27519.62       621.70 o                         
   2   9   8      13471.37      13888.73       353.93 o                         
   3   9   8       3250.26       3651.37       153.17 o                         
   4   9   8       9689.18       9902.26       259.17 o                         
   5   9   8      33536.71      33236.80       619.64 o                         
   6   9   8      32073.74      31860.57       584.02 o                         
   7   9   8       6290.12       6237.36       169.66 o                         
   8   9   8       1737.65       1680.14       112.93 o                         
   9   9   8      14329.14      13604.96       452.13 o                         
   0  10   8       2169.92       2119.66       166.63 o                         
   1  10   8         96.81        174.86        60.03 o                         
   2  10   8      46151.18      45426.05       883.37 o                         
   3  10   8      19382.02      19275.56       418.64 o                         
   4  10   8        286.73        415.48        67.07 o                         
   5  10   8        278.74        344.38        61.14 o                         
   6  10   8      24729.52      24168.34       510.32 o                         
   7  10   8        156.30        321.83        61.57 o                         
   8  10   8         69.14        224.72        63.90 o                         
   0  11   8       1677.58       1689.73       177.05 o                         
   1  11   8        467.45        553.39        94.66 o                         
   2  11   8         19.39        229.25        63.61 o                         
   3  11   8        458.65        536.38        81.23 o                         
   4  11   8        979.64       1125.50        77.08 o                         
   5  11   8         48.32        166.67        62.71 o                         
   6  11   8       4908.02       4882.26       151.49 o                         
   7  11   8       5408.12       5270.55       190.65 o                         
   0  12   8       2057.34       2093.23       171.58 o                         
   1  12   8       8524.12       8290.39       254.89 o                         
   2  12   8       1261.27       1290.62       101.59 o                         
   3  12   8      29054.64      27181.06       563.28 o                         
   4  12   8       8382.92       8259.20       241.31 o                         
   5  12   8       3646.00       3321.19       189.43 o                         
   0  13   8       5538.67       5057.88       256.84 o                         
   1  13   8      11872.66      11338.24       350.04 o                         
   0   0   9       2235.89       2237.27       221.81 o                         
   0   1   9      52855.15      51522.78      1186.51 o                         
   1   1   9      15426.85      15534.79       422.90 o                         
   0   2   9      31294.94      31201.53       797.41 o                         
   1   2   9      27016.63      26676.13       507.25 o                         
   2   2   9       2928.67       2793.87       156.78 o                         
   0   3   9       4062.32       4290.67       164.68 o                         
   1   3   9        570.65        659.89        57.07 o                         
   2   3   9       2333.91       2477.71        84.35 o                         
   3   3   9      38735.43      38994.18      1072.90 o                         
   0   4   9      27227.15      28614.39       745.79 o                         
   1   4   9       2603.00       2854.26       103.05 o                         
   2   4   9        239.22        356.45        54.33 o                         
   3   4   9      26950.92      27598.82       517.90 o                         
   4   4   9        175.77        301.45        81.50 o                         
   0   5   9      63889.44      66398.11      1776.54 o                         
   1   5   9       7037.55       7330.12       187.40 o                         
   2   5   9      10416.91      10649.34       243.03 o                         
   3   5   9       1062.87       1190.80        76.16 o                         
   4   5   9       8874.79       9137.20       224.69 o                         
   5   5   9       2466.43       2683.76       153.64 o                         
   0   6   9       1801.48       2100.82       146.84 o                         
   1   6   9          0.23        158.83        56.69 o                         
   2   6   9       4840.98       5020.15       151.63 o                         
   3   6   9      63295.97      64504.29      1285.01 o                         
   4   6   9      20782.20      21492.62       461.22 o                         
   5   6   9       1336.46       1519.88        95.54 o                         
   6   6   9      12701.80      12594.74       387.29 o                         
   0   7   9      17096.98      17538.06       588.37 o                         
   1   7   9      16645.60      17335.92       413.93 o                         
   2   7   9      44386.73      45073.60       961.30 o                         
   3   7   9        136.37        159.42        63.22 o                         
   4   7   9        558.01        777.25        78.80 o                         
   5   7   9       8762.30       9182.75       239.93 o                         
   6   7   9       3413.01       3379.42       133.24 o                         
   7   7   9      17399.13      17577.15       601.45 o                         
   0   8   9      16876.60      16873.70       517.66 o                         
   1   8   9       2265.01       2577.40       117.58 o                         
   2   8   9       1381.40       1512.31       102.83 o                         
   3   8   9      16660.45      16672.01       410.04 o                         
   4   8   9        298.52        422.13        83.80 o                         
   5   8   9       7453.10       7822.08       239.33 o                         
   6   8   9      13310.09      13080.13       294.50 o                         
   7   8   9        333.47        367.71        75.06 o                         
   8   8   9       1111.18       1006.03       119.70 o                         
   0   9   9       1120.95        977.55       227.87 o                         
   1   9   9       1139.95       1128.97       102.80 o                         
   2   9   9       1433.10       1448.80       110.91 o                         
   3   9   9      18536.43      18626.95       453.62 o                         
   4   9   9      42378.44      43349.78       896.57 o                         
   5   9   9       1571.61       1477.96        92.17 o                         
   6   9   9      16335.17      15972.88       353.00 o                         
   7   9   9        500.84        620.30        75.98 o                         
   0  10   9      19799.50      19867.79       772.65 o                         
   1  10   9       9463.47       9455.61       309.40 o                         
   2  10   9       3092.08       3159.34       139.43 o                         
   3  10   9         14.24         34.89        54.63 o                         
   4  10   9          7.13        113.84        53.11 o                         
   5  10   9       3023.22       3057.54       121.97 o                         
   6  10   9       3684.36       3821.34       149.20 o                         
   0  11   9       8918.16       8290.52       553.58 o                         
   1  11   9       4329.86       4336.25       182.94 o                         
   2  11   9      25715.38      25035.02       606.71 o                         
   3  11   9         47.32        192.56        57.99 o                         
   0   0  10         59.92        199.31        93.16 o                         
   0   1  10       3075.73       3102.93       148.10 o                         
   1   1  10       4786.25       4666.70       190.65 o                         
   0   2  10      16263.25      15872.27       434.40 o                         
   1   2  10       4727.84       4727.56       137.94 o                         
   2   2  10      18991.03      18364.79       536.67 o                         
   0   3  10        323.93        445.53        81.43 o                         
   1   3  10       1270.49       1336.96        71.49 o                         
   2   3  10       6551.05       6527.31       166.92 o                         
   3   3  10     107769.52     109486.69      2655.55 o                         
   0   4  10     122792.50     123521.48      3229.45 o                         
   1   4  10       1354.62       1472.94        75.12 o                         
   2   4  10          3.88        204.95        55.08 o                         
   3   4  10       1058.36       1154.27        73.82 o                         
   4   4  10      40826.56      41770.68      1058.55 o                         
   0   5  10       3548.07       3926.96       239.14 o                         
   1   5  10       1974.40       2175.20        95.20 o                         
   2   5  10       2128.96       2059.01        85.26 o                         
   3   5  10       1308.62       1363.02        75.56 o                         
   4   5  10       2706.84       2829.80       125.43 o                         
   5   5  10        500.99        589.22       107.33 o                         
   0   6  10      31478.29      31855.73       826.34 o                         
   1   6  10       1727.39       1965.46        88.64 o                         
   2   6  10         17.96         66.11        49.07 o                         
   3   6  10      10524.65      10628.84       298.56 o                         
   4   6  10      18120.58      18361.95       384.33 o                         
   5   6  10       1009.46       1153.37        86.07 o                         
   6   6  10      65698.49      67078.66      1825.83 o                         
   0   7  10        486.37        428.14        85.45 o                         
   1   7  10      10404.22      10806.54       288.90 o                         
   2   7  10       8658.55       8778.51       250.08 o                         
   3   7  10          0.59        112.14        59.50 o                         
   4   7  10          3.23         74.86        58.17 o                         
   5   7  10       6203.78       6321.51       186.13 o                         
   6   7  10       3532.30       3631.96       145.78 o                         
   7   7  10      15662.28      15334.78       493.49 o                         
   0   8  10      59580.34      58739.50      1889.88 o                         
   1   8  10        442.14        571.75        94.20 o                         
   2   8  10        986.81       1085.40        91.30 o                         
   3   8  10         28.61        106.08        73.48 o                         
   4   8  10      21386.22      21424.23       485.79 o                         
   5   8  10       1169.06       1261.90        83.75 o                         
   0   9  10       1334.33       1690.38       177.16 o                         
   1   9  10      10583.38      10906.59       333.52 o                         
   2   9  10        357.92        406.77        76.47 o                         
   3   9  10      34381.27      34924.30       850.06 o                         
   4   9  10       5133.20       5342.19       194.34 o                         
   0   0  11      40431.26      37753.72      2509.05 o                         
   0   1  11      23072.18      21320.32       741.43 o                         
   1   1  11       8006.57       7711.71       322.02 o                         
   0   2  11      12315.22      11841.02       404.44 o                         
   1   2  11      11184.90      10574.16       287.84 o                         
   2   2  11      21530.82      20316.11       638.67 o                         
   0   3  11       7845.65       7537.33       293.97 o                         
   1   3  11        144.69        229.90        54.55 o                         
   2   3  11        445.94        532.49        61.51 o                         
   3   3  11       6747.09       6793.15       276.51 o                         
   0   4  11       4649.06       4459.61       208.97 o                         
   1   4  11        257.54        365.31        55.66 o                         
   2   4  11       1447.64       1717.99       101.46 o                         
   3   4  11      14659.27      14275.60       322.23 o                         
   4   4  11      16917.19      15831.11       591.18 o                         
   0   5  11      24779.82      24473.20       698.85 o                         
   1   5  11      10282.05      10313.52       264.94 o                         
   2   5  11       4270.33       4214.94       140.42 o                         
   3   5  11         47.31         52.11        61.31 o                         
   4   5  11        328.45        341.91        69.32 o                         
   5   5  11      12307.20      12022.70       435.81 o                         
   0   6  11        769.10        734.29        94.38 o                         
   1   6  11       1288.39       1192.31        82.51 o                         
   2   6  11      34199.16      34907.87       757.26 o                         
   3   6  11      30490.12      30885.58       686.38 o                         
   4   6  11       7154.82       7117.21       226.24 o                         
   0   7  11      11249.11      11555.66       484.44 o                         
   1   7  11       1053.13       1153.19        87.59 o                         
   2   7  11      17054.84      16888.29       384.67 o                         
   3   7  11       2889.24       2771.16       128.25 o                         
   0   0  12      14827.18      14021.09      1152.45 o                         
   0   1  12        434.81        398.86        89.61 o                         
   1   1  12        605.74        708.32       222.69 o                         
   0   2  12        161.04        124.25        70.40 o                         
   1   2  12       1367.00       1296.62        89.95 o                         
   2   2  12      14818.55      13744.59       504.78 o                         
   0   3  12      51715.69      46070.10      1514.00 o                         
   1   3  12       3540.46       3312.11       137.39 o                         
   2   3  12      22012.79      21172.01       745.76 o                         
                                                                                
